# Supplementary material for: A TALE-inspired computational screen for proteins that contain approximate tandem repeats
Source: PLoS One. 2017 Jun 15;12(6):e0179173. doi: 10.1371/journal.pone.0179173 (PMC5472282; doi:10.1371/journal.pone.0179173)
Supplement: S1 Material — (ZIP) [file pone.0179173.s002.zip]

Archive with 2 entries (2 files):
- RepeatReaper.pl
- RepeatCluster.pl
