# Supplementary material for: A TALE-inspired computational screen for proteins that contain approximate tandem repeats
Source: PLoS One. 2017 Jun 15;12(6):e0179173. doi: 10.1371/journal.pone.0179173 (PMC5472282; doi:10.1371/journal.pone.0179173)
Supplement: S1 Material — (ZIP) [file pone.0179173.s002.zip › RepeatReaper.pl]

#Copyright (c) 2015-2016 Matthias Bochtler (mbochtler@iimcb.gov.pl)
#
# Licensed under the Apache License, Version 2.0 (the "License");
# you may not use this file except in compliance with the License.
# You may obtain a copy of the License at
#
#     http://www.apache.org/licenses/LICENSE-2.0
#
# Unless required by applicable law or agreed to in writing, software
# distributed under the License is distributed on an "AS IS" BASIS,
# WITHOUT WARRANTIES OR CONDITIONS OF ANY KIND, either express or implied.
# See the License for the specific language governing permissions and
# limitations under the License.

#!/usr/bin/perl
use Getopt::Long;

my $program_usage = <<'END_PROGRAM_USAGE';

RepeatReaper has the following options

mandatory:

-f <filename>            : the input fasta file (mandatory)
-l <integer>             : the repeat length (mandatory)

optional general:

  -help                  : print help message
  -shannon_thresh        : print only repeats with a complexity of shannon_threshold or higher
  -omit_internal         : omit repeats with internal repeat
  -no_rawmetadata        : omit the @line with the raw scores for the repeat
  -no_metadata           : omit the #line with the information about the repeat
  -no_header             : omit the fasta sequence header
  -no_sequence           : omit the fasta sequence
  -compact_sequence      : make the fasta sequence compact by removing blanks and newlines

optional prefiltering:

-max_diff <int>          : adjacent repeats are considered related if they differ by at most <int> amino acids
-min_numb <int>          : minimum number of adjacent repeats that are considered related
-max_frac_id <float>     : skip the protein if at least max_frac_id of related repeats are actually identical  

END_PROGRAM_USAGE

my $shannon_thresh=0.0;
my $help="";
my $omit_internal="";
my $no_rawmetadata="";
my $no_metadata="";
my $no_heaader="";
my $no_sequence="";
my $compact_sequence="";

my $min_numb=0;          # no requirements on related repeats

my $max_frac_id=1.0;     #all repeats in prescoring are allowed to be identical

GetOptions ("f=s"                 => \$inputfasta,        # string
            "l=i"                 => \$length_of_repeat,  # integer
            "max_diff=i"          => \$max_diff,          # integer
            "min_numb=i"          => \$min_numb,          # integer
            "max_frac_id=f"       => \$max_frac_id,       # float
            "shannon_thresh=f"    => \$shannon_thresh,    # float 
            "help"                => \$help,              # flag
            "omit_internal"       => \$omit_internal,     # flag     
            "no_rawmetadata"      => \$no_rawmetadata,    # flag
            "no_metadata"         => \$no_metadata,       # flag
            "no_header"           => \$no_header,         # flag
            "no_sequence"         => \$no_sequence,       # flag
            "compact_sequence"    => \$compact_sequence); # flag

#
#   Do some checking of the user input
#
if ( $help ) {
print $program_usage;
}

if (! -e $inputfasta) {
  print $program_usage;
  exit;
  }

if (! ($length_of_repeat > 0)) {
  print $program_usage;
  exit;
  }
#
#
# Now we know that the mandatory parameters are specified
#

open(FILE, $inputfasta) or die "Can't read file 'filename' $inputfasta \n";

# the first file contains the fasta entries

$/=">";

#This is the input record separator, in other words, regard the >n symbol as 
#the beginning of a line.

$leer=<FILE>;

SEQUENCE: while(<FILE>){

#Read in the document "line" by "line". 

  $document = $_;

#  Now the variable document contains the current fasta entry 

  @marray = split(/\n/, $document,2);

#  Split synthax is split (PATTERN, EXPRESSION, LIMIT). In other words, convert 
#  fasta entry into an array of (a) the header line $marray[0] and the sequence 
#  $marray[1]. 


  $header=">" . $marray[0] . "\n";

# Now $header contains the header of the fasta entry

  $documenter=$marray[1];
  $documenter=~ s/>//g;

#  Now $documenter contains the sequence, with blanks and newlines still included

   $document=$documenter;
   $document=~ s/\n//g;
   $document =~ s/\s//g;
#
#  Now blanks and newlines are removed from the sequence
#
@fasti=$document =~ m[.{1,$length_of_repeat}]g;
#
# Now we have broken down the fasta file into an array
#
# Now decide if there is any chance for internal repeats
# Pairwise comparison is costly, therefore we compare only adjacent repeats
#
# Make sure that there are at least three lines
#
next SEQUENCE if (length($document) < 3*$repeat_length); 
#
# Now comes the prescreen, avoiding function calls for efficiency
#
#
$REP1=$length_of_repeat+1;
@freq=(0) x $REP1;

$lllast=pop(@fasti);
#
for my $nnnext (@fasti) {
   my $mis = ( $lllast ^ $nnnext ) =~ tr/\0//c;
   $freq[$mis]=$freq[$mis]+1;
#  print $nnnext, " ", $lllast, " ", $mis, " ", $freq[$mis],"\n";
   $lllast=$nnnext;  # the next becomes the new last
   }
#print "@freq", "\n";
#
# Now the ith element of @freq contains the number of adjacent repeats that differ in exactly i elements
# Next step is to convert this into a cumulative distribution
#
@cumfreq=(0) x $REP1;

$cumfreq[0]=$freq[0];
$xx=1;
while ( $xx < $REP1 ) {
  $cumfreq[$xx]=$cumfreq[$xx-1]+$freq[$xx];
  $xx=$xx+1;
  }
#print "@cumfreq", "\n";
#
# Now the ith element of @cumfreq contains the number of adjacent repeats that differ in at most i elements
#
# Stop if there are not enough related repeats
#
next SEQUENCE if ($cumfreq[$max_diff]< $min_numb);
#
# Stop if more than max_fac_id repeats of the similar repeats in prescoring are identical
#
#print $cumfreq[0], " ", $cumfreq[$max_diff], " ", $max_frac_id * $cumfreq[$max_diff];
next SEQUENCE if (($max_diff>0) && ($cumfreq[0]>= $max_frac_id * $cumfreq[$max_diff]));
#
# NOW WE PROCEED TO THE SLOWER, BUT MORE CAREFUL ANALYSIS
#
$core=mostcentral(\@fasti);
$shannoncore=shannon($core);
#
# Now decide whether $core has subrepeats
#
# The answer is "yes" more than half the positions of the repeat differ for every permutation (other than identity)
# The answer is "no" otherwise
#
if (subrepeat($core)>length($core)/2){
$containsinternalrepeat="NO"
}
else{
$containsinternalrepeat="YES"
}
# Now 
# $header contains the header
# "@cumfreq" contains the raw scores
# $core contains the most central repeat
# length($core) contains the length of the repeat
# $containsinternalrepeat says whether or not subrepeats are present
# $shannoncore contains the Shannon score for the repeat
# $documenter contains the sequence with (original) blanks and newlines
# $document contains the sequence just as a string of amino acids
# $marray[1] contains the sequence with original spaces and newlines
#
if ((($containsinternalrepeat eq "NO") || !($omit_internal)) && ($shannoncore >= $shannon_thresh)) {
   print $header unless $no_header;
   print "@ ", "@cumfreq", "\n" unless $no_rawmetadata;
   print "# ", $core, " ", length($core), " ", $shannoncore, " ", $containsinternalrepeat, "\n" unless $no_metadata;
   print $documenter unless $no_sequence;
}
}
print "\n";

###############################################################################################################

sub mostcentral { 
#
# This routine finds the most central of strings in a set of arrays
#
@fasta=@{$_[0]};

#print @fasta;
#print $#fasta;

$i=$#fasta;
$bestline=@fasta[0];
$bestscore=100000000000;
while ($i>=0)
 {
$j=$#fasta; 
$diffsum=0;
 while ($j>=0)
 {
 $diff=cyccomp(@fasta[$i],@fasta[$j]);
 $diffsum=$diffsum+$diff;
# print @fasta[$i], " ", @fasta[$j], " ", $diff, " ", $diffsum, "\n";
 $j=$j-1;
 }
# now array entry i is done
#
 if ($diffsum < $bestscore) {
     $bestscore=$diffsum;
     $bestline=@fasta[$i]; 
     }
# print @fasta[$i]," ",$diffsum, " ",$bestline, " ",$bestscore, "\n";
# 
# $diffsum is the sum of discrepancies to other array entries
# 
 $i=$i-1;
}
#print $bestline, " ", $bestscore, "\n";
return $bestline;
}

########################################################################################

sub cyccomp {
#
# This subroutine compares cyclic permutations of TWO strings
# it prints the minimal numer of differences
# For a given permutation, $count is the number of positions that differ
# $mindiff is the smallest of the $count values, the "distance" between the strings
#
$binvalue = $_[0];
$binvalue2 = $_[1];

my @array = split('', $binvalue, length($binvalue));
$length=$#array;
$mindiff=1000000000;
while ($length >= 0)
{
$binvaluepermute=join("",@array);
$count = ( $binvaluepermute ^ $binvalue2 ) =~ tr/\0//c;
if ($count< $mindiff && length($binvaluepermute)==length($binvalue)) 
{
$mindiff=$count;
}
#print $binvaluepermute, " ", $binvalue2, " ", $count, " ", $mindiff;
#print "\n";
unshift(@array, pop(@array));
$length=$length-1;
}
return $mindiff;
}

sub cycalign {
#
# This subroutine compares cyclic permutations of TWO strings
# it prints the minimal numer of differences
# For a given permutation, $count is the number of positions that differ
# $mindiff is the smallest of the $count values, the "distance" between the strings
#
$optperm = $_[0];
$binvalue = $_[0];
$binvalue2 = $_[1];

my @array = split('', $binvalue, length($binvalue));
$length=$#array;
$mindiff=1000000000;
while ($length >= 0)
{
$binvaluepermute=join("",@array);
$count = ( $binvaluepermute ^ $binvalue2 ) =~ tr/\0//c;
if ($count< $mindiff && length($binvaluepermute)==length($binvalue)) 
{
$mindiff=$count;
$optperm=$binvaluepermute;
}
#print $binvaluepermute, " ", $binvalue2, " ", $count, " ", $mindiff;
#print "\n";
unshift(@array, pop(@array));
$length=$length-1;
}
return $optperm;
}

#############################################################################################

sub subrepeat {
#
# This subroutine compares all cyclic permutations of ONE string (other than identity)
# it prints the minimal number of differences
# For a given permutation, $count is the number of positions that differ
# $mindiff is the smallest of the $count values, the "distance" between the strings
#
$binvalue = $_[0];
$binvalue2 = $_[0];

my @array = split('', $binvalue, length($binvalue));
unshift(@array, pop(@array));
$length=$#array;
$mindiff=1000000000;
while ($length > 0)
{
$binvaluepermute=join("",@array);
$count = ( $binvaluepermute ^ $binvalue2 ) =~ tr/\0//c;
if ($count< $mindiff) 
{
$mindiff=$count;
}
#print $binvaluepermute, " ", $binvalue2, " ", $count, " ", $mindiff;
#print "\n";
unshift(@array, pop(@array));
$length=$length-1;
}
return $mindiff;
}

#############################################################################################

sub shannon {
@shannonarray=split(//, $_[0]);

# extract distribution of random variable X
$nsym=0;
undef %nsymx;
while ($a=pop(@shannonarray))
{
$nsymx{$a}++;
$nsym++;
}
# 
# $nsym is the number of letters in the string
#
# calculate entropy
$shannon=0;
#$prob=0;
foreach my $x (keys %nsymx)
{
$p=$nsymx{$x}/$nsym;
#$prob=$p+$prob;
$add=$p*log($p);
$shannon= $shannon-$add;
}
return $shannon;
}
