# Supplementary material for: A TALE-inspired computational screen for proteins that contain approximate tandem repeats
Source: PLoS One. 2017 Jun 15;12(6):e0179173. doi: 10.1371/journal.pone.0179173 (PMC5472282; doi:10.1371/journal.pone.0179173)
Supplement: S1 Material — (ZIP) [file pone.0179173.s002.zip › RepeatCluster.pl]

#Copyright (c) 2015-2016 Matthias Bochtler (mbochtler@iimcb.gov.pl)
#
# Licensed under the Apache License, Version 2.0 (the "License");
# you may not use this file except in compliance with the License.
# You may obtain a copy of the License at
#
#     http://www.apache.org/licenses/LICENSE-2.0
#
# Unless required by applicable law or agreed to in writing, software
# distributed under the License is distributed on an "AS IS" BASIS,
# WITHOUT WARRANTIES OR CONDITIONS OF ANY KIND, either express or implied.
# See the License for the specific language governing permissions and
# limitations under the License.

#!/usr/bin/perl
use Getopt::Long;

my $program_usage = <<'END_PROGRAM_USAGE';

cluster_efasta has the following options

mandatory:

-f <filename>            : the input fasta file (mandatory)

END_PROGRAM_USAGE


GetOptions ("f=s"                 => \$inputfasta);       # string

@entryarray=();

open(FILE, $inputfasta) or die "Can't read file 'filename' $inputfasta \n";

# the first file contains the fasta entries

$/=">";

#This is the input record separator, in other words, regard the >n symbol as 
#the beginning of a line.

$leer=<FILE>;

SEQUENCE: while(<FILE>){

#Read in the document "line" by "line". 

  $document = $_;

#  Now the variable document contains the current fasta entry 

  @marray = split(/\n/, $document,4);

#  Split synthax is split (PATTERN, EXPRESSION, LIMIT). In other words, convert 
#  fasta entry into an array of 
#  marray[0] the header line (without leading > and trailing \n)
#  marray[1] the raw score
#  marray[2] the consensus repeat and information about it
#  marray[3] the fasta sequence

  $header=">" . $marray[0] . "\n";

# Now $header contains the header of the fasta entry

  $rawline=$marray[1];
  $consensus=$marray[2];
  $fastaseq=$marray[3];
  
my $consensusseq = (split ' ', $consensus)[1];

#  Now $documenter contains the sequence, with blanks and newlines still included

#   $document=$documenter;
#   $document=~ s/\n//g;
#   $document =~ s/\s//g;

#print $consensusseq, " ", $header;
push(@entryarray, "$consensusseq" . " " . "$header");
}
#
#  Now @entryarray is the collection of repeats with explanations
#
$tolerance=5;
#

@joint=@entryarray;
@match=();
@nonmatch=();

# @joint is the array to be split
# @match is the array with matches
# @nonmatch is the array with non-matches

while (scalar(@joint)>0) {

$current=mostcentral(\@joint);
@ccurrent = split(/ /, $current,2);
$currentseq = $ccurrent[0];


$currentse=$currentseq[0];

foreach (@joint)
{
      if( cyccomp($_,$current)<= $tolerance) {
          push(@match,$_); 
      }
      else {
          push(@nonmatch, $_);
      }
}
# And now print out the results
#
print "SIZE ", scalar(@match)," CONSENSUS: ",$currentseq, " SHANNON ", shannon($currentseq),"\n";
foreach (@match) {
  print "    ",cycalign($_,$current);
  }
print "====================================\n";
#print "@nonmatch","\n";   

# the @nonmatch becomes the new @joint
# the other arrays have to be emptied

@joint=();
@joint=@nonmatch;
@match=();
@nonmatch=();
}

########################################################################################

sub mostcentral { 
#
# This routine finds the most central of strings in a set of arrays
#
@fasta=@{$_[0]};

#print @fasta;
#print $#fasta;

$i=$#fasta;
$bestline=@fasta[0];
$bestscore=100000000000;
while ($i>=0)
 {
$j=$#fasta; 
$diffsum=0;
 while ($j>=0)
 {
 $diff=cyccomp(@fasta[$i],@fasta[$j]);
 $diffsum=$diffsum+$diff;
# print @fasta[$i], " ", @fasta[$j], " ", $diff, " ", $diffsum, "\n";
 $j=$j-1;
 }
# now array entry i is done
#
 if ($diffsum < $bestscore) {
     $bestscore=$diffsum;
     $bestline=@fasta[$i]; 
     }
# print @fasta[$i]," ",$diffsum, " ",$bestline, " ",$bestscore, "\n";
# 
# $diffsum is the sum of discrepancies to other array entries
# 
 $i=$i-1;
}
#print $bestline, " ", $bestscore, "\n";
return $bestline;
}

########################################################################################

sub cyccomp {
#
# This subroutine compares cyclic permutations of TWO strings
# it prints the minimal numer of differences
# For a given permutation, $count is the number of positions that differ
# $mindiff is the smallest of the $count values, the "distance" between the strings
# Note that only the symbols up to the first blank are used!
#
$binvalue = $_[0];
$binvalue2 = $_[1];

@bbinvalue = split(/ /, $binvalue,2);
@bbinvalue2 = split(/ /, $binvalue2,2);

$binvalue = $bbinvalue[0], "\n";
$binvalue2 = $bbinvalue2 [0], "\n";

my @array = split('', $binvalue, length($binvalue));
$length=$#array;
$mindiff=1000000000;
while ($length >= 0)
{
$binvaluepermute=join("",@array);
$count = ( $binvaluepermute ^ $binvalue2 ) =~ tr/\0//c;
if ($count< $mindiff && length($binvaluepermute)==length($binvalue)) 
{
$mindiff=$count;
}
#print $binvaluepermute, " ", $binvalue2, " ", $count, " ", $mindiff;
#print "\n";
unshift(@array, pop(@array));
$length=$length-1;
}
return $mindiff;
}

########################################################################################

sub cycalign {
#
# This subroutine compares cyclic permutations of TWO strings
# it prints the minimal numer of differences
# For a given permutation, $count is the number of positions that differ
# $mindiff is the smallest of the $count values, the "distance" between the strings
# again only the string up to the blank is used make comparison possible 
#

$binvalue = $_[0];
$binvalue2 = $_[1];

@bbinvalue = split(/ /, $binvalue,2);
@bbinvalue2 = split(/ /, $binvalue2,2);

$binvalue = $bbinvalue[0], "\n";
$binvalue2 = $bbinvalue2 [0], "\n";

$optperm = $binvalue;

my @array = split('', $binvalue, length($binvalue));
$length=$#array;
$mindiff=1000000000;
while ($length >= 0)
{
$binvaluepermute=join("",@array);
$count = ( $binvaluepermute ^ $binvalue2 ) =~ tr/\0//c;
if ($count< $mindiff && length($binvaluepermute)==length($binvalue)) 
{
$mindiff=$count;
$optperm=$binvaluepermute;
}
#print $binvaluepermute, " ", $binvalue2, " ", $count, " ", $mindiff;
#print "\n";
unshift(@array, pop(@array));
$length=$length-1;
}
return "$optperm" . " " . $bbinvalue[1];
}

#############################################################################################

sub shannon {
@shannonarray=split(//, $_[0]);

# extract distribution of random variable X
$nsym=0;
undef %nsymx;
while ($a=pop(@shannonarray))
{
$nsymx{$a}++;
$nsym++;
}
# 
# $nsym is the number of letters in the string
#
# calculate entropy
$shannon=0;
#$prob=0;
foreach my $x (keys %nsymx)
{
$p=$nsymx{$x}/$nsym;
#$prob=$p+$prob;
$add=$p*log($p);
$shannon= $shannon-$add;
}
return $shannon;
}
