# Supplementary material for: A TALE-inspired computational screen for proteins that contain approximate tandem repeats
Source: PLoS One. 2017 Jun 15;12(6):e0179173. doi: 10.1371/journal.pone.0179173 (PMC5472282; doi:10.1371/journal.pone.0179173)
Supplement: S2 Material — (ZIP) [file pone.0179173.s003.zip]

Archive with 8 entries (4 files):
- AminoModuleMatch/
- AminoModuleMatch/LICENSE.txt
- AminoModuleMatch/src/
- AminoModuleMatch/src/pl/
- AminoModuleMatch/src/pl/perycz/
- AminoModuleMatch/src/pl/perycz/AminoModuleMatch.java
- AminoModuleMatch/src/pl/perycz/Comparator.java
- AminoModuleMatch/src/pl/perycz/Sequence.java
