# Supplementary material for: A TALE-inspired computational screen for proteins that contain approximate tandem repeats
Source: PLoS One. 2017 Jun 15;12(6):e0179173. doi: 10.1371/journal.pone.0179173 (PMC5472282; doi:10.1371/journal.pone.0179173)
Supplement: S2 Material — (ZIP) [file pone.0179173.s003.zip › AminoModuleMatch/src/pl/perycz/AminoModuleMatch.java]

/*
 * Copyright (c) 2015-2016 Malgorzata Perycz (mperycz@iimcb.gov.pl)
 *
 * Licensed under the Apache License, Version 2.0 (the "License");
 * you may not use this file except in compliance with the License.
 * You may obtain a copy of the License at
 *
 *     http://www.apache.org/licenses/LICENSE-2.0
 *
 * Unless required by applicable law or agreed to in writing, software
 * distributed under the License is distributed on an "AS IS" BASIS,
 * WITHOUT WARRANTIES OR CONDITIONS OF ANY KIND, either express or implied.
 * See the License for the specific language governing permissions and
 * limitations under the License.
 */
package pl.perycz;

import java.util.Objects;

public class AminoModuleMatch {
    private int position;

    private String sequence;

    private double similarityRatio;

    public int getPosition() {
        return position;
    }

    public void setPosition(int position) {
        this.position = position;
    }

    public String getSequence() {
        return sequence;
    }

    public void setSequence(String sequence) {
        this.sequence = sequence;
    }

    public double getSimilarityRatio() {
        return similarityRatio;
    }

    public void setSimilarityRatio(double similarityRatio) {
        this.similarityRatio = similarityRatio;
    }

    public AminoModuleMatch(int position, String sequence, double similarityRatio) {
        this.position = position;
        this.sequence = sequence;
        this.similarityRatio = similarityRatio;
    }

    @Override
    public int hashCode() {
        int hash = 7;
        hash = 59 * hash + this.position;
        hash = 59 * hash + Objects.hashCode(this.sequence);
        return hash;
    }

    @Override
    public boolean equals(Object obj) {
        if (obj == null) {
            return false;
        }
        if (getClass() != obj.getClass()) {
            return false;
        }
        final AminoModuleMatch other = (AminoModuleMatch) obj;
        if (this.position != other.position) {
            return false;
        }
        if (!Objects.equals(this.sequence, other.sequence)) {
            return false;
        }
        return true;
    }
}
