# Supplementary material for: A TALE-inspired computational screen for proteins that contain approximate tandem repeats
Source: PLoS One. 2017 Jun 15;12(6):e0179173. doi: 10.1371/journal.pone.0179173 (PMC5472282; doi:10.1371/journal.pone.0179173)
Supplement: S2 Material — (ZIP) [file pone.0179173.s003.zip › AminoModuleMatch/src/pl/perycz/Comparator.java]

/*
 * Copyright (c) 2015-2016 Malgorzata Perycz (mperycz@iimcb.gov.pl)
 *
 * Licensed under the Apache License, Version 2.0 (the "License");
 * you may not use this file except in compliance with the License.
 * You may obtain a copy of the License at
 *
 *     http://www.apache.org/licenses/LICENSE-2.0
 *
 * Unless required by applicable law or agreed to in writing, software
 * distributed under the License is distributed on an "AS IS" BASIS,
 * WITHOUT WARRANTIES OR CONDITIONS OF ANY KIND, either express or implied.
 * See the License for the specific language governing permissions and
 * limitations under the License.
 */
package pl.perycz;

import java.util.LinkedHashMap;
import java.util.LinkedHashSet;

public class Comparator {

    public static double THRESHOLD = 60.0;
	
	private LinkedHashMap<String, LinkedHashSet<AminoModuleMatch>> resultMap; 

	public LinkedHashMap<String, LinkedHashSet<AminoModuleMatch>> getResultMap() {
		return resultMap;
	}
	
	public Comparator() {
		this.resultMap = new LinkedHashMap<String, LinkedHashSet<AminoModuleMatch>>();
	}
	
    public double directCompare(String one, String two) {

        if(one.length() != two.length()) {
            throw new RuntimeException("sequence lengths don't match");
        }

        int hitCount = 0;
        for(int i = 0; i< one.length(); i++) {
            if(one.charAt(i) == two.charAt(i)) {
                hitCount++;
            }
        }

        double ratio = ((double) hitCount /  one.length()) * 100;

        return ratio;
    }

	
	
	
    public void compareAll(String input, int frameSize) {

		for(int x = 0; x < input.length(); x++) {

			if(x + frameSize > input.length()) {
				continue;
			}

			String search = input.substring(x, x + frameSize);

			Integer skip = 0;
			
			for(int j = 0; j < input.length() - frameSize; j++) {

				String comparing = input.substring(j, j + frameSize);
				double ratio = directCompare(search, comparing);
				
				if(ratio >= THRESHOLD) {
					
					AminoModuleMatch arm = new AminoModuleMatch(j, comparing, ratio);

					if(resultMap.containsKey(search)) {
						if(!resultMap.get(search).contains(arm)) {
							resultMap.get(search).add(arm);
						}
					}
					else {
						LinkedHashSet<AminoModuleMatch> hsh = new LinkedHashSet<>();
						hsh.add(arm);
						resultMap.put(search, hsh);
					}

					skip++;
				}
			}
			
			if(skip > 1) {
				x += frameSize - 1;
			}
		}
     }

}
