# Supplementary material for: A TALE-inspired computational screen for proteins that contain approximate tandem repeats
Source: PLoS One. 2017 Jun 15;12(6):e0179173. doi: 10.1371/journal.pone.0179173 (PMC5472282; doi:10.1371/journal.pone.0179173)
Supplement: S2 Material — (ZIP) [file pone.0179173.s003.zip › AminoModuleMatch/src/pl/perycz/Sequence.java]

/*
 * Copyright (c) 2015-2016 Malgorzata Perycz (mperycz@iimcb.gov.pl)
 *
 * Licensed under the Apache License, Version 2.0 (the "License");
 * you may not use this file except in compliance with the License.
 * You may obtain a copy of the License at
 *
 *     http://www.apache.org/licenses/LICENSE-2.0
 *
 * Unless required by applicable law or agreed to in writing, software
 * distributed under the License is distributed on an "AS IS" BASIS,
 * WITHOUT WARRANTIES OR CONDITIONS OF ANY KIND, either express or implied.
 * See the License for the specific language governing permissions and
 * limitations under the License.
 */
package pl.perycz;

import java.io.File;
import java.io.IOException;
import java.nio.file.Files;
import java.nio.file.Paths;
import java.util.ArrayList;
import java.util.LinkedHashMap;
import java.util.LinkedHashSet;
import java.util.List;
import java.util.Map;
import java.util.logging.Level;
import java.util.logging.Logger;

public class Sequence {


    public static void main(String[] args) {
		
		File file = null;

        if(args.length > 0) {
            file = new File(args[0]);
		}
		else {
			throw new RuntimeException("Need a sequence file path as run parameter!");
		}
		
		List<String> txtfile = new ArrayList<>();
		try {
			txtfile = Files.readAllLines(Paths.get(file.getPath()));
		} catch (IOException ex) {
			Logger.getLogger(Sequence.class.getName()).log(Level.SEVERE, file.getPath(), ex);
		}
		
		String head = "";
		String input = "";
		for (int flno = 0; flno < txtfile.size(); flno++) {
			if(flno == 0) {
				head = txtfile.get(flno);
			}
			else {
				input = input + txtfile.get(flno);
			}
		}

		System.out.println("Finding in sequence of length: " + input.length());
		System.out.println("\n" + head + "\n\n");
		
		int maxFound = 0;
		
		for (int i = 43; i <= 43; i++) {
			
			Comparator cmp = new Comparator();

			System.out.println("==========================");
			System.out.println("Checking for " + i + " seq length");
			cmp.compareAll(input, i);

			LinkedHashMap<String, LinkedHashSet<AminoModuleMatch>> map = cmp.getResultMap();
			
			for (Map.Entry<String, LinkedHashSet<AminoModuleMatch>> entry : map.entrySet()) {

				if(entry.getValue().size() > 1) {

					System.out.println("---");
					
					String outorg = "";
					for (int k = 0; k < entry.getKey().length(); k++) {
						outorg += " " + entry.getKey().charAt(k);
					}
					
					System.out.println(outorg + " [ORG] matches: " + entry.getValue().size());

					for (AminoModuleMatch amm : entry.getValue()) {
						String outseq = "";
						
						for (int j = 0; j < amm.getSequence().length(); j++) {
							if(amm.getSequence().charAt(j) != entry.getKey().charAt(j)) {
								outseq += "+" + amm.getSequence().charAt(j);
							}
							else {
								outseq += " " + amm.getSequence().charAt(j);
							}
						}
						
						
						System.out.println(outseq + " [" + amm.getPosition() + "]" + " -> " + amm.getSimilarityRatio());
					}
				}
				
				if(entry.getValue().size() > maxFound) {
					maxFound = entry.getValue().size();
				}
			}
		
		}
		
		System.out.println("");
        System.out.println("FINISHED - " + maxFound);

    }

}
