# Supplementary material for: A TALE-inspired computational screen for proteins that contain approximate tandem repeats
Source: PLoS One. 2017 Jun 15;12(6):e0179173. doi: 10.1371/journal.pone.0179173 (PMC5472282; doi:10.1371/journal.pone.0179173)
Supplement: S3 Material — This pack contains txt and e.fasta files resulting from RR analysis which included identification of tandem repeat, removal of constitute repeats, removal of identical repeats and removal of repeats of Shannon score <3.5. The files contain protein IDs, consensus repeat sequences, repeat lengths and Shannon scores of the repeats for 320 sequences that constituted 85 tandem repeat clusters. (TAR) [file pone.0179173.s004.tar › search30.shannon_above_3.5.efasta]

>UniRef100_Q7XWP6 OSJNBa0072D08.4 protein n=1 Tax=Oryza sativa subsp. japonica RepID=Q7XWP6_ORYSJ
@ 5 11 14 15 15 15 15 15 17 17 17 17 18 18 18 19 19 19 19 19 19 19 20 20 22 22 23 24 24 26 26
# GAYVFTDRLAFAAADWCPRLHGWPIMPPLL 30 3.65323591312729 NO
MDQSEHHHRLASTAADWCFRLHGWPIMLPLLGVYVFTDRLAFAAADWCFRLHGWPLCRRC
WASTSSPTGLPSPLPTGVSACTAGLYAAVVGRLRLHRPAASSAADWCPRLHGWPIMPPLL
GAYVFTDWLAFVAADWCPRLYGWPIMAPLLGAYVFTDRLAFVAADWCPRLHGWPIMPPLL
GAYVFTDRLAFVAADWCPRLHGWPIMPPLLGAYVFTDRLAFAAADWCPRLHGWPIMPPLL
GAYVFTDRLAFAAADWCPRLHGWPIMPPLLGAYVFTDRLAFAAADWCPRLHGWPIMPPLL
GAYVFTDRLAFVAADWCPRLHGWPIMPPLLGAYVFTDRLAFAAADWCPRLHGWPIMPPLL
GAYVFTDRLAFAAADWCPRLHGWPIMPPLLGAYVFTDRLAFVAADWCPRLHGWPIMPPLL
GAYVFTDRLAFVAADWCPRLHGWPIMPPLLGAYVFTDRLAFAAADWCFRLHGWPLCRRCW
APTSSPTGSPSPPPTGVLACTAGLLCRRCWAPTSSPTGLPSPPPTGVLACTAGLLCRRCW
APTSSPTGSPSSPPTGVLACTAGLLCRRCWAPTSSPTGSPSPPPTGVLACTAGLLCRRCW
APTSSPTGLPSPPPTGVLACTAGLLCRRCCAPTSSPTGLPSLPPTGVLACTAGLLCRRCW
APTSSPTGLPSPPPTGVSACTAGLYAAVVGRLRLHRPACLRRYRLVLPPARQTYYAAVVG
RLRLHRPAAASAADWCHRLHGWPVITPTDATFFTAGYIAVTTNRHQYRQHKLPTFAMAAD
WFLHFHGCMILPVLIGLIFFTAGRLVCC
>UniRef100_Q2QPQ4 Putative uncharacterized protein n=1 Tax=Oryza sativa subsp. japonica RepID=Q2QPQ4_ORYSJ
@ 8 17 19 19 19 19 19 19 20 20 20 20 20 20 20 20 20 20 20 20 20 20 20 20 20 20 20 20 21 24 26
# YVFTDRLAFVAADWCPRLHGWPIMPPLLGA 30 3.70689059560852 NO
MPLLLGVYDFTAGPPSSPPTGVLAYTVGWSHHRSWASMPPPTRLAYYAAAVGRLRLHHRP
ASVAADWCPRLYGRLVTPPLMGIVIFTAGLPPSPPTGASAYTAGLLCRRCWASSLSPSTA
FVAADWIQIQICIKGIHGFKLISYAPGMDQSEHHHRLASAAADWCFRLHGWPIMPPLLGA
YVFTDRLAFVAADWCPRLHGWPIMPPLLGAYVFTDRLAFVAADWCPRLHGWPIMPPLLGA
YVFTDRLAFVAADWCPRLHGWPIMPPLLGAYVFTDRLAFVAADWCPRLHGWPIMPPLFGA
YVFTDRLAFVAADWCPRLHGWPIMPPLLGAYVFTDRLAFVAADWCPRLHGWPIMPPLLGA
YVFTDRLAFVAADWCPRLHGWPIMPPLLGAYVFTDRLAFVAADWCPRLHGWPIMPPLFGA
YVFTDRLAFVAADWCPRLHGWPIMPPLLGAYVFTDRLAFVAADWCPRLHGLPIMPPLSGA
YVFTDRLAFVAADWCPRLHGWPIMPPLSGAYVFTDRLAFVAADWCPRLHGWPIMPPLLGA
YVFTDRLAFVAADWCPRLHGWPIMPPLLGAYVFTDRLAFVAADWCPRLHGWPIMPPLLGA
YVFTDRLAFFAADWCPRLHGWPIMPPLLGAYVFTDRLAFVAADWCPRLHGWPIMPPLLGA
YVFTDRLAFVAADWCPRLHGWPIMPPLLGAYVFTDRLAFVAADWCPRLHGWPIMPPLLGA
YVFTDRLAFVAADWCPRLHGWPIMPPLFGAYVFTDRLAFVAADWCPRLHGWPIMPPLLGT
YVFTVATGKIAFSRTLVY
