# Supplementary material for: A TALE-inspired computational screen for proteins that contain approximate tandem repeats
Source: PLoS One. 2017 Jun 15;12(6):e0179173. doi: 10.1371/journal.pone.0179173 (PMC5472282; doi:10.1371/journal.pone.0179173)
Supplement: S3 Material — This pack contains txt and e.fasta files resulting from RR analysis which included identification of tandem repeat, removal of constitute repeats, removal of identical repeats and removal of repeats of Shannon score <3.5. The files contain protein IDs, consensus repeat sequences, repeat lengths and Shannon scores of the repeats for 320 sequences that constituted 85 tandem repeat clusters. (TAR) [file pone.0179173.s004.tar › search30.shannon_above_3.5.log]

SIZE 2 CONSENSUS: YVFTDRLAFVAADWCPRLHGWPIMPPLLGA SHANNON 3.70689059560852
    YVFTDRLAFAAADWCPRLHGWPIMPPLLGA >UniRef100_Q7XWP6 OSJNBa0072D08.4 protein n=1 Tax=Oryza sativa subsp. japonica RepID=Q7XWP6_ORYSJ
    YVFTDRLAFVAADWCPRLHGWPIMPPLLGA >UniRef100_Q2QPQ4 Putative uncharacterized protein n=1 Tax=Oryza sativa subsp. japonica RepID=Q2QPQ4_ORYSJ
====================================
