# Supplementary material for: A TALE-inspired computational screen for proteins that contain approximate tandem repeats
Source: PLoS One. 2017 Jun 15;12(6):e0179173. doi: 10.1371/journal.pone.0179173 (PMC5472282; doi:10.1371/journal.pone.0179173)
Supplement: S3 Material — This pack contains txt and e.fasta files resulting from RR analysis which included identification of tandem repeat, removal of constitute repeats, removal of identical repeats and removal of repeats of Shannon score <3.5. The files contain protein IDs, consensus repeat sequences, repeat lengths and Shannon scores of the repeats for 320 sequences that constituted 85 tandem repeat clusters. (TAR) [file pone.0179173.s004.tar › search31.shannon_above_3.5.efasta]

>UniRef100_V4AX91 Uncharacterized protein n=1 Tax=Lottia gigantea RepID=V4AX91_LOTGI
@ 0 3 4 11 12 15 15 16 17 17 17 17 18 18 19 19 19 19 19 19 19 20 20 21 21 22 23 23 24 24 24 26
# MWKVYHTSFIYVEGIPYKLYLCGRYTIQALF 31 3.95034419816869 NO
MWMVYHTSFIYVEGIPYKLYLCGRYTIQALFMWKVYHTSFIYVEGIPYKLYLCGRYTIQA
LFMWKVYHASFIYVEGIPYKLYLCGRYTIQALFMWKVYHTSFIYVEGTPYKLYLCGRYTM
QALFMWKVYHTSFIYVEGIPYKLYLCGRYTMQALFMWKVYNASIIYVEGIPYKLYLCGMY
TIQLYLCGRYTMQALFMWKVYHTSFIYVEGTPYKLYLCGRYTIQALFMWKVYHTSFIYVE
GLPCKLYLCGRYTIQAIFMWKIHHTSFIYVEGTPYKLYLCGRYTIQALFMWKVYHSSFMY
VEDTPCKLYLCGRYTIQALFMWKVYHTSFIYVEGIPCKLYLCERHTIQALFMWKVYHTSF
IYVEGIPYKLYLCGRYTIQALFMWKVYDTSFIYVEGIPYKLYLRGRYTIQALFMWKACHT
SFIYVRGIPYKLYLCGRYTIQALFMWKVYHTSFIYVEGLPYKLYLCGRYTIQALFMWKVY
HTSFISVEGISYKLYLCGRYSIQALFMWKVYHTSFIYVEGIPYKLYLCGRYTMQALFMWK
VYHTSFIYVEGTPYKLYLCGRYTMQALFMWKAYHTSFIYVEGIPYKLYLCGRYTIQALLM
WKVYHAGFIYVEGTHTSFIYVEGTPCKLYLCGRYTIRALFVWKVYHTSFISVEGIPYKLY
FCGRYTIQALFMRKIHIQALFMWKVHRASFIYVEGIPYKLYFCGRYTIQVLLMRTVYHTS
FIYVEGTHTSFIYVEGTPYKLYFCGRYIIQAIFMWKVYHTSFIYVEGTHTSFIYVEGTPY
KLYLCGRYTIQALFMWKVHIQALSMWKGYF
>UniRef100_C3XSA9 Putative uncharacterized protein n=1 Tax=Branchiostoma floridae RepID=C3XSA9_BRAFL
@ 1 3 6 10 12 14 16 17 17 17 18 18 18 18 18 18 18 18 18 18 18 18 19 19 19 19 20 20 21 22 24 24
# YRGVAFGVARLDPVLPKNHTLPQRTTTYHAP 31 3.63098501978514 NO
MNRLPMIWLPVYHENIAKIQSPNRTTTYHAPHRSVAFGVARLDPVLPKNHTLPQRTTTYH
APYRSVAFGVARLDPVLPKNHTLPQRTTTYHAPYRSVAFGVARLDPVLPKNHTLPQRTTT
YHAPYRSVAFGVARLDSVLPWNHTLPQRTTTYHAPYRSVAFGVARLDPVLPKNHTLPQRT
TTYHAPYRGVAFGAARLDPVLPKNHTLPQRTTTYHAPYRGVAFAAARLDPVLPKNHTLPQ
RTTTYHAPYRGVAFGVARPDPVLPKNHTLPQRTTTYHAPYRGVAFAVARVNPVLPKNHTL
PQRTTTYHAPYRGVAFGVARLDPVLPKNHTLPQRTTTYHAPYRGIAFGVARLDPVLPKNH
TLPKQTTTYHAPFRGVAFGVVRLNPVLPKNHTLPQRTTTYHAPHRSVAFGVARVNPVLPK
NHTLPQRTTTYHAPYRGVAFGVARLDPVLPKNHTLPQQTTTYHAPYRGIAFGVARLDSVL
PKNHTLPKLKQTTTYHAPFRGVAFGVVRLNPVLPKNHTLPQRTTTYHAPHRSVAFAAARL
DPVLPKNHTLPQRTTTYHAPYKGVAFAVARLYPVLPKNHTLPQRTTTYHAPYRGVAFGVA
RLDPVLPKNHTLPQQTTTYHAPYRGIAFGVARLDPVLPKNHTLPKLKQTSTYHAPFRGVA
FGVSCQRCFKRFETPFQLQCHLETMHNTADPDTFCKICEISFKSEKALQSHMLNEHQPRE
MPYACKRLSKIIVQCRAFDVHCLKHFRKSDKKKCKSCRLQSSYH
>UniRef100_C3ZGI5 Putative uncharacterized protein n=1 Tax=Branchiostoma floridae RepID=C3ZGI5_BRAFL
@ 0 4 9 9 11 13 13 14 14 14 14 14 14 14 14 14 16 16 16 16 17 17 19 19 19 20 24 31 41 51 59 63
# DKEEGLPADMERKEDSFLPECFLARCPSPMN 31 3.56324742397514 NO
MTTLSKEDGRTVERKMKPVPFPTLSRVREEKQQPPLANCFSRKRKTAPHFTDNISLPLCW
WRREAAELLELAQEQAEAAEDDLVRTSFHNAELQMLLTDEKLQAEAAEDDLVRTSFHNAE
LQMLLTDEKLELSQAHEDLEISLRRNTGTVQETLYALHKLFLKKKEDGSPFDRQAEAAED
DLVRTSFHNAELQMLLTDEKLQAEAAEDDLVRTSFHNAELQMLLTDEKLQAEAAEDDLVR
TSFHNAELQMLLTDEKLENTKLIAQLQQSEVESLPDNTEQQDHSFLPECFLAHSASPMMI
DEEEMLPADMEHKEDSFLPECFLAHCPSPMNDKEEGLPADMERKEDSFLPECFLARCPSP
MNDKEEGLPADMEHKEDSFLPECFLARCPSPMNDKEEGLPADMERKEDSFLPECLLARCP
SPMNDKEEGLPADMECKEDSFLPAECFLACCPSPMDDEVDRQTADTEQDLSPRVEIYIPI
FIIYNRSAQKHILIDDLKARVTVLKTGGSCFSSRYEARAHVSLEEAEAIAYRIAELEVLL
EEQRNENTKLTAQLQQSEEESLPDNTEQQDHSFLPECFLAHSASPIDEEEMLPADMEQKE
DSFLPETTPIPDKELVIRLVMARRHVTAEALATATLPRQTKRRTVIFRQAEVAEDDLVRT
SFHNAELQMLLTDEKLQAEVAEDDLVRTSFHNAELQMLLTDEKLQAEAAEDDLVRTSFHN
AELQMLLTDEKLELSQAHEDLEILFLKKREDGSPFNSQAEAAEDDLVRTSFQQMLLTDEK
LQAEAAEDDLVRTSFHNAELQMLLTDEKLELSQAHEDLEILHSNPIIYDRSAQKHILIDD
LKAQVAILKTGGSCFSSRYEARAHVSLEEAEAMAYRIAELEVLLEEQRNENTELIAQLQQ
SEEESLPYNTEQQDHSFLPECFLAHSASPIDEEEMLPPDMECKEDSFLPECFLARCPSPM
NDKEEGLPADMERKEDSFLPECFLARCPSPMNDKEEGLPADMEHKEDSFLPECFLVRCPS
PMNDKEEGLPADMEHKEDSFLPECFLARCPSPMNDKEEGLPADMERKEDSFLPECFLVRC
PSPMNDKEEGLPADMEHKEDSFLPECFLARCPSPMNDKEEGLPADMERKEDSFLPECFLA
RCPSPMNDKEEGLPADMERKEDSFLPECFLACCPSPMNDEEEGLPADTEQDLSPRVESSN
RGRRGHDPGGKMATPPPAPPFFFVFQDYCHHSGRAWRSVQPPHLRLEGCSWSDALPLRQQ
GCAGHTTASYGTRHHQPRQMWGHVVENRYQRFRGGGFRAQRYEEQQFEDQARLAFRSPTP
PSPPVHPTSPAAQGTDSCSLSYSQQSQGGEAATSFSHSLRRDTGTVQETLYALHKEAAEL
LELAQEQAEVAEDDLVRTSFHNAELQMLLTDEKLQAEAAEDDLVRTSFHNAELQMLLTDE
KLSLRRDTYSTVQETLYALHKLFLEKKEDGSPFNREAAELVELAQEQAEAAEDDLVRTSF
HNAELQMLLTDEKLQADDAKVQHERSAQKHLEIDCLKAQVSVLKSGGARFSSRHEARAHI
SLEEAEGMAYRIAELEVLLEEQRNENIKLTAQLQQSKEERLPAVTEQQDPSFLPECFLTH
CPSPIDEEEMLPADMERKEDSFLPECFLAHSPSPMNDKDDMLPADMERKEDSFLPECFLA
CSASPMNDNEEGLPADMECKEDSFLPECFLACSASPMNDKDDMLPADMERKEDSFLPECF
LACSASPMNDNEEGLPADMECKEDSFLPECFLACSASPMNDKDDMLPADMECKEDSFLPE
CFLARCPSPMDDEEEMLTYDMNMDIAPLLEELLINSSSLLQADSVAALDQESQDILCLSE
LLSSTSPASLTASCDGRQAKSQDTKMVKSQASVNKVTCSGLLRSMLQEAHEILCLSEKLS
TLSAHHDKTEPIKVKNGQVVKTELPTEATYWTTVEPCQGSCCYTTTYISSNKDITVYQQL
>UniRef100_A0A088A2N8 Uncharacterized protein n=1 Tax=Apis mellifera RepID=A0A088A2N8_APIME
@ 5 24 52 95 111 118 119 119 119 119 119 119 119 119 119 119 119 119 120 120 120 121 121 121 121 121 121 121 121 121 121 122
# SPKFPTFEQENMICKEVARKIFRQRRRFLSS 31 3.66792847229245 NO
MISKEVARKILRQRRRFLSSSPKFPNFEQENMISKEVARKILRQRRRFLSSSPKFPNFEQ
ENMISKEVARKILRQRRRFLSSSPKFPTFEQENMISKEMARKILRQRQRFLSSSPKLTTF
EQENMISKEVARKIFRQRRRFLSSSPKFPTFEQENMICKEVARKIFRQRRRFLSSSPKFP
TFEQENMICKEVARKIFRQRRRFLNSSPKFPTFEQENMISEEVARKIFRQRRRFLSSSPK
FPTFEQENMITKEVARKILRQRRRFLSSSLKFPTFEQENMICKEVARKIFRQRRRFLSSS
PKFPTFEQENMISEEVARKIFRQRRRFLSSSPKFPTFEQENMICKEVARKIFRQRRRFLS
SSPKFPTFEQENMISEEVARKIFRQRRRFLSSSPKFPTFEQENMISKEVARKIFRQRRRF
LSSSPKFPTFEQENMISKEVARKILRQRRRFLSSSPKFPTFEQENMISEEVARKIFRQRR
RFLSSTSKFPTFEQENMISEEVARKILDRGAEVALTILRQRRRFLSSSPKFPTFEQENMI
SEEVARKIFRQRRRFLSSSPKFPTFEQENMITKEVARKIFRQRRRFLCSSPKFPTFEQEN
MISKEVARKILRQRRRCLSSSPKFPTFEQENMISKEVARKILRQRRRFLSSSPKFPTFEQ
ENMICKEVARKIFRQRRRFLSSSPKFPTFEQENMISKEVARKILRQRRRFLSSSPKFPTF
EQENMICKEVARKIFRQRRRFLSSSPKFPTFEQENMISKEVARKILRQMRRFLSSSPKFP
TFEQENMISKEVARKILRQMRRFLSSSPKFPTFEQENMICKEVARKIFRQRRRFLSSSPK
FPTFEQENMISKEVARKILRKRRRFLSSSPKFPTFEQENMICKEVARKIFRQRRRFLSSS
PKFPTFEQENMICKEVARKIFRQRRRFLSSSPKFPTFEQENMICKEVARKIVRQRRGFLS
SSPKFPTFEQENMISEEVARKIFRQRRRFLSSSPKFPTFEQENMISKEVARKIFRQRRRF
LSSSPKFPTFEQENMICKEVARKIFRQRRRFLSSSPKFPTFEQENMISEEVARKIFRQRR
RFLSSSPKFPTFEQENMISKEVARKILRQRRRFLSSSPKFPTFEQENMISKEVARKILRQ
RRRFLSSSPKFPTFEQENMICKEVARKIFRQRRRFLSSSSKFPTFEQDNMICKEVARKIF
RQRRRFLSSSPKFPTFEQENMITKEVARKILRQRRRFLSSSLKFPTFEQENMICKEVARK
IFRQRRRFLSSSPKFPTFEQENMITKEVARKILRQRRRFLSSSLKFPTFEQENMICKEVA
RKIFRQRRRFLSSSPKFPTFEQENMITKEVARKILRQRRRFLSSSPKFPTFEQDNMICKE
VARKIFRQRRRFLSSSPKFPTFEQENMICKEVARKIFRQRRRFLSSSPKFPTFEQENMIT
KEVARKILRQRRRFLSSSPKFPTFEQENMICKEVARKIFRQRRRFLSSLPKFPTFEQENM
ISEEVARKIFRQRRRFLSSSPKFPTFEQENMITKEVARKILRQRRRFLSSSSKFPTFEQD
NMICKEVARKIFRQRRRFLISSPKFPTFEQENMICKEVARKIFRQRRRFLSSSPKFPTFE
QENMICKEVARKIFRQRRRFLNSSPKFPTFEQENMISEEVAREIFRQRRRFLSSSPKFPT
FEQENMITKEVARKILRQRRRFLSSSLKFPTFEQENMICKEVARKIFRQRRRFLSSSPKF
PTFEQENMICKEVARKIFRQRRRFLNSSPKFPTFEQENMISEEVARKIFRQRRRFLSSSP
KFPTFEQENMITKEVARKILRQRRRFLSSSLKFPTFEQENMICKEVARKIFRQRRRFLSS
SPKFPTFEQENMISEEVARKIFRQRRRFLSSSPKFPTFEQENMMCKEVARKIFRQRRRFL
SSSPKFPTFEQENMISEEVARKIFRQRRRFLSSTSKFPTFEQENMICKEVARKIFRQRRR
FLNSSPKFPTFEQENMISEEVARKIFRQRRRFLSSPPKFPTFEQENMITKEVARKILRQR
RRFLSSSLKFPTFEQENMICKEVARKIFRQRRRFLSSSSKFPTFEQENMITKEVARKILR
QRRRFLSSSLKFPTFEQENMICKEVARKIFRQRRRFLSSSPKFPTFEQENMITKEVARKI
LRQRRRFLSSSLKFPTFEQENMICKEVARKIFRQRRRFLSSSPKFPTFEQENMICKKVAR
KIFRQRRRFLSSSPKFPTFEQENMITKEVARKILRQRRRFLSSSLKFPTFEQENMICKEV
ARKIFRQRRRFLSSSPKFPTFEQENMICKEVARKIFRQRRKFLSSSPKFPTFEQENMISE
EVARKIFRQRRRFLSSSPKFPTFEQENMISKEVARKILRQRRRFLSCSPKFPTFEQDNMI
CKEVARKIFRQRRRFLSSSSKFPTFEQENMICKEVTRKILRQRRRFLSSSPKFPTFEQEN
MISKEVARKILRQRRRFLSSSPKFPTFEQENMISEEVARKIFRQRRRFLSSSPKFPTFEQ
ENMITKEVARKIFRQRRRFLCSSPKFPTFEQENMISKEVARKILRQRRRFLSSSPKFPTF
EQENMISEEVARKIFRQRRRFLSSTSKFPTFEQENMISEEVARKIFRQRRRFLSSSPKFP
TFEQENMMCKEVARKIFRQRRRFLNSSPKFPTFEQENMISEEVAREIFRQRRRFLSSSPK
FPTFEQENMITKEVARKILRQRRRFLSSSLKLPTFEQENMICKEVARKIFRQRRRFLSSS
PKFPTFEQENMITKEVARKIFRQRRRFLSSSPKFPTFEQENMMCKEVARKIFRQRRRFLS
SSPKFPTFEQENMICKEVARKILRQRRRFLSSSPKFPTFEQENMISKEVARKILRQRRRF
LSSSPKFPTFEQENMITKEVARKILRQRRRFLSSSPKFPTFEQENMICKEVARKIFRQRR
RFLSSSPKFPTFEQENMICKEVARKIFRQRRRFLNSSPKFPTFEQENMISEEVARKIFRQ
RRRFLSSSPKFPTFEQENMITKEVARKILRQRRRFLSSSLKFPTFEQENMICKEVARKIF
RQRRRFLSSSPKFPTFEQENMITKEVARKILRQRRRFLSSSLKFPTFEQENMICKEVARK
ILRQRRRFLSSSPKFPTFEQENMITKEVARKILRQRRRFLSSSPKFPTFEQENMICKEVA
RKIFRQRRRFLSSSPKFPTFEQENMISEEVARKIFRQRRRFLSSTSKFPTFEQENMICKE
VARKIFRQRRRFLNSSPKFPTFEQENMISEEVARKIFRQRRRFLSSPPKFPTFEQENMIT
KEVARKILRQRRRFLSSSLKFPTFEQENMICKEVARKILRQRRRFLSSSLKFPTFEQENM
ICKEVARKIFRQRRRFLSSSPKFPTFEQENMICKEVARKIFRQRRRFLSSSPKFPTFEQE
NMITKEVARKILRQRRRFLSSSLKFPTFEQENMICKEVARKIFRQRRRFLSSSPKFPTFE
QENMICKEVARKIFRQRRRFLSSSPKFPTFEQENMISEEVARKIFRQRRRFLSSSPKFPT
FEQENMMCKEVARKIFRQRRRFLSSSPKFPTFEQENMICKEVARKIFRQRRRFLSSSPKF
PTFEQENMICKEVARKIFRQRRRFLNSSPKFPTFEQENMISEEVARKIFRQRRRFLSSSP
KFPTFEQENMITKEVARKILRQRRRFLSSSPKFPTFEQENMISKEVARKILRQRRRFLSS
SPKFPTFEQENMISKEVARKILRQRRRFLSSSPKFPTFEQENMICKEVARKIVRQRRGFL
SSSPKFPTFEQENMISKEVA
>UniRef100_A8YKR2 Similar to tr|Q8YVS1|Q8YVS1 n=1 Tax=Microcystis aeruginosa PCC 7806 RepID=A8YKR2_MICAE
@ 2 3 3 5 10 11 11 16 18 19 20 20 21 22 22 22 22 22 22 22 22 22 22 23 23 24 25 29 33 39 47 48
# DSDKDVRGYAAFALGKIGSETAIPELLKALE 31 3.57906113351298 NO
MIDWTPYLESISEKYAQWETFYTLTDVEGKTRPSKTAPLLRDLWVQTTEKERENPQERPE
RPEKTERFTVLDGLRKYAANHVHVLLKGRPGSGKSTALERLLLEESVEAQSLRPNQQNQA
KIIQIPILIELRLYETSILDLILQFLKRHKLIIDSNTLESWLLENHNFRPLLLFDGINEL
PSYPARRDLKNFRQQYAEISMIFTTRDLGSDDLNIEKKLEMLPLTEPQMRDFVKAYLPEK
GEEMLKQLGNRLKELAETPLLLWMLCSVFDDNQNKIPANLGLVFQIFTGIYDKKLKADVP
TYQESRDWWRELLQVLAWKMTQGESKTEIQVAISRTEAEEELSKFIKNKGFPEYYSKQWL
EDLLKYHLIHLEGNDKIAFRHQLIQEYYTAEALCDKLRYLSDEQLKWDYLNYLKWTEPVA
LMLGLLDDETQAKRVVKLGLEIDLKLGARLAGEVNFKFQKQTVGLVLGLDVPKRFKVELL
GLTKSNQVVNELNQALKDSDSDVRRKAVEALGKIGTETAIAGLLKALEDSNSDVRRNAAF
ALGNIGTETAIGGLLKALEDSNEYVRSHAAVALGNIGSETAIPGLLKALEHSNIDVRSHA
AVALGKIGSETAIPGLLKALEHSNSDVRVYAAFALGKIGSETAIPGLLKALEHSNSDVRV
YAAFALGKIGSETAIPGLLKALEHSNSDVRGCAAFALGDIGSETAIPGLLKALEDSNSDV
RGCAAFALGKIGSETAIPELLKALEDSNNHVRGYVAEALGKIGSETAIAGLLKALEHSNS
VRDYAAWALCEIGSETAIAGLLKALEDSNRYVRRKAVEALGNIGSETAIPELLKALEDSD
KDVRGYAAFALGKIGSETAIPELLKALEDSNNHVRGYVAEALGKIGSETAIAGLLKALED
SNEDVRKNAALALDKIGSETAIAGLLKALEDSNEDVRKNAALALDKIGSETAIAGLLKAL
AHSDKDVRRNASETLAKIGSETAIAGLLKALEDSDKDVRGYAAFALGNIGSETAIPELLK
ALEDSDKDVRGYAAFALGNIGSETAIPELLKALEDSDKDVRGNAAEALGNIGTETAIAGL
LKALEDSDYYVRMSAAFALGNIGSETAIPELLKALEDSDKDVRGYAAFALGNIGSETAIP
ELLKALEDSDKDVRGNAAEALGNIGTETAIPGLLKALEDSDYYVRGNAAEALGNIGSETA
IAGLLKALEHSDWDVSGNAAEALGNIATETAMTELIKCLKNPDFVTLNNNYTLSQAREAL
DTIQNKLKYYHPLSQPMNQQVYISYNWQEDSNEMANQLVQAFAAKGIEIIRDKTHTSYKD
SIKNFMRQIGRGKCVVAVISDRYLKSENCMFELVEIARNGDFYQRIFPIILPDARIHKDF
ERIDYLKYWEDEKAKLQAKYKEIDLAKTNSIMATLNLYDEIRDNIDNLTNILKDMNLLNI
DLHRQSEFAAMIQKVETKLAEDSQKLSNQSPVKSESKYTIHAKNVQIIEKGDGQIQDSSS
>UniRef100_Q3M7C1 Predicted signal transduction protein containing Nacht domain n=1 Tax=Anabaena variabilis (strain ATCC 29413 / PCC 7937) RepID=Q3M7C1_ANAVT
@ 0 4 5 6 8 10 10 10 10 10 10 10 10 10 10 10 11 11 11 11 11 11 11 11 11 12 12 14 18 23 33 37
# LLELLKDSESNVRSSAAFALGNIGTEAAIPG 31 3.51132353770299 NO
MIGAMVGAWVGELVTVEVSKALLSGVTSKLNPSDLDKAIKTATIEACKQETRLFYSCPPD
FIPKFLCNFFKEQGLSELQKPLENEGKPDVDYLAVVFQKAALADSKMKEIKIDYVYSWME
VFVTTYFQNTDNCIRFQIAKENYLQQLVNWFDDVKFAGIAVPGQEVEKSEKLVNIFVLPE
VQEDNHKDINNLNSSIETELLSSNLSQSQQQLLWEQRQRALRKSSGRKFLASQILSQTNC
QKFVLLGAPGSGKTTLLSYFVVMLAQKQIEQLNITAADYLPIIIPIRDFARQANISVIEY
VKQFVEKNLCVKTLPVGFFEYWLEDGHTFIFFDGLDEIAQENKRYDVVRKIENFLGQFPT
NCAVITSRPAGYKRDFFNTQEFAHYELLSFDDEKIEKFINCWYNSRIQDKSEAERRKTTL
REALNKNERLKLLARNPLLLTIIALIHRYQAVLPKGRHKLYEKAVETLLTSWDANKEINV
NHFLQDIDIEDLLFLMRKLAFWIHGQGSTADKEGGTLIACEDLLDKLKREIKSLKEIELY
KAEEKAKRFLSLIQERTGLLNEQGQDCYAFVHKTFQEYLCAREINYQADDQDDFDIVLQY
IDQHLHDPHWREVLLLLITQQAPNKAATAIRKVLSKNSEYEQWLHRDLLFAGNCLAEDIK
NLKTAKDSPAIEILQNLVNLEVSDSLQVSSQIKSQVFQILCSLNETAFQTQALQLLKEKE
QQIEQVRFQKYRAALGEKKAAVDRLLELLKDSESNVRSSAANALGRIGTETAIPGLLELL
KDSESNVRSSAANALGNIGTETAIPGLLELLKDSESNVRSSAAFALVRIGTEAAIPGLLE
LLKDSESNVRSSAAFALGIIGTEAAIPGLLELLKDSESNVRSSAAFALGRIGTEAAIPGL
LELLKDSESNVRSSAADALGNIGTEVAIPGLLELLKDSESNVRSSAVNALVRIGTEAAIP
GLLELLKDSESNVRSSAAFALGNIGTEAAIPGLLELLKDSESNVRSSAAFALGNIGTEAA
IPSLLELLKDSESNVRSSAANALGNIGTEAAIPSLLELLKGSELNVRSSAAFALGNIGKE
AAIPGLLELLKDSEFNVRLIGAFVLKKIDEKTHSVVINLSRWINENQDSEYIGDGIDLLW
ELICGETT
>UniRef100_UPI0002A4A117 PREDICTED: zinc finger protein basonuclin-1-like n=1 Tax=Oryzias latipes RepID=UPI0002A4A117
@ 0 2 4 5 8 11 13 15 17 17 17 17 17 17 17 18 18 18 18 18 18 18 18 18 18 19 19 20 25 36 48 54
# APTRRSVFWTRSYKTKRLLHALLQDEASSAR 31 3.58759863372235 NO
MQGEALRSHPKVSARTTNNSSFDQNLMMLRPLPQVYKNSFANTRLKPDLTPNPTQPQLLL
SDGSRSSTGTFTRTDETKRLLHALLQEEASSGRALTRRSVFCTRSYKTKRLLHRLLQNEA
SSARALTRRSVFCTRSYKTKRLLHRLLQDEASSARALTRRSVFCTGSYKTKRLLHRPLQD
EASSARALTRRSIFCTRSYKTKRLLHALLQDEASSERALTRRSVFCTRSYKTKRLLDALL
QDEASSAQAPTRRSIFCTRSYKTKRLLHRLLQDEASSAQAHTRRSVFCTGSYKTKHLLHA
LLQDEASSARALTRRSVFCTGSYKTKRLLDTLLQDEASSGRAPTRRSVFWTRSYKTKRLL
NALLQDEASSARAPTRRSVFWTRSYKTKRLLHALLQDEASSGRAPTRRSVFWTRSYKTKR
LLHALLQDEASSARAPTRRSVFWTRSYKTKRFLDALLQDKASSERTLTRRSVFCTRSYKT
KRLLDALLQDEASSERAPTRRSVFWMHSYKTKRLLHALLQDEASSGRTLTRRSVFCTRSY
KTKRLLNALLQDETSSARAPTRRSVFWTRSYKTKRLLDTLLQDEASSGRAPTRRSVFWTR
SYKTKRLLNALLQDEASSARAPTRRSVFWTRSYKTKRLLHALLRLCSSNRSSHKLALFFS
MNLFKTKFISTIDSHRFSFLNSQVICCTLGSCNCDGFKPGKLKRRQCENCKHGWVAHALS
KLKVHHLYQSSQVEIVHSNVVFDICSLMLYGTQAIPIRLKILLDRLFSVLKQEEVIQILN
ALDWSLQDYIRGYVLQDAAGKVLDRWAIMTFEEEIATLQQFLRFGETKSIVELMALQDKE
GQAVLVPSTRTNSDIRTFIERNTPRTSANLSTSKLEKTGSNSMHHFENFLNSMAFMLPFQ
MLGSVQAPFLGAQAGTVQQHYQQTRDISMESQRRADQDLRRDAPLPLSLSSENSRLGSNS
ISFSADVDQSGETLTEGISPPTKIESEDFSASDNYSDGPSTPCTPSMSSDVMQMSPEVKL
RSLDRNGGGGGGASSGGGSLKKGRVFCNACEKTFYDKGTLKIHYNAVHLKIKHKCTIEGC
NMVFSSLRSRNRHSANPNPRLHMPMNRNNRDKDLRGSLSADESSQGEKRPEYNSSFSICS
SESHKSAPSYMVSNADPGPKLHSSTFPSVGQSGILFPNLKTVQPVLPFYRSLVTPAELAN
TPGTLPSLPLLSSSVPVKPACLADPIPKKKSRKSSMPIKIEKETIEQDEQMDKESSSEDE
LPSQGEVKRRPIEEHMSTEQSGEEKQMAKCTLDQTLDRDTTDKEDNEERHAETNHSLSPT
FENRLIENHCDNFLSQESNGGEERTSKENAKSPCGPEKIPDLKGDEEDYRLTNRVGLQSI
ERGGLDKCDHSDTSMTHRDPPADLTLPPHCEICNKNFKDQFSMKMHYQNAHLKDMHKCTV
DGCNATFPSRRSRDRHSTNLNLHHKLLTKDSLNPASSLYLSSSFCRNRESIDLEQRDRDL
PRDPSCQTSVIFRGHNRMGLVFPMSKTPAAQSTESSPKGEMEELGRGERNTSADDGAVLD
LSTSAAAPPCVSSSAQLSWDSDGVGSEEGEGPEEDEEVIPMEDSDESCDGNNEVRLDDDE
LTLSGERSLGCGGGGQSGFHGDYKTVHLRLLHKCKVPGCETSFSSVRSRNRHSQNPNLHR
NLSMSSGPTVGQE
