# Supplementary material for: A TALE-inspired computational screen for proteins that contain approximate tandem repeats
Source: PLoS One. 2017 Jun 15;12(6):e0179173. doi: 10.1371/journal.pone.0179173 (PMC5472282; doi:10.1371/journal.pone.0179173)
Supplement: S3 Material — This pack contains txt and e.fasta files resulting from RR analysis which included identification of tandem repeat, removal of constitute repeats, removal of identical repeats and removal of repeats of Shannon score <3.5. The files contain protein IDs, consensus repeat sequences, repeat lengths and Shannon scores of the repeats for 320 sequences that constituted 85 tandem repeat clusters. (TAR) [file pone.0179173.s004.tar › search31.shannon_above_3.5.log]

SIZE 1 CONSENSUS: DSDKDVRGYAAFALGKIGSETAIPELLKALE SHANNON 3.57906113351298
    DSDKDVRGYAAFALGKIGSETAIPELLKALE >UniRef100_A8YKR2 Similar to tr|Q8YVS1|Q8YVS1 n=1 Tax=Microcystis aeruginosa PCC 7806 RepID=A8YKR2_MICAE
====================================
SIZE 1 CONSENSUS: YRGVAFGVARLDPVLPKNHTLPQRTTTYHAP SHANNON 3.63098501978514
    YRGVAFGVARLDPVLPKNHTLPQRTTTYHAP >UniRef100_C3XSA9 Putative uncharacterized protein n=1 Tax=Branchiostoma floridae RepID=C3XSA9_BRAFL
====================================
SIZE 1 CONSENSUS: LLELLKDSESNVRSSAAFALGNIGTEAAIPG SHANNON 3.51132353770299
    LLELLKDSESNVRSSAAFALGNIGTEAAIPG >UniRef100_Q3M7C1 Predicted signal transduction protein containing Nacht domain n=1 Tax=Anabaena variabilis (strain ATCC 29413 / PCC 7937) RepID=Q3M7C1_ANAVT
====================================
SIZE 1 CONSENSUS: DKEEGLPADMERKEDSFLPECFLARCPSPMN SHANNON 3.56324742397514
    DKEEGLPADMERKEDSFLPECFLARCPSPMN >UniRef100_C3ZGI5 Putative uncharacterized protein n=1 Tax=Branchiostoma floridae RepID=C3ZGI5_BRAFL
====================================
SIZE 1 CONSENSUS: APTRRSVFWTRSYKTKRLLHALLQDEASSAR SHANNON 3.58759863372235
    APTRRSVFWTRSYKTKRLLHALLQDEASSAR >UniRef100_UPI0002A4A117 PREDICTED: zinc finger protein basonuclin-1-like n=1 Tax=Oryzias latipes RepID=UPI0002A4A117
====================================
SIZE 1 CONSENSUS: SPKFPTFEQENMICKEVARKIFRQRRRFLSS SHANNON 3.66792847229245
    SPKFPTFEQENMICKEVARKIFRQRRRFLSS >UniRef100_A0A088A2N8 Uncharacterized protein n=1 Tax=Apis mellifera RepID=A0A088A2N8_APIME
====================================
SIZE 1 CONSENSUS: MWKVYHTSFIYVEGIPYKLYLCGRYTIQALF SHANNON 3.95034419816869
    MWKVYHTSFIYVEGIPYKLYLCGRYTIQALF >UniRef100_V4AX91 Uncharacterized protein n=1 Tax=Lottia gigantea RepID=V4AX91_LOTGI
====================================
