# Supplementary material for: A TALE-inspired computational screen for proteins that contain approximate tandem repeats
Source: PLoS One. 2017 Jun 15;12(6):e0179173. doi: 10.1371/journal.pone.0179173 (PMC5472282; doi:10.1371/journal.pone.0179173)
Supplement: S3 Material — This pack contains txt and e.fasta files resulting from RR analysis which included identification of tandem repeat, removal of constitute repeats, removal of identical repeats and removal of repeats of Shannon score <3.5. The files contain protein IDs, consensus repeat sequences, repeat lengths and Shannon scores of the repeats for 320 sequences that constituted 85 tandem repeat clusters. (TAR) [file pone.0179173.s004.tar › search32.shannon_above_3.5.efasta]

>UniRef100_W1I7I9 Pseudo vic protein n=1 Tax=Cryphonectria parasitica RepID=W1I7I9_CRYPA
@ 2 7 9 12 13 13 14 14 14 14 14 14 14 14 14 14 14 14 14 14 14 14 14 15 15 15 16 18 19 25 27 33 37
# VKITAEVVQAAAGNEGSGREVMALLLDQRSDE 32 3.59001826628863 NO
MASEDLKHHPRQCEQESELGLQENRSLCAQDNLEILATPLCDTGFQTTTNRPCTMFAYRP
LPDGCIRLLRLMPHREKHAPIQCQLFDYHLLDSWRATHLYEALSYVWGSPNKCRSIFTDD
GDLRVTENLHAALSWLRDRSLPRVIWVDAICINQSDTEERNRQVQLMAKIYAKANRVIVW
LEEATPGHGQAAGQATTDSDQALKSIEIAAEERSTSSNREANQQAVQKLLQQGWFRRIWV
LQEVAAARHIVIACHSMEIDGYAFCEGLKALNNTCGDLDLLSRTRSAIYLIKGAGLRSKY
ATSRSNRFSLYIRPLGELLDMYHNREATERLDKVYALLGMSSDDDIPADLLPDYNIQWKD
LFHRLVKFLVGTQASVETWKDEEIAVIRCKGSILGEVSRVESGGAWIDSQDVSIAFKNAS
GHLGQEMKRSSHWTLHPTAKSIREGDLVCLLQDASKPAIIRLHEDYCTIIAISVTLTDDE
RWREPPLLMKIHDFLLVWDWKKFQNMPGDEEDYDRFMNSRLPEHAKVELKSYPGRITRLG
NQGLILADKGKFDEASWNLRKAISTHQSPPGRELPHTLMAAETILSEYKDRDDTEWFKLR
KMANLLGRRGSDTHITERKTIRLTGAFDQEVIALLLHQRSDEVKITAEVVQAAAGNLKSS
REVMALLLDQRSDEVKITAEVVQAAAGNERSGREVMALLLDQRSDEVKITAEVVQAAAGN
EGSGREVIALLLDQRSDEVKITAEVVQAAAGNWRSSREVMALLLDQRSDEVKITAEVVQA
AAGNGGSGEEVMALLLDQHRDRSEITSRLVELLAASFDEHAMEKLLIHYGDEVKITAEVV
QAAAGNWRSSREVMALLLDQRSDEVKITAEVVQAAAGNEGSGREVMALLLDQRSDEVKIT
AEVVQAAAGNEGSGREVMALLLDQRSDEVKITAEVVQAAAGNWRSSREVMALLLDQRSDE
VKITAEVVQAAAGNWRSGREVMALLLDQRSDEVKITAEVVQAAAGNWRSSREVMALLLDQ
RSDEVKITAEVVQAAAGNWRSGREVMALLLDQRSDEVKITAEVVQAAAGNWRSGREVMAL
LLDQRSDEVKITAEVVQAAAGNWGSGREVMALLLDQRSDEVKITAEVVQAAAGNEGSSRE
VMALLLDQRSDEVKITAEVVQAAAGNEGSGREVMALLLDQRSDEVKITAEVVQAAAGNEG
SGREVMALLQD
>UniRef100_C4A032 Putative uncharacterized protein n=1 Tax=Branchiostoma floridae RepID=C4A032_BRAFL
@ 2 7 9 9 9 10 10 12 12 12 13 13 13 13 13 13 13 13 14 14 14 14 14 14 14 14 14 14 14 14 15 15 16
# TITTNMPYLDLRCPASSDKPLSLIVRVTVTMV 32 3.59001826628863 NO
MPYLDLRCPASSDKPLSLIVRVTVTMVTTTTNMPYLDLRCPASSDKPLSLIVRVTVTMVT
ITTNMPYLDLRCPASSDKPLSLIVRVTVTMVTITTNMPYLDLRCPASSDKPLSLIPLSLI
VRVTVTMVTTTTNMPYLDLRCPASSDKPLSLIVRVTVTMVTITTNMPYLDLRCPASSDKP
LSLIVRVTVTMVTITTNMPYLDLRCPASSDKPLSLIVRVTVTMVTITTNMPYLDLRCPAS
SHKPLSLIVRVTVTMVTTTTNMPYLDLRCPASSDKPLSLIVRVTVTMVTITTNMPYLDLR
CPASSDKPLSLIVRVTVTMVTITTNMPYLDLRCPASSHKPLSLIVRVTVTMVTTTTNMPY
LDLRCPASSDKPLSLIVRVTVTMVTITTNMPYLDLRCPASSDKPLSLIVRVLSTVTRRTR
HALPGLEVPRLQRQASLVNRQTYSYYGYHNNKRALPGLEVPRLQRQASLVYRQGYSYYGY
HNNKRALPGLEVPRLQRQASLVNRQGSLHRAEVVQDAQTLKHGQYNNYTI
>UniRef100_H2VJX0 Uncharacterized protein n=1 Tax=Caenorhabditis japonica RepID=H2VJX0_CAEJA
@ 0 1 6 8 10 10 10 10 10 10 10 10 10 10 10 10 10 10 10 10 10 11 11 11 11 11 11 11 11 11 11 11 11
# MRALHCGDPEKCVLCTVETQRNACSALWRPRE 32 3.86672929667217 NO
MRALHCGDPEKCVLCTVETQRNARSALWRPREMRALHCGDAEKCVLCTVETQRNACSALW
RPREMRALHCGDAEKCVLCIVETQRNAFSALWRPREMRSLHCGDPEKCVLCTVETQRNAC
SALWRPREMRALHCGDPEKCVLCIVETQRNACSALWRPREMRALRCGDPEKCMLCTVETQ
RNACSALWRPREMRALHCGDADKCVLCTVETQRNACSALWRPREMRALHCGDPEKCVLCT
VETQINACSALWRPREMRALHCGDPEKCVLCIVETQRNACSALWRPREMHALHCGDPEKC
VLCTVETQRNACSALWRPREMRALHCGDPEKCVLCTVETQRNACSALWRPREMRALHCGD
AEKCARARLPD
>UniRef100_W4Y870 Uncharacterized protein n=1 Tax=Strongylocentrotus purpuratus RepID=W4Y870_STRPU
@ 0 1 8 9 10 11 11 11 11 11 11 11 11 11 11 11 12 14 15 15 15 15 15 15 15 15 15 15 16 16 16 16 16
# DYMTINSPPNIDPIVAPISSELTTNSCSKQDS 32 3.56954882778696 NO
MTINSPRNIDPIVAPISSELTTNSCSKQDSDYMTINSPPNIDPIVAPISSELTTNSRSKQ
DSDYMTINSPPFIDPIVAPISSELTTNSCSKQDSDYMTINSPPNIDPIVAPIRSELTTNS
CSKQDSDYMTINSPPNIDPIVAPISSELTTNSCSKQDSDYMTINSPPIIDPIVASTCISS
ELTTNSCSKQDSDYMTINSPPNIDPMVAPISSELTTNSCSKQDSDYMTINSPPNIDPIFA
PISSELTTNSCSKQDSDYMTINSPPNIDPIVAPISSELTTNSRSKQDSDYMAINSPPNID
PIVAPIRSELTTNSRSKQDSDYMTINSPPIIDPIVAPLSSKLTTNSRSKQDSDYMTINSP
PVIDPIVAPISSELTTNSCSKQDSDYMTINSPPNIDPIVAPIRSELTTNSCSKKDSDYMT
INSPPNIDPIVAPISSELTTNSCSKQDSDYMTINSPPIIDPIVASTCISSELTTNSCSKQ
DSDYMTINSPPNIDPMVAPISSELTTNSCSKQDSENSSFSCRRAPDIIPTNL
>UniRef100_F9WA99 WGS project CAEQ00000000 data, annotated contig 1949 n=1 Tax=Trypanosoma congolense (strain IL3000) RepID=F9WA99_TRYCI
@ 7 13 14 16 17 17 17 17 17 17 17 17 17 17 17 17 17 17 17 17 17 17 17 17 17 17 17 17 17 17 17 17 17
# MLSKQQTECGECYQSSKQNVENAIKAANRMWR 32 3.81954882778696 NO
MLSKQQTECGECYQSSKQNVENAIKAANRMWRTLSKQQTECGECYQSSKQNVENAIKAAN
RMWRMLSKQRTECEECYQSSKQNVENAIKAANRMWRMLSKQQTECGEHYQSSKQNVKNAI
KAANRMWRMLSKQQTECGECYQSSKQNVENAIKAANRMWRMLSKQQTECGECYQSSKQNV
ENAIKAANRMWRMLSKQQTECGECYQSSKQNVKNAIKAANRMWRMLSKQQTECGECYQSS
KQNVENAIKAANRMWRTLSKQQTECGECYQSSKQNVENAIKAANRMWRMLSKQQTECGEC
YQSSKQNVENAIKAANRMWRMLSKQQTECGECYQSSKQNVENAIKAANRMWRMLSKQQTE
CGECYQSSKQNVENAIKAANRMWRMLSKQQTECGECYQSSKQNVENAIKAANRMWRMLSK
QQTECGECYQSSKQNVENAIKAANRMWRMLSKQQTECGECYQSSKQNVENAIKAANRMWR
MLSKQQTECGECYQSSKQNVENAIKAANRMWRMLSKQQTECGECYQSSKQNVKNAIKAAN
RMWRMLSKQQTECEECYQSSKQNVENAIKAANRM
>UniRef100_A7SHJ0 Predicted protein n=1 Tax=Nematostella vectensis RepID=A7SHJ0_NEMVE
@ 1 5 11 13 13 13 13 13 15 17 18 18 18 18 18 18 18 18 18 18 19 19 19 19 20 22 23 23 23 23 24 26 26
# SFRHATTTIQRPSVTLQQPYSVLPSRYNNHTA 32 3.56642803184603 NO
MPSMGARISAHNEKLMTVTRSSHATTTIQRPSVTLQQPYSVHPSRHNNHTPSFRHATTSK
QRPSVTPQQPYSVRLSRYKNHTAPFRHARTTKQRPSVTLQQPYSALPSRYNNHTAPLRHA
TTTIQRPSVTLQQPYSVLPSRYNNHTASFRHATTTIQRPSVTLQQPYSVLPSRYNNHTAP
FRHATTTIQRPSVTLQQPYSVLPSRYNNHTASFRHATKTIQRPSVTLQQPNSVLPSRYNN
HTASFRHATTTIQRPSVTLQQPYSALPSRYNNHTASFRHATTTIQRPSVTLQQPYSVLPS
RYNNHTAPFRHATTTIQRPSLTLQKPYSALPSRYNNHTASFRHATSTTQCPFVTLQHRNS
VLPSRYNNHTPPFRHATTTTQRPSVTLQHHTAPFRHATTPHSALPSRYNNHTASFRHATT
TIQRPFRHATTTIQRPSVTLQQPYTALPSRYNNHTASFRHATTPHSVLPSRYNTTQRPSV
TLQQPYSVLPPRKQTSHNRANVLPSRYNNHTASFRHATTTIQRPSVTLQQPYSVLPSRYN
NHTASFRHATTTIQRPSVTLQQPYSVLPSRYNNHTASFRHATTTIQRPSVTLQQPHSALP
SRYNNHTASFRHATTTIQRPSVTLQQPYSVLPSRYTNHTAPFRHATTTIQRPSVTLQQPY
SVLPSRYNNHTASFRHATTTIQRPSVTLQQPYSVLPSRYNNHTAPFRHATTTIQRPSVTL
QQPYSVLPSRYNNHTASFRHATTTIQRPSVTLQQPYSVLPSRYNNHTASFRHATTTTQRP
SVTLQQPYSVLPDYITCEKVVMIFMINNGAISANYFLTRFAKQFQHFTFMFGAEGSFAHC
K
>UniRef100_A7SA90 Predicted protein n=1 Tax=Nematostella vectensis RepID=A7SA90_NEMVE
@ 1 6 7 11 15 18 19 20 20 21 22 22 22 22 22 22 22 22 22 22 22 22 22 23 24 24 26 27 31 39 55 69 79
# NTLVLYWVPQGTLWSFTGYLKEHSGPLLGTSR 32 3.61672929667218 NO
MALAVYVSAMMCRHDFGSSESVELYHEGPNSDTYHNGTFHVVPSDVELLDAMNQNHDFPA
GTTKYILKEERRRRCSHSTLLTLVIMLSMLSVVMTALFIWKVTCDSRQASSWATHEQKEE
SLHKYQIFASNYPELTSFLLILNLVLPLLSIGGNALVILAIALVRELRVPANLLLVSLAA
NDALTGLVIQPSHAVSLYRALFQPYGKLCRTDGKIFIDICAMFSLTSGLTALCLITVDRY
ISITRPLRYFAIVTKRRTYAAIKASVAGCGTLALLCVFLPPYVPSIMIVWWVYILAICTT
MVALHMRLYIISSKHSAAIVAEEKRLNPLINTKSERKALKTSLFVAMTLALSFAPITLFN
LYLLNAANGEAEHLDIILMPFLVTLLLAAPSLHPFIYFIRSVRIRKALYGTLWSLTGYPK
EHSGPLLGTSRNTLVLYWVPQRTLWSFTGYLKEHSGPLLGTPWKTLVPYWVPQRTLWSFT
GYLKEHSGPLLGTPKNTLVPYWVPQGTLWSFTGYLKGHSGPLLGTSRNTLVLYWALYGTL
WSFTGYLKEHSGPLLGTSRNTLVLYWVPQRTLWSFTGYLKEHSGPLLGTSRNTLVLYWVP
QGTLWSFTGYLKEHSGPLLGTSRNTLVLYWVPQGTLWSFTGYLKEHSGPLLGTSRDTLVL
YWVPQGTLWSFTGYLKEHSGPLLSTSRNTLVLYWVPHGTLWSLTGYLEEHSGTLLGTPWN
TLVPYRVPQGTLWSFTGYLEEHSGILLGTSKDTLVLYWVPQGTLWSFTGYLKGHSGPLLG
TSRNTLVLYWVPQGTLWSFTEYLKEHSGTLLGTSRNTLVLYWVPQGTLWYFTGYLKEHSG
PLLGTSRNTLVLYWVPQGTLWSFTGYLKGHSGPLLGTSRNTLVLYWVPQGTLWSFTEYLK
EHSGPLLGTSRNTLVLYWVPQGTLWSFTGYLKEHSGPLLGTSRNTLVLYWIRRSSSIDFG
CTFKPRPLKLYTLPHTIQESLRSLQDLISQEIRQGKATAVSASLVYRDEVVWSGGFGVMD
KSANPPVPPTPDTIFPCASVSKVITGHSGPLLSTSRNTLVLYWVPQGTLWSFTEYLKEHS
GPLLGTPWNTLVPYWVPQGTLWSFTGYLKEHSGPLLGTSRDTLVLYWVPQGTLWSFTGYL
KEHSGPLLSTSRNTLVLYWVPQGTLWSFTEYLKEHSGPLLGTSRNTLVLYWVPQGTLWSF
TGYLKEHSGPLLGTSRNTLVLYWVPQGTLWSFTGYLKEHSGPLLSTSRNTLVLYWVPHGK
LWSLTGYLKEHSGPLLGTSRNTLVLYWIRRSSSIDFGCTFKPRPLKLYTLPHTIQESLRS
LQDLISQEIRQGKATAVSASLVYRDEVVWSGGFGVMDKSANPPVPPTPDTIFPCASVSKV
ITAVMLFKLYQDKGLSWLDTPISHFEHGFTVRNPFANTTITLADLATQRSGLPREAPCYP
PAPANLCPYDHRTMLRRIRNLNLQRKPGTEPQYSNLGWALIGQTLAHAYGGGNFSSWVAK
NVFQPLDMADSAFTISQSQKHKIPVGYTSLDEFSQVQDWGWLAPAGGLFSSVRDLAKMEI
ALMSNTMFSRWVTQEFFKPAYVLKNGKDMIGTPWEMTMYNGLMIHEKTGYVYGYNSYLAM
VPELKLAFNLMCTNCNKKLDINRKFESIVSTFYDTLVNASTQDFIVPPETRPYLGLYKAD
SSLPIIRRMDVTINREDKQPKLAIAVNHANLFFLNYTRPLHFKVRLNTGLSCKEMFTLGV
DNDPVVFDPPSADDGLSDGFTMYNAHPSGYSYFTRVRVKRNFMAFRDRLGRRRQYQHYGD
LPSSMSMCQAKYVPMPFAIDSSYPRGNFEKRSYPDEGYRHKGTDSFDDRDRLGYRLDEFD
RSPETPHSPSIARDNYSNNDVNSNDQRYSPRNLRPEIPREFYSSQNGKLDVPLRNPYASR
NGPRDPYVSRDDPIDLHLTDNDTKSSYPSRNDPRDSFPSRNHSMDPYHHTNEPTVFRGSP
QILRGPDRNSVRSDPYDSLRRALNYPVAPESPCQELKHSPRDSSKYADMRTDNDFDLELD
KPADLDITGSYRNPAYDKTSENATGTIEVLGSSKEKSSKPAGHSRESSRRCCGYRVLLAL
ILVLVILALLMTGLFIWKATSCNGNEAKGAYAYTANPTVAPFIPGACNRPDPIELKPLPK
QIRDKLEELTSFVQNEVELGKATAVSASLVYRDEVIWSGGFGVMDKSANPPVPPTPDTIF
PCASVSKVFTALMLFIQLNNKKISSIDDTVVQYEPEFSVNNPFNDHKITFYDLVTQMSGL
PREAPCYEATPTNLCPHDYDTMMRRIKNKTLVLKPQTTPQYSNLGLGLLGQVLFKYFGSP
YNNFGEWIGKEILEKLGMTKSKFTLTDSERKAIPLGYTRADEYSPVQNWGWLDPAGGLFT
TVTDLAKFQISLMSDSNEFLSRELTQRFLRPVYVFYNDKVMTGMSWEIEYHKGYLIRMKK
GYIYGYDSIVAMVPELRLGLSFICTDCNDKLSSSLMQPFREIVTLFHGILNNVTQKGTIS
WYKIYSFSLTAGSWEKDFF
>UniRef100_A7T709 Predicted protein n=1 Tax=Nematostella vectensis RepID=A7T709_NEMVE
@ 3 4 6 8 9 10 10 10 10 10 10 10 10 10 10 10 10 10 11 11 11 11 11 11 11 12 12 12 12 12 12 14 16
# PSIMYQPKGVTLLSCTNQKVLPFYHVPTKRCY 32 3.81954882778696 NO
MRVTAVLLVRNLYHALQFQLSRLKALYPHMVWSAGSLSRHNPPSDFLWKEQHKWGTGPEC
TTILCKPNGQAMAWTTAAFPFGVPNQIPTRDTGPTSPRDSGEQLNNENTGPMSPRCYPSI
MYQSKGVTLLSCTNQKVLPFYHVPNKRCYPSIMYQPKGVTLLSCTNQKVLPFYHVPTKRC
YPSIMYQTKRCYPSIMYQPKGVTLLSCTNQKVLPFYHVPTKRCYPSIMYQPKGVTLLSCT
NQKVLPFYHVPTKRCYPSIMYQPKGVTLLSCTNQKVLPFYHVPTKRCYPSTMYQPKGVTL
LSCTNQKVLLFYHVPTERCYPPIMYQPKGVTLLSCTNQKVLPFYHVPTKRCYPSIMYQPK
GVTLLSCTKQKVLPFYHVPTKRCYPSIMYQPKGVTLLSCTNQKVLPFYHVPTKRCYPSTM
YQLKGVTLLSCTNQKVLPFYHVPTKRCYPSTMYQLKGVTLLSCTNQKVLPFYHVPTKRCY
PSTMYQLKGVTLLSCTNQKVLPFYDVPIKRCLPV
>UniRef100_A3PM02 Pentatricopeptide repeat containing protein n=1 Tax=Rhodobacter sphaeroides (strain ATCC 17029 / ATH 2.4.9) RepID=A3PM02_RHOS1
@ 0 1 3 8 16 21 22 22 22 22 22 22 22 22 22 22 22 22 22 22 22 22 22 23 23 23 23 25 28 30 32 37 38
# KAPDFTGAEAVRAEMVAAGIKPNEVTFNTLIA 32 3.56512040747207 NO
MRRTDKYFNIANILVAAAGVATGTGSVAIAAAGMTAVDSLIKIARSWPRNTDTIIWKVSA
QLKRSLSDMHLSDEQRLLILQMIEQVDPTPNAIIACARDADCLTERLLDSLQADPAHSTI
AAQDGFRQVVSPILRQLLLDPDICDALRPIHEQAVAHGLAVIQAKQEEQTTVQKTQTDQL
SRIEEMIAVALGYIDTTPDALAALQAIGNSLPNLPGIVERYQAALARGDEAHARQTLESA
LADATAHRMKTAEAKEVADRQYVDAADAEARLTEIDAEHKWKGKDRIGAIHRLGHALSIA
ASTALRGELATLRQRRFNIVLHAQRGYPDVRDLMRLPDMPAPDVVTYSILMAKAPDFTGA
EGVRAEMVAAGIKPNEVTFNTLVAKAPDFARAEAVRAEMVAAGIKPNEFTFNTLIAKAPD
FTGAEGVRAEMVAAGIKPNEVTFNTLIAKAADFARAEGVRAEMVAAGIKPNEFTFNTLIA
KAPDFTGAEGVRAEMVAAGIKPNEVTFNTLIAKAADFARAEAVRAEMVAAGIKPNEVTFN
TLIAKAPDFTGAEAVRAEMVAAGIKPNEVTFNTLIAKAADFARAEAVRAEMVAAGIKPNE
VTFNTLIAKAPDFTGAEAVRAEMVAAGIKPNEVTFNTLIAKAADFARAEAVRAEMVAAGI
KPNEVTFNTLVAKAPDFTGAEGVRAEMVAAGIKPNEVTFNALIAKAPDFARAEAVRAEMV
AAGIKPNEVTFNALVAKAPDFARAEAVRAEMVAAGIKPNEVTFNTLIAKAPDFTGAEGVR
AEMVAAGIKPNEVTFNTLVAKAPDFTGAEAVRAEMVAAGIKPNEVTFNTLVAKAPDFTGA
EGVRAEMVAAGIKPNEVTFNALIAKAPDFARAEAVRAEMVAAGIKPNEFTFNTLIAKAAD
FARAEAVRAEMVAAGIKPNEFTFSTLIAKAPDFTGAEGVRAEMVAAGIKPNEFTFNTLIA
KAPDFARAEAVRAEMVAAGIKPNEFTFSTLVAKAPDFTGAEAVRAEMVAAGIKPNEFTFN
TLIAKAPDFARAEAVRAEMVAAGIKPNEFTFSTLIAKAPDFTRAEAVRAEMVAAGIKPNE
VTFNILISRAPTQLVAMRLFRDMLKANVKPNKQLATSLMKSVPKITDALKIAQDFRRTGG
QMDVKMFGCLLFKSKEFRYLEPIFYKMLEKGPKPDRMIWQHVIIHAPDKSTRLKLIREMR
SEGLEPDAIMWRRLSSYGIYAEDFD
>UniRef100_F2Y304 Putative uncharacterized protein n=1 Tax=Organic Lake phycodnavirus RepID=F2Y304_9PHYC
@ 2 2 8 13 13 14 14 18 18 18 18 18 18 18 18 18 19 19 19 19 19 19 19 19 19 19 19 19 20 22 23 25 25
# SSQEAHAQTKEETNATDDILRLAQQALTHVPV 32 3.59001826628863 NO
MRGGGSDLDQTIINQYIQHKKNNKKDYEQLYRILAQKVNVEKHPERKQDTKMSKATNDIL
HLSQQALTHISKSKEETKASDDILRLAQQALTHAPVSSQEAHAQTKEETNATNDILHLSQ
QALTYVPVSSQEAHAQTKEETNATNDILHLSQQALTYVPVSSQEAHAQTKEETNATNDIL
HLSQQALTYVPVSNQEAHAQTKEETNATDDILRLAQQALSHAPVSSQEAHAQTKEETNAT
NDILHLSQQALTYVPVSNQEAHAQTKEETNATDDILRLAQQALSHAPVSSQEAHAQTKEE
TNATNDILHLSQQALTYVPVSNQEAHAQTKEETNATDDILRLAQQALTHVPVSNQEVHAQ
TKEETNATDDILRLAQQALTHAPVSSQEAHAQTKEETNATDDILRLAQQALSHAPVSSQE
AHAPTKEETNATDDILRLAQQALTHAPVSNQEAHAQTKEETNATDDILRLAQQALTHVPV
SNQEVHAQTKEETNATDDILRLAQQALTHAPVSSQEAHAQTKEETNATDDILRLAQQALS
HAPVSSQEAHAPTKEETNATDDILRLAQQALTHAPVSSQEAHAQTKEETNATDDILRLAQ
QALTHVPVSNQEVHAQTKEETNATDDILRLAQQALTHAPVSSQEAHAQTKEETNATDDIL
RLAQQALSHAPVSSQEAHAQTKEETNATDDILRLAQQALTHAPTKEETKATDVITSQQET
TSASVASASVASAPAEENTTSPPQKNDVLTPEDINTLKDNLLINKNVFTRKFGKIMSNWP
PYLNFMKEELKKENINLPEPNDSNLKYFFTAHKNLKKIIKK
>UniRef100_UPI0003501F1F PREDICTED: uncharacterized protein LOC101733060, partial n=1 Tax=Xenopus tropicalis RepID=UPI0003501F1F
@ 0 5 12 15 15 15 15 15 15 15 15 15 15 16 16 16 16 16 16 17 18 18 20 21 21 21 21 21 22 24 27 32 33
# AFPARRTVAPKRFLPDAPWPPSVSCQTHRGSQ 32 3.61672929667217 NO
WNPENTASCTNWSAPWPPSVPARRTVAPKRFLPDAPWLPSVSCQTHRGSQAFPARRTVAP
KRFLPDAPWLPSVSCQTHRGSQAFPARRTVAPKRSCQTHRGSQAFPARRTVAPKRFLPDA
PWLPSVSCQTHRGSQAFPARRTVAPKRSCQTHRGSQAFPARRTVAPKRFLPDAPWLPSVS
CQTHRGPQAFLPDAPWLPSVPARRTVAPKRSCQTHRGSQAFPARRTVAPKRFLPDTLWPP
SAPWLPSVSCQTHCGPQAFPARRTVAPKRFLPDAPWLPSVPARRTVAPKRFQPDAPWLPS
VPARRTVAPKHFLPGALWLPSVPARRTVAPKRFLPDAPWLPSVSCQTHCGSQAFPARRTV
APKRFLPDAPWLPSVSCQTHCGPQAFPARRTVAPKRFLPDALWPPSVSCQTHCGSQAFPA
RRTVAPKRFLPDALWPPSVSCQTHCGPQAFPARRTVAPKRFLPDAPWPPSVSCQTHRGPQ
AFPARRTVAPKRFLPDAPWPPSVSCQTHRGSQAFPARRTVAPKRFLPDAPWPPSVSCQTH
RGPQAFPARRTVAPKRFLPDAPWLPSVSCQTHRGSQAFPARRTVAPKRFLPDAPWLPSVS
CQAHRGSQAFPARRTVAPKRFLPDAPWLPSVSCQTHRGPQAFLPDAPWLPSVSCQTHCGP
QAHRGSQAFPARHTVAPKRFLPDAPWPPSVSCQTHRGSQAFLPDAPWPPSVPARRTVAPK
RSCQTHRGSQAFLPDAPWPPSVYCQTHRGPQAFLPDAPWLPSVPARRTVAPERSCQTHRG
PRAFLPDAPWLPSVPCQAHRGSLAFLPDAPWPPSVPARRTVAPKRSCQTHRGSQAFPARR
TVAPKRFLPDTLWPPSAPWLPSVSCQTHRGSQAFPARRTVAPKRFLPDAPRPPSVSCQTH
RGPQAFPARRTVAPKRFLPDAPWPPSVSCQAHRGSQAFPARRTVAPKRFLPDAPWPPSVS
CQTHRGPQAFPARRTVAPKRFLPGAPWPPSVSCQAHRGPQAFPARRTVAPKRFLPGAPWP
PSVSCQTHRGSQAFPARRTVAPKRFLPGAPWPPSVSCQAHRGPQAFPARLISVWGLRV
