# Supplementary material for: A TALE-inspired computational screen for proteins that contain approximate tandem repeats
Source: PLoS One. 2017 Jun 15;12(6):e0179173. doi: 10.1371/journal.pone.0179173 (PMC5472282; doi:10.1371/journal.pone.0179173)
Supplement: S3 Material — This pack contains txt and e.fasta files resulting from RR analysis which included identification of tandem repeat, removal of constitute repeats, removal of identical repeats and removal of repeats of Shannon score <3.5. The files contain protein IDs, consensus repeat sequences, repeat lengths and Shannon scores of the repeats for 320 sequences that constituted 85 tandem repeat clusters. (TAR) [file pone.0179173.s004.tar › search32.shannon_above_3.5.log]

SIZE 1 CONSENSUS: MRALHCGDPEKCVLCTVETQRNACSALWRPRE SHANNON 3.86672929667218
    MRALHCGDPEKCVLCTVETQRNACSALWRPRE >UniRef100_H2VJX0 Uncharacterized protein n=1 Tax=Caenorhabditis japonica RepID=H2VJX0_CAEJA
====================================
SIZE 1 CONSENSUS: SFRHATTTIQRPSVTLQQPYSVLPSRYNNHTA SHANNON 3.56642803184603
    SFRHATTTIQRPSVTLQQPYSVLPSRYNNHTA >UniRef100_A7SHJ0 Predicted protein n=1 Tax=Nematostella vectensis RepID=A7SHJ0_NEMVE
====================================
SIZE 1 CONSENSUS: SSQEAHAQTKEETNATDDILRLAQQALTHVPV SHANNON 3.59001826628863
    SSQEAHAQTKEETNATDDILRLAQQALTHVPV >UniRef100_F2Y304 Putative uncharacterized protein n=1 Tax=Organic Lake phycodnavirus RepID=F2Y304_9PHYC
====================================
SIZE 1 CONSENSUS: PSIMYQPKGVTLLSCTNQKVLPFYHVPTKRCY SHANNON 3.81954882778696
    PSIMYQPKGVTLLSCTNQKVLPFYHVPTKRCY >UniRef100_A7T709 Predicted protein n=1 Tax=Nematostella vectensis RepID=A7T709_NEMVE
====================================
SIZE 1 CONSENSUS: KAPDFTGAEAVRAEMVAAGIKPNEVTFNTLIA SHANNON 3.56512040747207
    KAPDFTGAEAVRAEMVAAGIKPNEVTFNTLIA >UniRef100_A3PM02 Pentatricopeptide repeat containing protein n=1 Tax=Rhodobacter sphaeroides (strain ATCC 17029 / ATH 2.4.9) RepID=A3PM02_RHOS1
====================================
SIZE 1 CONSENSUS: DYMTINSPPNIDPIVAPISSELTTNSCSKQDS SHANNON 3.56954882778696
    DYMTINSPPNIDPIVAPISSELTTNSCSKQDS >UniRef100_W4Y870 Uncharacterized protein n=1 Tax=Strongylocentrotus purpuratus RepID=W4Y870_STRPU
====================================
SIZE 1 CONSENSUS: TITTNMPYLDLRCPASSDKPLSLIVRVTVTMV SHANNON 3.59001826628863
    TITTNMPYLDLRCPASSDKPLSLIVRVTVTMV >UniRef100_C4A032 Putative uncharacterized protein n=1 Tax=Branchiostoma floridae RepID=C4A032_BRAFL
====================================
SIZE 1 CONSENSUS: AFPARRTVAPKRFLPDAPWPPSVSCQTHRGSQ SHANNON 3.61672929667217
    AFPARRTVAPKRFLPDAPWPPSVSCQTHRGSQ >UniRef100_UPI0003501F1F PREDICTED: uncharacterized protein LOC101733060, partial n=1 Tax=Xenopus tropicalis RepID=UPI0003501F1F
====================================
SIZE 1 CONSENSUS: VKITAEVVQAAAGNEGSGREVMALLLDQRSDE SHANNON 3.59001826628863
    VKITAEVVQAAAGNEGSGREVMALLLDQRSDE >UniRef100_W1I7I9 Pseudo vic protein n=1 Tax=Cryphonectria parasitica RepID=W1I7I9_CRYPA
====================================
SIZE 1 CONSENSUS: NTLVLYWVPQGTLWSFTGYLKEHSGPLLGTSR SHANNON 3.61672929667217
    NTLVLYWVPQGTLWSFTGYLKEHSGPLLGTSR >UniRef100_A7SA90 Predicted protein n=1 Tax=Nematostella vectensis RepID=A7SA90_NEMVE
====================================
SIZE 1 CONSENSUS: MLSKQQTECGECYQSSKQNVENAIKAANRMWR SHANNON 3.81954882778696
    MLSKQQTECGECYQSSKQNVENAIKAANRMWR >UniRef100_F9WA99 WGS project CAEQ00000000 data, annotated contig 1949 n=1 Tax=Trypanosoma congolense (strain IL3000) RepID=F9WA99_TRYCI
====================================
