# Supplementary material for: A TALE-inspired computational screen for proteins that contain approximate tandem repeats
Source: PLoS One. 2017 Jun 15;12(6):e0179173. doi: 10.1371/journal.pone.0179173 (PMC5472282; doi:10.1371/journal.pone.0179173)
Supplement: S3 Material — This pack contains txt and e.fasta files resulting from RR analysis which included identification of tandem repeat, removal of constitute repeats, removal of identical repeats and removal of repeats of Shannon score <3.5. The files contain protein IDs, consensus repeat sequences, repeat lengths and Shannon scores of the repeats for 320 sequences that constituted 85 tandem repeat clusters. (TAR) [file pone.0179173.s004.tar › search33.shannon_above_3.5.log]

SIZE 27 CONSENSUS: PIHYACENGNVDVVKLLLDKGVNADIQDNDGKV SHANNON 3.54488068131712
    PIHYACERGNVDVVKLLLDKGVNADIQDNDGKV >UniRef100_D6X1J5 Putative uncharacterized protein n=1 Tax=Tribolium castaneum RepID=D6X1J5_TRICA
    PIHYACENGNVDVVKLLLDKGVNADIQDNDGKV >UniRef100_UPI00046BF1BC PREDICTED: uncharacterized protein LOC103314998 isoform X10 n=1 Tax=Tribolium castaneum RepID=UPI00046BF1BC
    PIHYACESGNVDVVKLLLDKGVNADIQDNDGKV >UniRef100_UPI00046BF3B2 PREDICTED: uncharacterized protein LOC103314998 isoform X13 n=1 Tax=Tribolium castaneum RepID=UPI00046BF3B2
    PIHYACENGNVDVVKLLLDKGVNADIQDNDGKV >UniRef100_UPI00046BF6EE PREDICTED: uncharacterized protein LOC103314998 isoform X19 n=1 Tax=Tribolium castaneum RepID=UPI00046BF6EE
    PIHYACENGNVDVVKLLLDKGVNADIQDNDGKV >UniRef100_UPI00046BF9E8 PREDICTED: uncharacterized protein LOC103314998 isoform X14 n=1 Tax=Tribolium castaneum RepID=UPI00046BF9E8
    PIHYACENGNVDVVKLLLDKGVNADIQDNDGKV >UniRef100_UPI00046BFAFB PREDICTED: uncharacterized protein LOC103314998 isoform X27 n=1 Tax=Tribolium castaneum RepID=UPI00046BFAFB
    PIHYACENGNVDVVKLLLDKGVNADIQDNDGKV >UniRef100_UPI00046BFE53 PREDICTED: uncharacterized protein LOC103314998 isoform X18 n=1 Tax=Tribolium castaneum RepID=UPI00046BFE53
    PIHYACESGNVDVVKLLLDKGVNADIQDNDGKV >UniRef100_UPI00046C0102 PREDICTED: uncharacterized protein LOC103314998 isoform X8 n=1 Tax=Tribolium castaneum RepID=UPI00046C0102
    PIHYACESGNVDVVKLLLDKGVNADIQDNDGKV >UniRef100_UPI00046C0335 PREDICTED: uncharacterized protein LOC103314998 isoform X15 n=1 Tax=Tribolium castaneum RepID=UPI00046C0335
    PIHYACENGNVDVVKLLLDKGVNADIQDNDGKV >UniRef100_UPI00046C0B26 PREDICTED: uncharacterized protein LOC103314998 isoform X2 n=1 Tax=Tribolium castaneum RepID=UPI00046C0B26
    PIHYACENGNVDVVKLLLDKGVNADIQDNDGKV >UniRef100_UPI00046C106A PREDICTED: uncharacterized protein LOC103314998 isoform X17 n=1 Tax=Tribolium castaneum RepID=UPI00046C106A
    PIHYACENGNVDVVKLLLDKGVNADIQDNDGKV >UniRef100_UPI00046C149C PREDICTED: uncharacterized protein LOC103314998 isoform X23 n=1 Tax=Tribolium castaneum RepID=UPI00046C149C
    PIHYACENGNVDVVKLLLDKGVNADIQDNDGKV >UniRef100_UPI00046C1685 PREDICTED: uncharacterized protein LOC103314998 isoform X21 n=1 Tax=Tribolium castaneum RepID=UPI00046C1685
    PIHYACESGNVDVVKLLLDKGVNADIQDNDGKV >UniRef100_UPI00046C1B54 PREDICTED: uncharacterized protein LOC103314998 isoform X5 n=1 Tax=Tribolium castaneum RepID=UPI00046C1B54
    PIHYACESGNVDVVKLLLDKGVNADIQDNDGKV >UniRef100_UPI00046C1BEF PREDICTED: uncharacterized protein LOC103314998 isoform X3 n=1 Tax=Tribolium castaneum RepID=UPI00046C1BEF
    PIHYACESGNVDVVKLLLDKGVNADIQDNDGKV >UniRef100_UPI00046C1C8F PREDICTED: uncharacterized protein LOC103314998 isoform X6 n=1 Tax=Tribolium castaneum RepID=UPI00046C1C8F
    PIHYACESGNVDVVKLLLDKGVNADIQDNDGKV >UniRef100_UPI00046C1CAC PREDICTED: uncharacterized protein LOC103314998 isoform X4 n=1 Tax=Tribolium castaneum RepID=UPI00046C1CAC
    PIHYACENGNVDVVKLLLDKGVNADIQDNDGKV >UniRef100_UPI00046C1CC4 PREDICTED: uncharacterized protein LOC103314998 isoform X12 n=1 Tax=Tribolium castaneum RepID=UPI00046C1CC4
    PIHYACESGNVDVVKLLLDKGVNADIQDNDGKV >UniRef100_UPI00046C1D3F PREDICTED: uncharacterized protein LOC103314998 isoform X7 n=1 Tax=Tribolium castaneum RepID=UPI00046C1D3F
    PIHYACENGNVDVVKLLLDKGVNADIQDNDGKV >UniRef100_UPI00046C2001 PREDICTED: uncharacterized protein LOC103314998 isoform X26 n=1 Tax=Tribolium castaneum RepID=UPI00046C2001
    PIHYACENGNVDVVKLLLDKGVNADIQDNDGKV >UniRef100_UPI00046C2247 PREDICTED: uncharacterized protein LOC103314998 isoform X25 n=1 Tax=Tribolium castaneum RepID=UPI00046C2247
    PIHYACENGNVDVVKLLLDKGVNADIQDNDGKV >UniRef100_UPI00046C22F7 PREDICTED: uncharacterized protein LOC103314998 isoform X20 n=1 Tax=Tribolium castaneum RepID=UPI00046C22F7
    PIHYACESGNVDVVKLLLDKGVNADIQDNDGKV >UniRef100_UPI00046C2B60 PREDICTED: uncharacterized protein LOC103314998 isoform X1 n=1 Tax=Tribolium castaneum RepID=UPI00046C2B60
    PIHYACENGNVDVVKLLLDKGVNADIQDNDGKV >UniRef100_UPI00046C3282 PREDICTED: uncharacterized protein LOC103314998 isoform X22 n=1 Tax=Tribolium castaneum RepID=UPI00046C3282
    PIHYACESENVDVVKLLLDKGVNADIQDNDGKV >UniRef100_UPI00046C38D5 PREDICTED: uncharacterized protein LOC103314998 isoform X24 n=1 Tax=Tribolium castaneum RepID=UPI00046C38D5
    PIHYACENGNVDVVKLLLDKGVNADIQDNDGKV >UniRef100_UPI00046C3AA6 PREDICTED: uncharacterized protein LOC103314998 isoform X16 n=1 Tax=Tribolium castaneum RepID=UPI00046C3AA6
    PIHYACESGNVDVVKLLLDKGVNADIQDNDGKV >UniRef100_UPI00046C3B32 PREDICTED: uncharacterized protein LOC103314998 isoform X9 n=1 Tax=Tribolium castaneum RepID=UPI00046C3B32
====================================
SIZE 2 CONSENSUS: KEAKDNDGYTPLICASSNGHLEVVKYLISVGAD SHANNON 3.79335737647529
    KEAKDNNGYTPLIFASANGHLEVVKYLISNGAD >UniRef100_A2G715 Inversin protein alternative isoform, putative n=1 Tax=Trichomonas vaginalis RepID=A2G715_TRIVA
    KEAKDNDGYTPLICASSNGHLEVVKYLISVGAD >UniRef100_A2DU09 Ankyrin repeat protein, putative n=1 Tax=Trichomonas vaginalis RepID=A2DU09_TRIVA
====================================
SIZE 2 CONSENSUS: TGQTALDSAAQNGHLDVTKYLISQGAEVNKGDN SHANNON 3.65728995236399
    TGQTALDSAAQNGHLDVTKYLISQGAEVNKGDN >UniRef100_W4ZC84 Uncharacterized protein n=1 Tax=Strongylocentrotus purpuratus RepID=W4ZC84_STRPU
    TGRSALDSAAQNGHLDVTKYLISQGAEVNKGDN >UniRef100_UPI0002653E3D PREDICTED: uncharacterized protein LOC756821, partial n=1 Tax=Strongylocentrotus purpuratus RepID=UPI0002653E3D
====================================
SIZE 2 CONSENSUS: ENNSKETVELLISHGANINEKDNDGQTALHYAA SHANNON 3.63940842309784
    ENNSKETVELLISHGANINEKDNDGQTALHYAA >UniRef100_A2DQT2 Ankyrin repeat protein, putative n=1 Tax=Trichomonas vaginalis RepID=A2DQT2_TRIVA
    KNNRKETAEVLISHGANINEKDNNGQTALHYAA >UniRef100_A2FAC4 Ankyrin repeat protein, putative n=1 Tax=Trichomonas vaginalis RepID=A2FAC4_TRIVA
====================================
SIZE 2 CONSENSUS: QFLIGQGADLKGADKDGRTPLYAASFNGHLDVV SHANNON 3.72288986255734
    QFLIGQGADLKGADKDGRTPLYAASLKGHLDVV >UniRef100_UPI0002654EB5 PREDICTED: uncharacterized protein LOC100890587 n=1 Tax=Strongylocentrotus purpuratus RepID=UPI0002654EB5
    QFLIGQGADLKGADKDGRTPLYAASFNGHLDVV >UniRef100_UPI0002654FE2 PREDICTED: uncharacterized protein LOC578974 n=1 Tax=Strongylocentrotus purpuratus RepID=UPI0002654FE2
====================================
SIZE 3 CONSENSUS: MLACQNGHTQIVELLLKEQVDPNVQDKDGWNAF SHANNON 3.88485889188905
    MLACLNGHTQIVELLLKEQVDPNVQNKDGVNAF >UniRef100_I1FW17 Uncharacterized protein n=1 Tax=Amphimedon queenslandica RepID=I1FW17_AMPQE
    MLACQNGHTQIVELLLKEQVDPNVQDKDGWNAF >UniRef100_I1F479 Uncharacterized protein n=1 Tax=Amphimedon queenslandica RepID=I1F479_AMPQE
    MLACQNGHTQIVEILLKEQVDPNVQDKDGWNAF >UniRef100_I1EME3 Uncharacterized protein n=1 Tax=Amphimedon queenslandica RepID=I1EME3_AMPQE
====================================
SIZE 2 CONSENSUS: QGAQVERGNNNGSTPLHFASQGGHLDVVQYLVS SHANNON 3.65426372599702
    QGAQVERGNNNGSTPLHFASQGGHLDVVQYLVS >UniRef100_W4YMA4 Uncharacterized protein n=1 Tax=Strongylocentrotus purpuratus RepID=W4YMA4_STRPU
    QGAQVERGNNNGSTPLHFASQGGHLDVVQYLVS >UniRef100_W4YMA5 Uncharacterized protein n=1 Tax=Strongylocentrotus purpuratus RepID=W4YMA5_STRPU
====================================
SIZE 1 CONSENSUS: CNKEAKDNDGCTPLICASKNGHREIVRYLISVG SHANNON 3.89971419478823
    CNKEAKDNDGCTPLICASKNGHREIVRYLISVG >UniRef100_A2DYR0 Ankyrin repeat protein, putative n=1 Tax=Trichomonas vaginalis RepID=A2DYR0_TRIVA
====================================
SIZE 1 CONSENSUS: FLISHGADVNSKNNDGWSVLHSAADSNSKEIAE SHANNON 3.52122252825268
    FLISHGADVNSKNNDGWSVLHSAADSNSKEIAE >UniRef100_A2DH11 Ankyrin repeat protein, putative n=1 Tax=Trichomonas vaginalis RepID=A2DH11_TRIVA
====================================
SIZE 1 CONSENSUS: NSTVQLLLSNGADINLCLEDGASPLYIACQNGH SHANNON 3.65728995236399
    NSTVQLLLSNGADINLCLEDGASPLYIACQNGH >UniRef100_K1R6Q9 Ankyrin-1 n=1 Tax=Crassostrea gigas RepID=K1R6Q9_CRAGI
====================================
SIZE 1 CONSENSUS: LMLASLNGHQQVVELLLNEKADPNIQDNDGRTA SHANNON 3.71789601297005
    LMLASLNGHQQVVELLLNEKADPNIQDNDGRTA >UniRef100_I1ERL6 Uncharacterized protein n=2 Tax=Amphimedon queenslandica RepID=I1ERL6_AMPQE
====================================
SIZE 1 CONSENSUS: RCAPECKDGCENGVCSAPGKCTCNEGYFPVSEN SHANNON 3.55895321000531
    RCAPECKDGCENGVCSAPGKCTCNEGYFPVSEN >UniRef100_B4K9Q1 GI23276 n=1 Tax=Drosophila mojavensis RepID=B4K9Q1_DROMO
====================================
SIZE 1 CONSENSUS: VGEMGAEAKVLIPQLLQLFRDESSYVRSAAARA SHANNON 3.63441457351055
    VGEMGAEAKVLIPQLLQLFRDESSYVRSAAARA >UniRef100_Q117T4 HEAT domain containing protein n=1 Tax=Trichodesmium erythraeum (strain IMS101) RepID=Q117T4_TRIEI
====================================
SIZE 1 CONSENSUS: TAEILISHGANINAKDKDNETPLHKAAYSNSKE SHANNON 3.5330516047849
    TAEILISHGANINAKDKDNETPLHKAAYSNSKE >UniRef100_A2DRU3 Ankyrin repeat protein, putative n=1 Tax=Trichomonas vaginalis RepID=A2DRU3_TRIVA
====================================
SIZE 1 CONSENSUS: TQGKYNIVSTVYNNINGRYYIDGCKPGFISIDC SHANNON 3.60167774134522
    TQGKYNIVSTVYNNINGRYYIDGCKPGFISIDC >UniRef100_V4BEW1 Uncharacterized protein (Fragment) n=1 Tax=Lottia gigantea RepID=V4BEW1_LOTGI
====================================
