# Supplementary material for: A TALE-inspired computational screen for proteins that contain approximate tandem repeats
Source: PLoS One. 2017 Jun 15;12(6):e0179173. doi: 10.1371/journal.pone.0179173 (PMC5472282; doi:10.1371/journal.pone.0179173)
Supplement: S3 Material — This pack contains txt and e.fasta files resulting from RR analysis which included identification of tandem repeat, removal of constitute repeats, removal of identical repeats and removal of repeats of Shannon score <3.5. The files contain protein IDs, consensus repeat sequences, repeat lengths and Shannon scores of the repeats for 320 sequences that constituted 85 tandem repeat clusters. (TAR) [file pone.0179173.s004.tar › search34.shannon_above_3.5.efasta]

>UniRef100_P14727 Avirulence protein AvrBs3 n=1 Tax=Xanthomonas euvesicatoria RepID=AVRB3_XANEU
@ 3 8 11 13 13 16 16 16 16 16 16 16 16 16 16 16 16 16 16 17 17 17 17 18 18 19 19 19 19 20 23 29 31 33 34
# LETVQRLLPVLCQAHGLTPEQVVAIASNGGGKQA 34 3.62835576847279 NO
MDPIRSRTPSPARELLPGPQPDGVQPTADRGVSPPAGGPLDGLPARRTMSRTRLPSPPAP
SPAFSAGSFSDLLRQFDPSLFNTSLFDSLPPFGAHHTEAATGEWDEVQSGLRAADAPPPT
MRVAVTAARPPRAKPAPRRRAAQPSDASPAAQVDLRTLGYSQQQQEKIKPKVRSTVAQHH
EALVGHGFTHAHIVALSQHPAALGTVAVKYQDMIAALPEATHEAIVGVGKQWSGARALEA
LLTVAGELRGPPLQLDTGQLLKIAKRGGVTAVEAVHAWRNALTGAPLNLTPEQVVAIASH
DGGKQALETVQRLLPVLCQAHGLTPQQVVAIASNGGGKQALETVQRLLPVLCQAHGLTPQ
QVVAIASNSGGKQALETVQRLLPVLCQAHGLTPEQVVAIASNGGGKQALETVQRLLPVLC
QAHGLTPEQVVAIASNIGGKQALETVQALLPVLCQAHGLTPEQVVAIASNIGGKQALETV
QALLPVLCQAHGLTPEQVVAIASNIGGKQALETVQALLPVLCQAHGLTPEQVVAIASHDG
GKQALETVQRLLPVLCQAHGLTPEQVVAIASHDGGKQALETVQRLLPVLCQAHGLTPQQV
VAIASNGGGKQALETVQRLLPVLCQAHGLTPEQVVAIASNSGGKQALETVQALLPVLCQA
HGLTPEQVVAIASNSGGKQALETVQRLLPVLCQAHGLTPEQVVAIASHDGGKQALETVQR
LLPVLCQAHGLTPEQVVAIASHDGGKQALETVQRLLPVLCQAHGLTPEQVVAIASHDGGK
QALETVQRLLPVLCQAHGLTPQQVVAIASNGGGRPALETVQRLLPVLCQAHGLTPEQVVA
IASHDGGKQALETVQRLLPVLCQAHGLTPQQVVAIASNGGGRPALESIVAQLSRPDPALA
ALTNDHLVALACLGGRPALDAVKKGLPHAPALIKRTNRRIPERTSHRVADHAQVVRVLGF
FQCHSHPAQAFDDAMTQFGMSRHGLLQLFRRVGVTELEARSGTLPPASQRWDRILQASGM
KRAKPSPTSTQTPDQASLHAFADSLERDLDAPSPMHEGDQTRASSRKRSRSDRAVTGPSA
QQSFEVRVPEQRDALHLPLSWRVKRPRTSIGGGLPDPGTPTAADLAASSTVMREQDEDPF
AGAADDFPAFNEEELAWLMELLPQ
>UniRef100_Q56830 Avirulence protein AvrXa10 n=1 Tax=Xanthomonas oryzae pv. oryzae RepID=AVX10_XANOO
@ 1 3 4 6 13 13 13 13 13 14 14 14 14 14 14 14 14 14 15 15 15 15 16 16 17 17 17 17 19 19 22 25 29 32 32
# ETVQRLLPVLCQDHGLTPDQVVAIASNIGGKQAL 34 3.76042120952199 NO
MDPIRSRTPSPARELLPGPQPDRVQPTADRGGAPPAGGPLDGLPARRTMSRTRLPSPPAP
SPAFSAGSFSDLLRQFDPSLLDTSLLDSMPAVGTPHTAAAPAECDEVQSGLRAADDPPPT
VRVAVTARPPRAKPAPRRRAAQPSDASPAAQVDLRTLGYSQQQQEKIKPKVRSTVAQHHE
ALVGHGFTHAHIVALSQHPAALGTVAVTYQDIIRALPEATHEDIVGVGKQWSGARALEAL
LTEAGELRGPPLQLDTGQLLKIAKRGGVTAVEAVHAWRNALTGAPLNLTPDQVVAIASNI
GGNQALETVQRLLPVLCQAHGLTPDQVVAIASHGGGKQALETVQRLLPVLCQAHGLTPDQ
VVAIASNIGGKQALATVQRLLPVLCQDHGLTPDQVVAIASHGGGKQALETVQRLLPVLCQ
DHGLTPDQVVAIASNIGGKQALETVQRLLPVLCQDHGLTPDQVVAIASNIGGKQALETVQ
RLLPVLCQDHGLTPDQVVAIASNNGGKQALETVQRLLPVLCQTHGLTPDQVVAIANHDGG
KQALETVQRLLPVLCQDHGLTPDQVVAIASNIGGKQALATVQRLLPVLCQAHGLTPDQVV
AIASHDGGKQALETVQRLLPVLCQDHGLTPDQVVAIASNNGGKQALETVQRLLPVLCQDH
GLTPAQVVAIANHGGGKQALETVQRLLPVLCQDHGLTPVQVVAIASNSGGKQALETVQRL
LPVLCQDHGLTPVQVVAIASNGGGKQALATVQRLLPVLCQDHGLTPVQVVAIASHDGGKQ
ALETVQRLLPVLCQDHGLTPDQVVAIASNGGKQALESIVAQLSRPDPALAALTNDHLVAL
ACLGGRPALDAVKKGLPHAPELIRRINRRIPERTSHRVADLAHVVRVLGFFQSHSHPAQA
FDDAMTQFGMSRHGLAQLFRRVGVTELEARYGTLPPASQRWDRILQASGMKRVKPSPTSA
QTPDQASLHAFADSLERDLDAPSPMHEGDQTRASSRKRSRSDRAVTGPSTQQSFEVRVPE
QQDALHLPLSWRVKRPRTRIGGGLPDPGTPIAADLAASSTVMWEQDAAPFAGAADDFPAF
NEEELAWLMELLPQSGSVGGTI
>UniRef100_B2SU53 TAL effector protein PthXo1 n=1 Tax=Xanthomonas oryzae pv. oryzae (strain PXO99A) RepID=PTHX1_XANOP
@ 0 2 7 13 16 18 18 19 20 20 20 20 20 20 20 20 20 20 21 21 21 21 22 22 23 24 25 25 25 27 29 32 35 39 40
# ETVQRLLPVLCQAHGLTPDQVVAIASNGGGKQAL 34 3.68717929788455 NO
MDPIRSRTPSPARELLPGPQPDRVQPTADRGGAPPAGGPLDGLPARRTMSRTRLPSPPAP
SPAFSAGSFSDLLRQFDPSLLDTSLLDSMPAVGTPHTAAAPAECDEVQSGLRAADDPPPT
VRVAVTAARPPRAKPAPRRRAAQPSDASPAAQVDLRTLGYSQQQQEKIKPKVGSTVAQHH
EALVGHGFTHAHIVALSRHPAALGTVAVKYQDMIAALPEATHEDIVGVGKQWSGARALEA
LLTVAGELRGPPLQLDTGQLVKIAKRGGVTAVEAVHASRNALTGAPLNLTPAQVVAIASN
NGGKQALETVQRLLPVLCQAHGLTPAQVVAIASHDGGKQALETMQRLLPVLCQAHGLPPD
QVVAIASNIGGKQALETVQRLLPVLCQAHGLTPDQVVAIASHGGGKQALETVQRLLPVLC
QAHGLTPDQVVAIASHDGGKQALETVQRLLPVLCQAHGLTPDQVVAIASNGGGKQALETV
QRLLPVLCQAHGLTPDQVVAIASNGGKQALETVQRLLPVLCQAHGLTPDQVVAIASHDGG
KQALETVQRLLPVLCQTHGLTPAQVVAIASHDGGKQALETVQQLLPVLCQAHGLTPDQVV
AIASNIGGKQALATVQRLLPVLCQAHGLTPDQVVAIASNGGGKQALETVQRLLPVLCQAH
GLTPDQVVAIASNGGGKQALETVQRLLPVLCQAHGLTQVQVVAIASNIGGKQALETVQRL
LPVLCQAHGLTPAQVVAIASHDGGKQALETVQRLLPVLCQAHGLTPDQVVAIASNGGGKQ
ALETVQRLLPVLCQAHGLTQEQVVAIASNNGGKQALETVQRLLPVLCQAHGLTPDQVVAI
ASNGGGKQALETVQRLLPVLCQAHGLTPAQVVAIASNIGGKQALETVQRLLPVLCQDHGL
TLAQVVAIASNIGGKQALETVQRLLPVLCQAHGLTQDQVVAIASNIGGKQALETVQRLLP
VLCQDHGLTPDQVVAIASNIGGKQALETVQRLLPVLCQDHGLTLDQVVAIASNGGKQALE
TVQRLLPVLCQDHGLTPDQVVAIASNSGGKQALETVQRLLPVLCQDHGLTPNQVVAIASN
GGKQALESIVAQLSRPDPALAALTNDHLVALACLGGRPAMDAVKKGLPHAPELIRRVNRR
IGERTSHRVADYAQVVRVLEFFQCHSHPAYAFDEAMTQFGMSRNGLVQLFRRVGVTELEA
RGGTLPPASQRWDRILQASGMKRAKPSPTSAQTPDQASLHAFADSLERDLDAPSPMHEGD
QTGASSRKRSRSDRAVTGPSAQHSFEVRVPEQRDALHLPLSWRVKRPRTRIGGGLPDPGT
PIAADLAASSTVMWEQDAAPFAGAADDFPAFNEEELAWLMELLPQSGSVGGTI
>UniRef100_F0XRG4 Ankyrin repeat-containing protein n=1 Tax=Grosmannia clavigera (strain kw1407 / UAMH 11150) RepID=F0XRG4_GROCL
@ 1 3 4 6 6 10 10 10 10 10 10 10 10 10 11 11 11 11 12 12 13 13 13 13 13 14 14 15 16 18 19 24 28 36 42
# TVVKQLLDTGKVDVDSKDRDGRTPLSWAAENGHQ 34 3.71601606233591 NO
MADNNDQEFSSTSSAVAVSNAMAKAGEPSSVAETFPFAPRRQKLKQKAMRLFRPRNMPPK
AKAVANTIVYTDQQRAGPSKIPNPPEESSVPVPFPDGIKVLHDCSDARVDVCFIHGLSGD
REKTWTAAGESQPWSQTLLPSRLPGARILTYGYDAYVVRVTSAANNSLTNHATNLLKDLT
DDRAASRASSRPIIFVAHSLGGIVCKKALLLSRNNRDAHLQSIFKWTKGVAFMGTPHRGS
EVADWAMLPASALGFMKTVNKTLLEVLRTDDVMLKDTREQFVAMIQDLVLNGRIVEIACF
CEELPMSNLKKFIVTQDSATLEGYNAFTIHADHRGMVRFRSEDDNGFKRLLGDLVRWTLP
QEPVVEIPLQPVLSELDKDCLSSLAFPKMNDRMNDIESAFDNTCNWLFQHETYSSWEATD
RGLLWIKGKPGSGKSTLLRHSLNRTNKLPPCGSQPPLILSFFFHGRGEELQKSPLGLFRA
LLHQILSQAPDAAKDLVATFQDRRNTMGSAGGQWKWHARELRDHFQASLPQVIESRTVWI
FVDALDECGEQNAVELAGHFQRILYQLPPTAGQCRICFTCRHYPILSLDPATFEICVEQE
NGLDIETYVYNKFSSFNVPAEIVATITSQASGVFMWTYLVLNTVRDLLRGGAGWKKIASK
ISETPQDLDTLYDELVKSMDDTEASLKLFQWICFARRPLSLDELRWALILDPGCSYTSVQ
QCKSADEYECDMEKHLKTLSRGLAELTQSSDEPVVQFIHQSVQDFFVNKGLLSLHNKKSD
AAETVTVILQDTSADVNATDGIGRTPLSYAAYAGNESTVHQILKIGKVDVDSEDQYGWTP
LFLAARYGHQTVVKQLLDTGKVDVDSKDRDGRTPLSWAAENGHQTVVKQLLDTGKVDVDL
KDHYGRTPLSWAAKKGHQTVVKQLLDTGKVDVDLKDRDGRTPLSRAARYGHQTVVKQLLD
TGKVDVDLKDHYGRTPLSWAARYGHQTVVKQLLDTGKVDVDSKDRDGRTPLSWAAENGHQ
TVVKQLLDTGKVDVDLKDRDGRTPLSWAAENGHQTVVKQLLDTGKVDVDSKDRDGRTPLS
WAAENGHQTVVKQLLDTGKVDVDLKDRDGRTPLSWAAEKGHQTVVKQLLDTGKVDVDSKD
RDGRTPLSWAARYGHQTVVKQLLDTGKVDVDSKDQGGWTPLSWAAENGHQTVVKQLLDTG
KVDVDSKDQGGWTPLSWAAENGHQTVLSLLMQSGGDAKRGDNVGRSLLLIAAENGDEPTV
QLLLSATTSLDSKSSQTGTLPMTLQQVVQGELEAMVSFLSQVDAKSGVDDRRYETALVWA
SKAGYTDVVQLLLTMDGIDVNHKIDGETALLQSAKNGRVEVVKRLLAADGIDVNRKSWKE
QTALMRSAEEGHTSVVTLLLTVDGIDIACKSRYGMTALDLAAKGGHLDVVELLEQKLHG
>UniRef100_G0V203 Putative uncharacterized protein TCIL3000_11_11660 n=1 Tax=Trypanosoma congolense (strain IL3000) RepID=G0V203_TRYCI
@ 1 3 8 10 11 11 11 11 11 11 11 11 11 11 11 11 11 11 11 11 12 13 13 13 13 13 13 13 13 16 22 33 45 63 75
# KGILVQAGQQLKGSSTKGTQPCEDGTTLAWGDND 34 3.62350879681454 NO
MDFVDADCIINEALLLACPDEFWRKITWHTNSPCDFYIASNPYLRPNRGATGTTVEGATA
EERQGATSLRGMVKVVTTIPCSLRTFATFITSPRSVQYCEDNVIFCEAFEEDDKVKWVHI
AYGGNSPSDVVAMHRTTVCQIMVPLTENSPMRRFVDSVWNEECGKLTQGALTSIFVSGLK
SAAHPRVPISHQYTRRKIHLSAFIAYELPISGVRVTFVFAPNESFPNMIDWCAKKIMCIR
NLCQMFEWLNSGGHLIPKQIQGSDERYEGLGGSPRSLPGGTRPVPSLEYQKAEALIQVNT
STLSERVFDTLFALQASDAWRLAFQYEGCTVEECKARHCFPAPAFLKAYRFTTTITATME
TFRSLVDDPLQLHRYDNFVENTMLIEEQNEEKVFYAQFRELLPSAPKRDICVFLSKKMLQ
PHEAQQLRLYQSTDSSSAVYVQNSVQSTKSPLRKGYERQLVYAMGFVVIPTTTHPLADAR
GGAQGEGALRVHYIVSVDTNTTTLSAEIEVAAVQQYFTRLVGIRQLCEGNKRVNPEYTPP
CLASSTVSQRGSSKRVTFIEVETLEDHQLEEISNVMDVRRYIYTDDSLDISHEQFDQQNP
ETFEAPSLDKFYSLLRVMPIITKRDDDNIIKMPVITCVDDLPQTETEEYNYTQVTPQEQT
EEVHRSHENNNNILTTGDSDKGILVQAGQQLKVSSTKGTQQCEDGTTLAWGDNDKGILVQ
AGQQLKVSSTKGTQQCEDGTTLAWGDNDKGILVQAGQQLKGSSTKGTQQCEDGTTIAWGD
SDKGILVQAGQQLKVSSTKGTQQCEDGTTLAWGDNDKGILVQAGQQLKGSSTKGTQPCED
GTTLAWGDNDKGILVQAGQQVKGSSTKGTQPCEDGTTLAWGDNDKGILVQAGQQLKSSST
KGTQPCEDGTTLAWGDNDKGILVQAGQQLKSSSTKGTQPCEDGTTIAWGDNDKGILVQAG
QQVKSSSTKGTQPCEDGTTLAWGDNDKGILVQAGQQLKSSSTKGTQPCEDGTTIAWGDND
KGILVQAGQQLKVSSTKRTQPCEDGTTIAWGDNDKGILVQAGQQVKGSSTKGTQQCEDGT
TIAWGDNDKGILVQAGQQLKVSFTENRKDKGSDPSGALLQIEGKIMADGQQGGAAKIKAI
PWNSTTLPTNEGKSATEWPEIFSGGVQHDQRRVGELTLHPLHKEVRPQLTPFHGVHGSIE
LCVTQQEKTDAGKTQETVGEKFPLKADAPSSGVVKQPISLRGKAPRALRGMKRSEDQSLK
KGLTSREAPREFVKGLKVWPTPDALKVRPRKGASVFAPQSDLHYTQEIRNKEWEEEVCAE
SLMQKGDEWFAIENVGAHGSVGDLGYSGRTISGMHRRETQQTVQLNVWRCRNMPATKTSP
DSMLFIHVSTSFGQARTGLVPLVLNPIFPQHPILLDRPYDDTVSIVAIVKTSDGRMKRLG
EAVISLRLLHVMQSYTRWVSLICNAGTSNAYECGDVCITLYREADKGCDNQLAGPTSNTG
PQLLKWEEDERTEEEEELRRYIRDVLVTSGNENLHLLEWLVGFCFRRTPDEIDEFIRKYR
KEDMVTLTIYEMSELRTEHGAPLLRSDPCYIVAETSRGLSRTPSMTVKEQGVSMNEAFHL
VVGVNEVIRLIVFFGRMEIGETLIYAGREDCISTRLIVSRAGTAEAVPCGNITVGTRRSS
VADIDNALEVPPLVTEEESEGMECLRHILWVNAPSSLHRLDVIASSQLEYNHYLEKFGPT
LGWYDVRVTLKYWKPSSSVWDSPLVNEKAGRNSVGRREEALARHVRTTYRKIYAIINVGL
EYHKTSLISVNRLGEAYLDEVIQVRGMIPGKDEVVVSIIGKSIEGMEDHDLGVVSLPLYS
LKQLKPTHMTVPLVRDAGTIDACIKGSLYLELFAISCDGTPLNHFQAAICRPNMRSILYN
HAPQQLHRVECFLGSYAGCEKEALVAMRERYGPDMLKTHMDIKVLTVNVREPVLNGYLKV
HLNGSTVLRTGKLDNETFSNIGSSGVQNEVRVPINDIFDIRLVFKVKFTRYLMAKTHCKG
EFNIRGAVVSQEGVYWIPLVNNQDMDAGEICVELRSSAFIVNSTVLKAPDDVETDVVSLL
RRYRPSKIPLARSLIREATSRETAHAEILKEVVTNPVAVTLFLSVEHLSIHRSGLSLELG
GDCEKQPEDETEYVVTANFGGDENSTISQNFTPQGNSCTIRLDVSPPQRGKAHQELTIAV
QRRCATSSPMSHKKNHEAQPGKTFSLSLLRKRLFSGQKRSKNVQRPQQQTENVGCAVISL
RALFTPLLYAPGEVVTVPLVHVPHRKEDENEVGWKVKENEKSSQKKWRPASTNQPSGCEL
VGYISFRVRLAAYEKPPSWMQFNPKTLERDNKVSRTVMRYYEECIHTILSEHMQQSLLDV
HYRMYDRCVASGEWLQQLSGWKKSLLKQFPEARCSRDVSPTITPRPSTPPASRGSENTSE
SGTLKQSDHGISTDGCNIAESEVQSEKERKSELESESERKGEKESESGLGSESESRSRSE
LGGKKRSESESRSRSELGGKKGSESELRSRSGLSLGERRG
>UniRef100_A0D976 Chromosome undetermined scaffold_413, whole genome shotgun sequence (Fragment) n=1 Tax=Paramecium tetraurelia RepID=A0D976_PARTE
@ 0 1 2 6 9 12 17 18 19 21 23 23 27 27 28 28 29 30 30 30 30 30 30 30 31 31 32 32 32 33 34 34 38 39 40
# KAITLSKMNRFEEALENYDSAIQKNPENSDYYYG 34 3.78556100282415 NO
AQMNRYEEALKNYDSAIQKNPENSDFYYGKGYNLLAIILSKMNRFEEALKNYDSAIYKNP
ENSDFYYGKAITLDQMNRFEEALENYDSAIQKNPEKSDFYYGKAITLSKMNRFEEALENY
DSAIQKNLEKYDFYYGKAITLDEMNRFEEALENYDSAIQLNPENSDIYKCKAITLSKMNR
FEEALENYDSAIQKNPENSDYYYGKAITLSKMNRFEEALKNYDSAIQKNLENSDFYYGKA
ITLSKMNRFEEALENYDSAIQKNPEKSDFYYGKAITLSKMNRFEEALEYYDSAIQKNPEN
SEFYYGKAITLDEMNRFEEALENYDSAIQNNPDNSDFYYGKAITLSKMNRFEEALENYDS
AIQKNPENSDYYYGKAITLDEMNRFEEALENYDSAIQKNPENSDFYYGKAITLSKMNRFE
EALENYDSAIQKNPENSDFYYGKAITLDEMNRFEEALENYDFAIYKNLENSDFYYGKAIT
LSKMNRFEEALEYYDQAISKNPEKSDIYKCKATTLSKMNRFEEALKNYDQAISKNPEKSD
LYKCKDFRANTLSKMNKFEEALEYYDSAIQKNPENSDIYYGKAITLDEMNRFEEALENYD
SAIQKNPENQYFYYGKATTLSKMNRFEEALENYDSAIQKNPEKYDFYYGKAITLDEMNRF
EEALQNYDQAIQKNPEDSRYQFNKGIIQNEQFQAIALTQINRFEEALENYDLAIQKNPEI
SEYFNGKGKIQIRCFQAITLNIMDRLEEALENYDSAIQRNSDDSRYYFNKANTLNKMNRL
EEALENYDSAIKKNPENSDYYNGKAYTLQKLNRLETALENYDSAIQKNPENSDYYNRKAY
TLYALNRLDEALENYNSSIQQNPEESSYYFNKAITLHKMNRLVESLEYFDEAIKKNPEDS
EYYNGKAFTLRKMNRVREALQNFDSAIQKFPEDSRYYFNKAITLNTMNRFEEALENYDSA
IQKNPADSRYYLNKASTLVKMNRFEEALTNLVSVILKNSEGIILSGQFLGYTLEKLTRFE
ETLDNQDSVILNNLQDSRYCFYKGMVRMNNFIAITLDKANKFEEDLENYESAIQRNPKFT
DYYFKKGIINSLDDFLADTLKKMNRFEEALENYDLVIQKNSQNSMYYFNKAITLQKMSRL
EEALENYDKAIQQNPEDSRYYYNKATTLNNMNRFEEALENYDSAIQKNPEDSRYYFNKAI
TLNTMNRLEKALENYDSAIQKNPEDSRYYFNKAITLNKMNRYEEALKNYDQAIQKDPENS
YYYNGKADTLQKMNSLDEALENYDLAIQKNPENSYYYNGKADTLQKMNRFEEALENYDSA
IQKNPENSDYYNGKADTLQKMNRFEEALENYDSAIQKNPEEV
>UniRef100_I1ENC3 Uncharacterized protein n=1 Tax=Amphimedon queenslandica RepID=I1ENC3_AMPQE
@ 1 6 9 10 10 10 10 10 10 10 10 10 11 11 11 11 11 11 11 11 11 11 12 12 12 12 12 12 13 13 13 13 13 14 14
# PNEIAPQNRCEGSDTETEQPAPFKGKGTEEQDKP 34 3.55396385632629 NO
MDSVNPKHRCEGSETETEQPAPFNGKSTEEQDMPPNEIAPQNRCEGSDTETEQPAPFIVK
GTEEQDKPPNEIAPQNRCEGSDTETEQPAPFKGKGTKEQDKPPNEIAPQNRCEGSDTETE
QPAPFKGKGTKEQDKPPNEIAPQNRCEGSDTETEQPAPFKGKGTEEQDKPPNEIAPQNRC
EGSDTETEQPAPFKGKGTKEQDKPPNEIAPQNRCEGSDTETEQPAPFKGKSTEEQDKPPN
EIAPQNRCEGSDTETEQPAPFKGKGTEEQDMPPNEIAPQNRCEGSDTETEQPAPFKGKST
EEQDKPPNEIAPQNRCEGSDTETEQPAPFKGKGTEEQDKPPNEIAPQNRCEGSDTETEQP
APFKGKGTKEQDKPPNEIAPQNRCEGSDTETEQPAPFKGKGTEEQDKPPNEIAPQDRCEG
SFDYDIAESMHEADAEFDERMWSLHHKEQEKKEVLRMMKENELKNKMFMEIDEMQKEAEK
EIELHRKRVEVKYKYNLLNFMHNSK
>UniRef100_A7SRG9 Predicted protein n=1 Tax=Nematostella vectensis RepID=A7SRG9_NEMVE
@ 0 1 5 6 7 10 10 10 10 10 10 10 10 10 10 10 10 10 10 10 10 10 10 10 11 11 11 11 11 16 25 41 55 68 72
# WKDTSSALSTSLERYIIRTFHQSGKIHHPHFLPV 34 3.85586569475248 NO
MPKYLAINYLSQALEQRQINLARMLLTVPHHMECMDLYPHKGKIEDGSCFTPWTKVIAER
VSYSKAELESITAGIRSLECFSTAVSHPSEDEMVPSSNPDSPIVDFDLWSELEEEVLNYV
VETVEPTQEMFFVDSAEDDVAMSDGSSLITTPCKPIDNLDYAVSSLSSKVDFMDINGEGV
PSPEGFDLGGVLESPLATTIRGSTTQSNTSTATNELDPVTVSPVLTHQVMTPTSKERSVR
KVWEKEKVFNEIVAMALPVPNVPSSTKVAAQDVSGLIETMDKEVINTGVELRLCWDPLDE
KAGPIEKARMKVARLAKMRVSKKQSNGSPTVQLPEAFNHVELRDLYSIEDQISVGVTVDL
IVQVPLLRDLASRLKPRAVPDPFTNHDGSQLTEDFILRGERTLSGSKYTARQDNESKETF
LKDYGSPKDEIPQMLEDPMIESPYEEMITGRKTLPDHLGHKEDVAMSDGSSLITTPCKPI
DNLDYAVSSLSSKVDFMDINGEGVPSPEGFDLGGVLESPLATTIRDSTTQSNTSTATNEL
DPVTVSPVLTHQVMTPTSKERSVRKVWEKEKVFNEIVAMALPVPNVLSSTKVAAQDVSGL
IETMDKEVINTGVELRLCWDPLDEEAGPIEKARMKVARLAKMRVSKKQSNGSPTVQLPEA
FNHVELREYEEKGDNPARCADFVPKSPSALRTTPLPERKQLQAVVYPTQHDTVKKNAIFS
SLDDFLVLRTTKTPQASVRSTYEKDNSNTILNTLPIKQEQKKEPIPTSHSTKRPDVPLKD
TKVVAKQERSASPITQSPRVIDLKPQEELLEVVEFLQSSIHPFLARLKQSGIIKPATTLS
TLTPDYTRFLVKQTEVSMKEDENLEQCHRMVLCLHGLVGALDLVVNCGLAVAVAYLNNFQ
EKHGSVLKGTLESIRRHLVSAQLAFYEHGVLHPKMACVLELIGNWIMCKPSRILIVTTRF
TELIHSSIAMIISSFGNIPVMLLTSSALDGFVETKGVEVYVASQLSIQCDFPWGLFSYVI
EYEGESMIKSKVTSKLLDHVLLRTQGSIKEENAEHDAGPCDGCSEDPYVLIGSTRVTLDG
ELLHFLESRYNILIYERDYSQMRSCSSLSLDKMMLQPDLMIVWKDTSPALSTSLERYIPR
TFHQSGKIHPPHFPPVWKDTSPALSTSLERYIIRTFHQSGKIHHPHFPPVWKDTSSALST
SLERYIIRTFHQSGKIHHPHFPSVWKDTSPALSTSLERYIIRTFHQSGKIHHPHFPPVWK
DTSPALSTSLERYIPRTFHQSGKIHPPHFPPVWKDTSSALSTSLERYIIRTFHQSGKIHH
PHFLPVWKDTSSALSTSLERYIIRTFHQSGKIHHPHFPPVWKDTSPALSTSLERYIIRTF
HQSGKIHPPHFSPVWKDTSSSLSTSLERYIIRTFDQSGKIHHPHFQPVWKDTSPALSTSL
ERYIIRTFHQSEKIHHPHFPPVWKDTSSALSTSLERYIIRTFHQSGKIHPPPFPLVWKDT
SPALSTDERTCVVLRPVFGLASSDGYEELKDLMLSLFLKTKQCYVILYYQTSRNGRVSEN
QAVLRYTVLPNIKTSLPEDEYNVEILHSDSAEHTARLIRQIADLTRRSSQVWTYSDWVDR
VWLSHEMSAHERFLLSFPCLNAFRLYALLLNGYDTEITCVCYRLYALLLNGHDTEITCVC
YRLYALLLNGHDTEITCVCYRLMLFYFMDMTQRLHVSATGFMLFYLMDMTQRLHAYALLL
YGYDTEITCVCCMLYALLLNGHDTEITCVWLYALLLNGHDTEITCVCYMLYALLLNGHDT
EITCVWLYALLLNGHDTEITVSAACFMLFYLMDMTQRLHVSDERTCVVLRPVFGLASSDG
YEELKDLMLSLFLKTKQCYVILYYQTSRQGVELSADILRHISLLSASTAPYYQLPEDEYN
VKILHSDSAEHTARLIRQIADLTRRSSQVWTYSDWVDRVWLSHEMSAHERFLLSFPCLNA
FSAQVMLSSAALPLLLTMPLGQLVTACPRIPLTMLKKFYQIAHLESPIADDNDLDESLRS
NDVSASTVPDPVASPGYAFLVKDDLDPASENCCSRNELSERRHVLNNSPLSLHGTMPDDI
RYSRHMHSNSPLSRYEAVGDDIRMDKSHDVRPNNAQLGHHDTVGGNIRMDRSPVTRYHSN
HVTQPQCRQVVRHGIDEMGKGLYAHGYDRPTDLNFLDAIQHNWSSPQTSEDSLWLALERG
GSTDAIEPDVSDYQYSLSPEHTYKHSPVDIRAHGHQGLYSENHVRERGPVYRNTDQQYTS
SENYTKSLLPTRDTSSSLYHSQRMREGMDSKRSRNTSMDCTQMLPRRDQQANTLFQQNRQ
SDCGITSRIATSVVCKVGPSIGIAKPLVRTNDAEKRRHQILEARALSSKRKRVPQFDELF
GPTQQNHQRISKMLGEHMVPPLEPLPDTDEMSIFSNHHDDHTNKKCRLTYERVPGNKGQT
KLAFNW
>UniRef100_A7S1P2 Predicted protein n=1 Tax=Nematostella vectensis RepID=A7S1P2_NEMVE
@ 0 1 1 4 7 12 17 19 22 22 23 24 24 25 25 25 25 25 25 25 25 25 26 27 27 28 29 29 29 31 32 36 39 46 48
# RQQVRTTRPSHTPTGAYYQTISHANRCVLPDHLT 34 3.6823323262263 NO
MWYPFVPAVIGFQGDVVRFLNESVGSINVTIENTGSTKLPINVSISTVNLNASAPGDFTH
KEIADTFAVNEDLKSYTFAIHDDHVTEGTECFIVRLNVSRANVLVDPRDATVCITDNDRV
SISFVYLNITVEEQKGRVTVPMRKTGLAEVPVSVRLHNEYNEELSTTFDRIREILSLEKA
EDECVLSGHLTRQQTISHANKCVTTRPSHTPTGAYYQTISHANGCILPDHLTRQQVRTTR
PSHNPTGALLPDHLTSQQVRYYQTISHANRCVLPDHLTCQRVRATRPSHTPTGAYYQTIS
YANRCVLSTISHANRCVLPDHLTRQQVRTTRPSHMPTGAYYQTISYANGCILPDHLTRQQ
VRTTRPSHNPTGALLPDHLTRQQVRTTRPSHTPTGAYYQTISYANRCVLPDHLTIQQVCT
TRPSHTPTGAYYQTISQSNRCVLPDHLTRQQVRTTRPSHTPTGAYYQTISHADRCVLPDH
LTCQRVCTTRPSHMPTGAYYQTISHANRCVLPDHLTHQQVSTTRPSHTQTGAYYQTISYA
NRCVLPDHLIRQQVRTTRPSHNPTGVYYQTISHADRCVLPDHLTCQQVCTTRPSHTPTGA
YYQTISHANRCVLPDHLTRQQVRTTRPSHTQTGAYYQTISHTNGCVLPDHLTHQRVRTTR
PSHTPTGEYYQTISHANRLHNEYNEELSTTFDRCINGKEISQRGKFYDGLGEFLRIREIL
SLEKAEDECVLPGHLTRQQVRTTRPTHTPTGAYYQTISQSNRCVPPDHITCQRLRTTRQS
HTPKGAYYQTISHANRCILPDHLTRQQVRFVGPSHTPTGAYYQTISHANRCVPPEHLIRQ
QVRTSRPSHTPTGAYYQNISYANRCVLPDHLIRQQVRGKLTLHRWYESCACGISIDTGMR
VYARFPREPEVRTTRPSHTPTGAYYQTISHANGCVLPDHLTRQQVRTIRPSHTPTGAYYQ
TISHAKGCVLPDHITRQQVRFVGPSHTPTGAYYQTISHANRCILPDHLTRQQVRTTRPSH
TPTGAYYQTISHANRCVLPDHLTRQQVRTTRPSHTPTGAYYQTISHANRCVLPDHLTRQQ
VRLADHLTRQQVRTTRPSHTPTGAYYQTISHANRCVLPDHLTRQQVRTTRPSHTPTGAYY
QTISHANRCAIPDHLIRQQVRTTRPTHTPTGAYYQTISHANRCVLPDQLIRQQVRTTRPS
HMPTGAYYQTNSYANRCVLPDHLTRQQVRTIRPSHTPTGAYYQTISHANRCVLPDHLIRQ
QVRTTRPTHTPTGAYYQTNSYANRCVLPDHITRQQVRTTRPSHTPTGAYYQTISYANRCV
LPDHLIRQQVCTTRPSHTPTGAYYQTISHANRCVLPDHLTRQQVRTTRPSHTPTGAYYQT
ISHANRCVLPDQLIRQQVRTTRPSHTPTGAYYQTISHTPTGAYYQTISHANKCVTTRPSH
TPTGAYYQTISYANRCVLPDHLIPQQVRGKLTLHRWYESCACGISIDTGMRVYARFPREP
EVETTISSTEFVENVDRYSNRIFGYITPKTSGSYIFALSSDDFSEFWLSSDSSPKNVKLT
AHVGKHSTPPFGLMVKRKSYNNYWPGTSLILNSWYNLAIITFASNSANILPIQVLGPLAN
GRNIELVIVSSLPGPNLSGFNNKYSHYKWLFTCYILAT
>UniRef100_A7SZ84 Predicted protein n=1 Tax=Nematostella vectensis RepID=A7SZ84_NEMVE
@ 0 3 5 5 9 11 12 14 16 16 16 16 16 17 17 17 17 17 17 18 18 20 20 21 22 22 22 22 23 24 28 33 38 46 51
# PDHLTRQQVRTTRPSHTPTGAYYQTISYANRCVL 34 3.6823323262263 NO
MEGTMETVELFGDSTLQLKYQSAASKLSVRLAFFSRFRFPFKGEDGRRLQTTNRSAVQGN
DFSYTNPTTVSFGILVNEATTTVSITNDVIYEDSEEFYINITGGAAPKALCYTNQFAVIT
ITDDDQGRSLQTTNRSAVQGNDFSYTNPTTVSFAELVNEAATTVSITNDVIYEDSEEFYI
NITGGGAPKALCYTNQFAVITITDDDQAVIGFQGDVVRFLNESVGSINVTIENTGSTKLP
INVRYAVFKTLSHTLQVCSILDFGSYIAATIGFTSSSVTVAENAGNLSLPLTVKSGILGI
PIEITFAITNISASSSRDHRLHYSSVTFTQEEPSQHATVTIINDATLENTESFNITATTT
SPHVTLNYSSVTVTITDHGDKVTFGFVNKTVSVAESEGNITLLVRKTGNTSIPLDLGIST
VNLNASAPGDFTHKEIADTFAVNEDLKSYTFAIHDDHVTEGTECFIVRLNVSRANVLVDP
RDAAVCITDNDRVSISFVYLNITVEEQKGRVTVPMRKTGLAEVPVSVRLIEVQSMVWTAM
IKADIRDFKDDIITFAPEQTEVSANITIVTDSIAESDELFSISFTPVDPTKAVVNTTRDT
CVVRITDEYDNEEALKAKQQKEKEEKETSRILQIVLIVCTVVLAVMLIAIIIAAVCLCRL
EPQFGPEYVCKRPVFRSLRTRYTRNFHQCADLKMDKLSGFGIADVPHTLKEVQSMVWTAM
IKADIRDFKDDIITFAPEQTEVSANITIVTDSIAESDELFSISFTPVDPTKAVVNTTRDT
CVVRITDEYDNEEALKAKQQKEKEEKETSRILQIILIVCTVVLAVTLIAIIIAAVCLCRL
GQFLRIREILSLEKAEDECVLPGHLTRQQVRTIRPSHTPTGAYYQTISHANGCVLPDHLT
RKQVHTTRPSHAPTGAYYQTISCTNKCVLPDHLTRQQVRTTRPSHTPTGAYYQTISYANR
CALPDQLIHQQVRTTRPSHTPTGVYYQTNSYANRCVLPDHLTCQQVRTTRQSHTPTCAYY
QTISYANKCVLPDHFIGQQVRTTRPSHTPTGAYYQTISYANRCVLPDHLTRQQVRTTRPS
HTPTGAYYQTISHANRCVLPDQLIRQQVRTTRPSHMPTGAYYQTISYANRCVLPEHLTRQ
QVRTTRPFHMPTGAYYQTISYANRCVLPDNLIRQQVRTTRPSHTPTGAYYQTISYANRCV
LPDHLIRQQVRTTRPSHTPTGAYYQTISHANRCVLPDHLIGQQVRTTRPSHTPTGAYYQT
NSYANRCVLPDHLTRQQVRTTRPSHTPTGAYYQTISHANRCVLTEHLTCQRVRYYHTISH
ANRCVLSDNLIRQQVRTTRPSHTPTGAYYQTISHANRCVLPDNLTRQQVRTTRPSHRPTG
AYYQTISYANRCVLPDHLTRQQVRTTRPSHTPTGAYYQTISYANRCVLPDHLIRQQVRTT
RPSHTPTGAYYQTISYANRCVLPDHLIRQQVRTTRPSHTPTGAYYQTISHANRCVLPDQL
TRQQVRTTRHLRRQRVCTTRPSHMPTGAYHQTISYANRCVPPDQLIRQQVRTARQSHTPT
GAYYQTISHANRCVLPDHLIRQQVRTTRPTHTPTGAYCQTISHANRCIYRPSHTPTGAYY
RLSHTPTGAYYQTISHANSAGVGRTGAFLVMDAMLRQAKKQKTVDIFNYVKAIREDRPHM
VQTSEQYVFIHLAVLEALVCGSTDIPADNMKAAMARLSKLRTPGNVSGYEAEFQV
>UniRef100_A7SIC5 Predicted protein n=1 Tax=Nematostella vectensis RepID=A7SIC5_NEMVE
@ 0 3 4 8 9 12 12 12 12 14 14 15 15 16 16 18 18 19 22 23 23 23 23 23 23 23 23 23 25 26 27 27 32 36 37
# TFRMQSGRSTTELHPLIHLQGKKKILEMRGIEPR 34 3.62350879681454 NO
MMGEIWVTLYENNREGLGTDNRRKMKTLCSHSQVGPGRDMEDKLHSSAWKKENIGDAGDR
TSGLPHAKAEDAQPLSYIPQYTCKGKNKILEMRGIEPRAFRLQSGRSTKELHPPIHLQGK
KKILEMRGIEPRTFRKQSGSSTTELHPLIHLIEKRKYWRCGGSNPGPSACKADGRSTTEL
HPPIHLQGKKKILEMRGIEPRAFRMQSGRSTTELHPPIHLQGKKKILEMRGIEPRTFRMQ
SGRSTTELHPLIHLQGKKKKYWRCGRSNPVPSACEEEALPLSYIPQYTCKGKKKILEMRG
IEPRAFRMRRGRSTTELHPPIHLQGKKKILEMRGIEPRTFRMQSGRSTTELHPLIHLQGK
KKKILEMRGIGPRAFRMRSGRSTTELHPPIHLQGKKKIYWRCGGSNPVPSACEEDALPLS
YIPNTLASVSNHPQDLNNPHFLKGKKKILETRGIKPRTFRMQSGRSTTELHPLIHLQGKK
KILEMRGIEPRTFRMQSGRSTTELHPLIHLQGKKKILEMRGIEPRAFRSGKKKVLEMRGI
EPRTFRMQSGRSTSELHPLIHLQGKKKILEMRGIEPRTFRMQSGRSTTELHPQIHLQGKK
KIMEMRGIEPRTFRMQSGRSTTELHPLIHLQGKKKILEMRGIEPRTFRMQSGRSTTELHP
LIHLQVKKKNIGDAGDRTPGLPHAKRTDSTTELHPQIHLQGKKKILEMRGIEPRTFRMQS
GRSTTELHPLIHLQGKKKILEMRGIEPRAFRMRRGRSTTELHPPIHLQRKKKILEMRGIE
PRTFRMQSGRSTTELHPLIHLQGKKKILEMRGIEPRAFRMQSGRSTTELHPLIHLQGKKK
ILEMRGIEPRAFRMQSGRSTTELHPPIHLQGKKKILEMRGIEPRTFRMQRGRSTTELHPP
IHLQGNKKILEMRGIEPRTFRMQSGRSTTELHPLIRLQGKKKILEMRGIEHRTFRMQSGN
STTELHPLIHLQGKKKILEMRGIEQRTFRMQSGRSTTELHPLIHLQGKKKILEMRGIEQR
TFRMQSGRSTTELHPLIHLQGKTKIYRRCGRSNPVPSACEEDALPLSYIPNTLASVSYHP
QDLNNPHFLKGKKKILEMRGIEQRTFRMQSGRSTTELHPLIHLQGKTKIYRRCGRSNSVP
SACEEDALPLSYIPQYTCKERRKYWRCGGSNKGPSACKADALPLSYIPNTLARKDENISE
MREIELRAFRMRRGRSTTELHPPIHLQGKKENIGDAGRSNPVPTACEEDALPLSYIPQYT
CKCVISPSRLE
>UniRef100_W7XIN5 Tetratricopeptide repeat protein n=2 Tax=Tetrahymena thermophila (strain SB210) RepID=W7XIN5_TETTS
@ 1 2 4 9 10 10 14 15 15 15 15 15 15 15 15 15 15 15 15 15 16 16 17 17 18 18 18 18 18 18 18 18 19 19 19
# AVQLDPKDSWAFGNLGYSFMKKKMYDDAITFFQK 34 3.78262378311504 NO
MNFFNTLKSKWYLILGDRSQLSLKYDDAVYYFQKAVQLDPKNSYAFGNLGYSFMKKEMYD
DAITFFQKAVQLDPKDSWAFGKLGYSFMIKKRYDDAITFFQKAVQLDPKDSWAFGKLGYS
FMQKQMYDDAITFFQKAVQLDPKDSCAFRCMGYSFMKKKMYDDAITFFQKAVQLDPKDSY
AFGRLGYSFMQKQMYDDAITFLQKAVQLDPKDSWAFGKLGYSFMQKQMYDDAITFFQKAV
QLDPKDSWAFGKLGYSFMQKQMYDDAITFFQKAVQLDPKDSWAFGNLGYSFMIKKMYDDA
ITFFQKAVQLDPKDSWAFGNLGYSFMQKEMYDDAITFFQKAVQLDPRDSWAFGNLGYSFM
KKKMYDDAITFLQKAVQLDPKDSWAFGNLGYSFMIKKMYDDAITFFQKAVQLDPKDSCAF
RCMGYSFMKKEMYDDAITFFQKAVQLDPRDSWAFGNLGYSFMKKKMYDDAITFFQKAVQL
DPKDSWAFGNLGYSFMKKKMYDDAITFFQKAVQLDPKDSWAFGKLGYSFMQKQMYDDAIT
FFQKAVQLDPKDSWAFGKLGYSFMQKEMYDDAITFSQKAVQLDPDVKENLLNLGIAFQKK
GRYQHSSIYFKKCIQIDPKLKDCHLYLSVDFQCKKMYKHAIISLKKCLQLNPYDNYKQQF
QRSLKSLL
>UniRef100_Q6GWX3 Avirulence protein AvrXa7-2M n=1 Tax=Xanthomonas oryzae pv. oryzae RepID=Q6GWX3_XANOO
@ 0 6 9 11 14 14 15 15 17 17 18 18 18 18 18 18 18 18 18 18 18 18 19 21 22 23 24 24 25 27 29 32 36 39 39
# TVQRLLPVLCQDHGLTPDQVVAIASNIGGKQALE 34 3.76042120952199 NO
MDPIRSRTPSPARELLPGPQPDRVQPTADRGGAPPAGGPLDGLPARRTMSRTRLPSPPAP
SPAFSAGSFSDLLRQFDPSLLDTSLLDSMPAVGTPHTAAAPAECDEVQSGLRAADDPPPT
VRVAVTAARPPRAKPAPRRRAAQPSDASPAAQVDLRTLGYSQQQQEKIKPKVRSTVAQHH
EALVGHGFTHAHIVALSQHPAALGTVAVTYQDIIRALPEATHEDIVGVGKQWSGARALEA
LLTEARELRGPPLQLDTGQLLKIAKRGGVTAVEAVHAWRNALTGAPLNLTPDQVVAIASN
IGGNQALETVQRLLPVLCQDHGLTPDQVVAIASHGGKQALETVQRLLPVLCQDHGLTPDQ
VVAIASNIGGKQALETVQRLLPVLCQAHGLTPAQVVAIASNNGGKQALETVQRLLPVLCQ
AHGLTPDQVVAIASNNGGKQALETVQRLLPVLCQAHGLTPDQVVAIANNNGGKQALETVQ
RLLPVLCQDHGLSPDQVVAIANNNGGKQALETLQRLLPVLCQTHALTPDQVVAIANNNGG
KQALETVQRLLPVLCQDHGLTPDQVVAIASHDGGKQALETVQRLLPVLCQDHGLTPDQVV
AIASNIGGKQALETVQRLLPVLCQDHGLTPDQVVAIASNSGGKQALETVQRLLPVLCQDH
GLTPDQVVAIASHGGGKQALETVQRLLPVLCQDHGLTPDQVVAIASHDGGKQALETVQRL
LPVLCQAHGLTPNQVVAIASNIGGKQALETVQRLLPVLCQDHGLTPDQVVAIASNGGKQA
LETVQRLLPVLCQAHGLTPDQVVAIASNSGGKQALETVQRLLPVLCQDHGLTPNQVVAIA
SNIGGKQALETVQRLLPVLCQDHGLTPDQVVAIASNIGGKQALETVQRLLPVLCQAHGLT
LDQVVAIASHDGGKQALETVQRLLPVLCQAHGLTPDQVVAIASHDGGKQALETVQRLLPV
LCQAHGLTLDKVVAIASNGGKQALETVQRLLPVLCQDHGLTPNQVVAIASNSGGKQALET
VQRLLPVLCQDHGLTPNQVVAIASNGGKQALESIVAQLSRPDPALAALTNDHLVALACLG
GRPALDAVKKGLPHAPELIRRINRRIPERTSHRVPDLAHVVRVLGFFQSHSHPAQAFDDA
MTQFEMSRHGLVQLFRRVGVTEFEARYGTLPPASQRWDRILQASGMKRAKPSPTSAQTPD
QASLHAFADSLERDLDAPSPMHEGDQTGASSRKRSRSDRAVTGPSAQQSFEVRVPEQRDA
LHLPLSWRVKRPRTRIGGGLPDPGTPIAADLAASSTVMWEQDAAPFAGAADDFPAFNEEE
LAWLMELLPQSGSVGGTI
>UniRef100_Q6GWX1 Avirulence protein AvrXa7-3M n=1 Tax=Xanthomonas oryzae pv. oryzae RepID=Q6GWX1_XANOO
@ 3 6 13 19 23 23 23 23 23 23 24 24 24 24 24 24 24 24 25 25 25 25 26 27 27 27 28 28 29 32 33 38 41 42 43
# DGGKQALETVQRLLPVLCQDHGLTPDQVVAIASN 34 3.73821863592895 NO
MDPIRSRTPSPARELLPGPQPDRVQPTADRGGAPPAGGPLDGLPARRTMSRTRLPSPPAP
SPAFSAGSFSDLLRQFDPSLLDTSLLDSMPAVGTPHTAAAPAEWDEVQSGLRAADDPPPT
VRVAVTAARPPRAKPAPRRRAAQPSDASPAAQVDLRTLGYSQQQQEKIKPKVRSTVAQHH
EALVGHGFTHAHIVALSQHPAALGTVAVTYQDIIRALPEATHEDIVGVGKQWSGARALEA
LLTEAGELRGPPLQLDTGQLLKIAKRGGVTAVEAVHAWRNALTGAPLNLTPDQVVAIASN
IGGKQALETVQRLLPVLCQDHGLTPDQVVAIASHGGGKQALETVQRLLPVLCQDHGLTPD
QVVAIASNIGGKQALETVQRLLPVLCQDHGLTPDQVVAIASNIGGKQALETVQRLLPVLC
QDHGLTPDQVVAIASHGGGKQALETVQRLLPVLCQAHGLTPDQVVAIARHDGGKQALETV
QRLLPVLCQAHGLTPDQVVAIANNNGGKQALETVQRLLPVLCQAHGLTPDQVVAIASHDG
GKQALETVQRLLPVLCQAHGLTPDQVVAIASHDGGKQALETVQRLLPVLCQDHGLTPDQV
VAIASHDGGKQALETVQRLLPVLCQDHGLTPDQVVAIASNIGGKQALETVQRLLPVLCQD
HGLTPDQVVAIASNIGGKQALETVQRLLPVLCQDHGLTPDQVVAIANNNGGKQALETVQR
LLPVQRLVPVLCQDHGLTQDQVVAIASNIGGKQALETVQRLLPVLYQDHGLTQDQVVAIA
SHDGGKQALETVQRLLPVLCQDHGLTPDQVVAIASHDGGKQALETVQRLLPVLCQEHGLT
PDQVVAIASHDGGKQALETVQRLLPVLCQDHGLTPDQVVAIASHGGGKQALGTVQRLLPV
LCQDHGLTPDQVVAIANNNGGKQALETVQRLLPVLCQDHGLTPDQVVAIANNNGGKQALE
TVQRLLPVLCQAHGLTPDQVVAIASHDGGKQALETVQRLLPVLCQDHGLTPAQVVAIASN
SGGKQALETVQRLLPVLCQDHGLTPAQVVAIANNNGGKQALETVQRLLPVLCQDHGLTPD
QVVAIASHDGGKQALETVQRLLPVLCQDHGLTPDQVVAIASNGGGKQALATVQRLLPVLC
QAHGLTPDQVVAIASNSGGKQALETVQRLLPVLCQDHGLTPNQVVAIASNGGKQALESIV
AQLSRPDPALAALTNDHLVALACLGGRPALDAVKKGLPHAPELIRRINRRIPERTSHRVP
DLAHVVRVLGFFQSHSHPAQAFDDAMTQFGMSRHGLVQLFRRVGVTEFEARYGTLPPASQ
RWDRILQASGMKRAKPSPTSAQTPDQASLHAFADSLERDLDAPSPMHEGDQTGASSRKRS
RSDRAVTGPSAQQSFEVRVPEQRDALHLPLSWRVKRPRTRIGGGLPDPGTPIAADLAASS
TVMWEQDAAPFAGAADDFPAFNEEELAWLMELLPQSGSVGGTI
>UniRef100_B2SKQ3 Tal9b, TAL effector AvrBs3/PthA n=2 Tax=Xanthomonas oryzae pv. oryzae RepID=B2SKQ3_XANOP
@ 1 6 10 10 15 18 19 21 22 22 22 22 22 22 22 22 22 23 23 23 23 23 23 24 27 27 28 28 29 31 33 38 41 42 43
# DGGKQALETVQRLLPVLCQDHGLTPDQVVAIASH 34 3.67939510651719 NO
MDPIRSRTPSPARELLPGPQPDRVQPTADRGGAPPAGGPLDGLPARRTMSRTRLPSPPAP
SPAFSAGSFSDLLRQFDPSLLDTSLLDSMPAVGTPHTAAAPAEWDEVQSGLRAADDPPPT
VRVAVTAARPPRAKPAPRRRAAQPSDASPAAQVDLRTLGYSQQQQEKIKPKVRSTVAQHH
EALVGHGFTHAHIVALSQHPAALGTVAVTYQDIITALPEATHEDIVGVGKQWSGARALEA
LLTKAGELRGPPLQLDTGQLLKIAKRGGVTAVEAVHASRNALTGAPLNLTPDQVVAIASH
DGGKQALETVQRLLPVLCQAHGLTPAQVVAIASHDGGKQALETVQRLLPVLCQAHGLTPA
QVVAIASNNGGKQALETVQRLLPVLCQAHGLTPDQVVAIASNNGGKQALETVQRLLPVLC
QAHGLTPDQVVAIASNGGGKQALETVQRLLPVLCQAHGLTPDQVVAIASNGGGKQALETV
QRLLPVLCQAHGLPPAQVVAIASHDGGKQALETVQRLLPVLCEAHGLTPAQVVAIASNSG
GKQALETVQRLLPVLCQAHGLTLDQVVAIASHGGSKQALETVQRLLPVLCQDHGLTPDQV
VAIASHDGGKQALETVQRLLPVLCQAHGLTPAQAVAIASNGGGKQALETVQRLLPVLCQD
HGLTPDQVVAIASNGGKQALETVQRLLPVLCQDHGLTPDQVVAIASHDGGKQALATVQRL
LPVLCQDHGLTPDQVVAIASHDGGKQALETVQRLLPVLCQDHGLTPDQVVAIASHDGGKQ
ALETVQRLLPVLCQDHGLTPDQVVAIASNGGKQALETVQRLLPVLCQDHGLTPDQVVAIA
NNNGGKQALETVQRLLPVLCQDHGLTPDQVVAIASNQVVAIASNIGGKQALETVQRLLPV
LCQDHGLTPDQVVAIASNNGGKQALETVQRLLPVLCQDHGLTPDQVVAIASHDGGKQALE
TVQRLLPVLCQDHGLTPAQVVAIASHIGGKQALETVQRLLPVLCQDHGLTLDQVVAIASN
DGSKQALETVQRLLPVLCQDHGLTPDQVVAIASHDGGKQALETVQRLLPVLCQDHGLTPD
QVVAIASHGGGKQALETVQRLLPVLCQDHGLTSAQVVAIANNNGGKQALETVQRLLPVLC
QDHGLTPDQVVAIASHGGGKQALETVQRLLPVLCQDHGLTPDQVVAIASNGGKQALESIV
AQLSRPDPALAALTNDHLVALACLGGRPALDAVKKGLPHAPELIRRINRRIPERTSHHVP
DLAHVVRVLGFFQSHSHPAQAFDDAMTQFGMSRNGLVQLFRRVGVTELEARGGTLPPASQ
RWDRILQASGMKRAKPSPTSAQTPDQASLHAFADSLERDLDAPSPMHEGDQTGASSRKRS
RSDRAVTGPSAQQSFEVRVPEQRDALHLPLSWRVKRPRTRIGGGLPDPGTPIAADLAASS
TVLWEQDAAPFAGAADDFPAFNEEELAWLMELLPQSGSVGGTI
>UniRef100_Q32XB2 AvrBs3-like protein n=1 Tax=Xanthomonas axonopodis pv. glycines RepID=Q32XB2_9XANT
@ 1 2 4 12 19 19 19 19 19 19 19 19 19 19 19 19 19 19 20 20 20 20 20 21 21 22 22 22 22 23 26 32 34 36 37
# LETVQRLLPVLCQAHGLTPAQVVAIASNGGGKQA 34 3.58101340157759 NO
MDPIRSRTPSPARELLPGPQPDGVQPTADRGVSPPAGGPLDGLPARRTMSRTRLPSPPAP
SPAFSAGSFSDLLRQFDPSLFNTSLFDSLPPFGAHHTEAATGEWDEVQSGLRAADAPPPT
MRVAVTAARPPRAKPAPRRRAAQPSDASPAAQVDLRTLGYSQQQQEKIKPKVRSTVAQHH
EALVGHGFTHAHIVALSQHPAALGTVAVKYQDMIAALPEATHEAIVGVGKQWSGARALEA
LLTVAGELRGPPLQLDTGQLLKIAKRGGVTAVEAVHAWRNALTGAPLNLTPEQVVAIARN
IGGKQALETVQRLLPVLCQAHGLTPEQVVAIASNSGGKQALETVQRLLPVLCQAHGLTPE
QVVAIASHDGGKQALETVQRLLPVLCQAHGLTPAQVVAIASNGGGKQALETVQRLLPVLC
QAHGLTPEQVVAIASHDGGKQALETVQRLLPVLCQAHGLTPAQVVAIASNGGGKQALETV
QRLLPVLCQAHGLTPAQVVAIASNGGGKQALETVQRLLPVLCQAHGLTPAQVVAIASHDG
GKQALETVQRLLPVLCQAHGLTPEQVVAIASNIGGKQALETVQRLLPVLCQAHGLTPQQV
VAIASNGGGRPALETVQRLLPVLCQAHGLTPEQVVAIASNIGGKQALETVQRLLPVLCQA
HGLTPQQVVAIASNGGGRPALETVQRLLPVLCQAHGLTPEQVVAIASNIGGKQALETVQR
LLPVLCQAHGLTPQQVVAIASNGGGRPALETVQRLLPVLCQAHGLTPEQVVAIASNIGGK
QALETVQRLLPVLCQAHGLTPQQVVAIASHDGGKQALETVQRLLPVLCQAHGLTPEQVVA
IASNIGGKQALETVQRLLPVLCQAHGLTPQQVVAIASHDGGKQALETVQRLLPVLCQAHG
LTPEQVVAIASNIGGKQALETVQRLLPVLCQAHGLTPQQVVAIASNGGGRPALETVQRLL
PVLCQAHGLTPAQVVAIASNGGGRPALESIVAQLSRPDPALAALTNDHLVALACLGGRPA
LDAVKKGLPHAPALIKRTNRRIPERTSHRVADHAQVVRVLGFFQCHSHPAQAFDDAMTQF
GMSRHGLLQLFRRVGVTELEARSGTLPPASQRWDRILQASGMKRAKPSPTSTQTPDQASL
HAFADSLERDLDAPSPMHEGDQTRASSRKRSRSDRAVTGPSAQQSFEVRVPEQRDALHLP
LSWRVKRPRTSIGGGLPDPGTPTAADLAASSTVMREQDEDPFAGAADDFPAFNEEELAWL
MELLPQ
>UniRef100_U4M524 Probable avirulence avrBs3/pth family protein, type III effector, TAL effector Xfutal1 n=1 Tax=Xanthomonas fuscans subsp. fuscans RepID=U4M524_9XANT
@ 1 7 14 23 27 28 28 29 29 30 30 30 30 30 30 30 30 31 31 31 31 31 31 31 31 32 32 32 34 34 35 40 42 43 45
# QVVAIASHDGGKQALETVQRLLPVLCEQHGLTPE 34 3.67939510651719 NO
MSAFGAPHTEAASGEGDEVQSGLRAADDPQATVQVAVTAARPPRAKPVPRRRAAHTSDAS
PAGQVDLCTLGYSQQQQEKIKLKARSTVAQHHEALIGHGFTRAQIVALSQHPAALGTVAV
KYQVMIAALPEATHEDIVGVGKQWSGARALEALLTVSGELRGPPLQLDTGQLLKIAKRGG
VTAVEAVHAWRNALTGAPLNLTPDQVVAIASNIGGKQALETVQRLLPVLCEQHGLTREQV
VAIASNNGGKQALETVQRLLPVLCEQHGLTPAQVVAIASNNGGKQALETVQRLLPVLCEQ
HGLTPEQVVAIASHDGGKQALETVQRLLPVLCEQHGLTPEQVVAIASNIGGKQALETVQR
LLPVLCEQHGLTPDQVVAIASHDGGKQALETVQRLLPVLCEQHGLTREQVVAIASNIGGK
QALETVQRLLPVLCEQHGLTPEQVVAIASHDGGKQALETVQRLLPVLCEQHGLTPEQVVA
IASHDGGKQALETVQRLLPVLCQAHGLTPEQVVAIASHDGGKQALETVQRLLPVLCHAHG
LTPEQVVAIASHDGGKQALETVQRLLPVLCEQHGLTPAQVVAIASHDGGKQALETVQRLL
PVLCEQHGLTPDQVVAIASNIGGKQALETVQRLLPVLCEQHGLTPDQVVAIASNGGGKQA
LETVQRLLPVLCEQHGLTPDQVVAIASNIGGKQALETVQRLLPVLCEQHGLTPEQVVAIA
SNGGGKQALETVQRLLPVLCQAHGLTPDQVVAIASNIGGKQALETVQRLLPVLCEQHGLT
PDQVVAIASNNGGKQALETVQRLLPVLCEQHGLTPDQVVAIASNGGGKQALETVQRLLPV
LCEQHGLTREQVVAILCNNGGKQALETVQRLLPVLCQAHGLFPEQVVAIASHDGGKQALE
TLQRLLPVLCEQHGLTREQVVAIASHDGGKQALETLQRLLPVLCEQHGLTPEQVVAIASN
FGGKQALETVQRLLPVLCEQHGLTPDQVVAIASHDGGKQALETVQRLLPVLCEQHGLTRE
QVVAIASNIGGKQALETVQRLLPVLCEQHGLTPEQVVAIASHDGGKQALETVQRLLPVLC
EQHGLTPEQVVAIASHDGGKQALETVQRLLPVLCQAHGLTPEQVVAIASHDGGKQALETV
QRLLPVLCQAHGLTPEQVVAIASHDGGKQALETVQRLLPVLCEQHGLTREQVVAIASHDG
GKQALETVQRLLPVLCQAHGLTPEQVVAIASNGGGKQALETVQRLLPVLCEQHGLTPAQV
VAIASNGGGKQALESIFAQLSRPDQALAALTNDHLVALACLGGRPALEAVKKGLPHAPTL
IKRTNRRLPERTSHRVADHAQVARVLGFFQCHSHPAQAFDEAMTQFGMSRHGLLQLFRRV
GVTELEARSGTLPPAPQRWHRILQASGMKRAEPSGASAQTPDQASLHAFADALERELDAP
SPIDRAGQALASSSRKRSRSESSVTGSFAQQAVEVRVPEQHEGLHFPPLSWGVKRPRTRI
GGGLPDPGTPMDADLAASSTMIWEQDAAPFVGEEDDFPAFNEEEMAWLMELFPQ
>UniRef100_Q07061 Avirulence protein avrBs4 n=2 Tax=Xanthomonas RepID=Q07061_9XANT
@ 3 4 12 16 16 16 16 16 16 16 16 16 16 16 16 16 16 16 17 17 17 17 17 18 18 19 19 19 19 20 23 29 31 34 34
# LETVQRLLPVLCQAHGLTPQQVVAIASNGGGKQA 34 3.58101340157759 NO
MDPIRSRTPSPARELLPGPQPDGVQPTADRGVSPPAGGPLDGLPARRTMSRTRLPSPPAP
SPAFSAGSFSDLLRQFDPSLFNTSLFDSLPPFGAHHTEAATGEWDEVQSGLRAADAPPPT
MRVAVTAARPPRAKPAPRRRAAQPSDASPAAQVDLRTLGYSQQQQEKIKPKVRSTVAQHH
EALVGHGFTHAHIVALSQHPAALGTVAVKYQDMIAALPEATHEAIVGVGKQWSGARALEA
LLTVAGELRGPPLQLDTGQLLKIAKRGGVTAVEAVHAWRNALTGAPLNLTPEQVVAIASN
IGGKQALETVQALLPVLCQAHGLTPDQVVAIASNGGGKQALETVQRLLPVLCQAHGLTPE
QVVAIASNIGGKQALETVQRLLPVLCQAHGLTPEQVVAIASNIGGKQALETVQRLLPVLC
QAHGLTPEQVVAIASNGGGKQALETVQRLLPVLCQAHGLTPEQVVAIASNGGGKQALETV
QRLLPVLCQAHGLIPQQVVAIASNIGGKQALETVQRLLPVLCQDHGLTPQQVVAIASNSG
GKQALETVQRLLPVLCQAHGLTPEQVVAIASNGGGKQALETVQRLLPVLCQAHGLTPQQV
VAIASNIGGKQALETVQRLLPVLCQDHGLTPQQVVAIASNSGGKQALETVQRLLPVLCQA
HGLTPQQVVAIASNGGGKQALETVQRLLPVLCQAHGLTPQQVVAIASHDGGKQALETVQR
LLPVLCQAHGLTPQQVVAIASHDGGKQALETVQRLLPVLCQAHGLTPQQVVAIASNSGGK
QALETVQRLLPVLCQAHGLTPQQVVAIASHDGGKQALETVQRLLPVLCQAHGLTPQQVVA
IASNGGGKQALETVQRLLPVLCQAHGLTPQQVVAIASNGGGRPALESIVAQLSRPDPALA
ALTNDHLVALACLGGRPALDAVKKGLPHAPALIKRTNRRIPERTSHRVADHAQVVRVLGF
FQCHSHPAQAFDDAMTQFGMSRHGLLQLFRRVGVTELEARSGTLPPASQRWDRILQASGM
KRAKPSPTSTQTPDQASLHAFADSLERDLDAPSPMHEGDQTRASSRKRSRSDRAVTGPSA
QQSFEVRVPEQRDALHLPLSWRVKRPRTSIGGGGTPTAADLAASSTVMREQDEDPFAGAA
DDFPAFNEEELAWLMELLPQ
>UniRef100_D9I3F7 Avirulence protein PthC1 n=1 Tax=Xanthomonas axonopodis pv. aurantifolii RepID=D9I3F7_9XANT
@ 3 6 11 12 14 15 16 16 16 16 16 16 16 16 16 16 16 16 16 16 17 17 18 18 18 19 19 19 19 21 24 28 31 33 34
# QALETVQRLLPVLCEQHGLTPDQVVAIASNGGGK 34 3.72380025370327 NO
MDPIRPRTSSPAHELLAGPQPDRVQPQPTADRGGAPPAGSPLDGLPARRTMSRTRLPSPP
APLPAFSAGSFSDLLCQFDPLLLDTLLFDSMSAFGAPHTEAAPGEADEVQSGLRAVDDPH
PTVHVAVTAARPPRAKPAPRRRAAHTSDASPAGQVDLCTLGYSQQQQDEIKPKARATVAQ
HHQALMGHGFTRAHIVALSQHPAALGTVAVKYQAMIAALPEATHEDIVGVGKQWSGARAL
EALLTVSGELRGPPLQLDTGQLLKIAKRGGVTAVEAVHAWRNALTGAPLNLTPDQVVAIA
SHDGGKQALETVQRLLPVLCEQHGLTPDQVVAIASNGGGKQALETVQRLLPVLCEQHGLT
PDQVVAIASHDGGKQALETVQRLLPVLCEQHGLTPDQVVAIASHDGGKQALETVQRLLPV
LCEQHGLTPDQVVAIASNIGGKQALETVQRLLPVLCEQHGLTPDQVVAIASNGGGKQALE
TVQRLLPVLCEQHGLTPDQVVAIASNIGGKQALERVQRLLPVLCEQHGLTPAQVVAIASN
GGGKQALETVQQLLPVLCEQHGLTPDQVVAIASNIGGKQALETVQRLLPVLCEQHGLTPD
QVVAIASNIGGKQALETVQRLLPVLCEQHGLTPDQVVAIASHDGGKQALETVQRLLPVLC
EQHGLTPDQVVAIASNGGGKQALETVQRLLPVLCEQHGLTPDQVVAIASHDGGKQALETV
QRLLPVLCEQHGLTPDQVVAIASHDGGKQALETVQRLLPVLRQAHGLTPAQVVAIASHDG
GKQALETVQRLLPVLCEQHGLTPDQVVAIASNGGGKQALETVQRLLPVLCEQHGLTPDQV
VAIASNGGGKQALETVQRLLPVLRQAHGLTPAQVVAIASNGGGRPALESIFAQLSRPDQA
LAALTNDHLVALACLGGRPALEAVKKGLPHAPTLIKRTNRRLPERTSHRVADHAQVARVL
GFFQCHSHPAQAFDEAMTQFGMSRHGLLQLFRRVGVTELEARGGTLPPAPQRWHRILRAS
GMKRAEPSGASAQTPDQASLHAFADALERELDAPSPIDQAGQALASSSRKRSRSESSVTG
SFAQQAVEVRVPEQRDALHLPPLSWGVKRPRTRIGGGLPDPGTPMDADLAASSTVMWEQD
ADPFAGAADDFPAFNEEEMAWLMELLPQ
>UniRef100_D9I3F8 Avirulence protein PthC2 n=1 Tax=Xanthomonas axonopodis pv. aurantifolii RepID=D9I3F8_9XANT
@ 4 7 12 13 13 13 13 13 13 13 13 13 13 13 13 13 13 13 14 14 14 14 15 15 15 15 15 16 16 18 21 25 28 29 31
# QALETVQRLLPVLCEQHGLTPDQVVAIASNIGGK 34 3.76042120952199 NO
MDPIRPRTSSPAHELLAGPQPDRVQPQPTADRGGAPPAGSPLDGLPARRTMSRTRLPSPP
APLPAFSAGSFGDLLCQFDPLLLDTLLFDSMSAFGAPHTEAAPGEADEVQSGLRAVDDPH
PTVHVAVTAARPPRAKPAPRRRAAHTSDASPAGQVDLCTLGYSQQQQDEIKPKARATVAQ
HHQALMGHGFTRAHIVALSQHPAALGTVAVKYQAMIAALPEATHEDIVGVGKQWSGARAL
EALLTVSGELRGPPLQLDTGQLLKIAKRGGVTAVEAVHAWRNALTGAPLNLTPDQVVAIA
SNIGGKQALETVQRLLPVLCEQHGLTPDQVVAIASNIGGKQALETVQRLLPVLCEQHGLT
PDQVVAIASNIGGKQALETVQRLLPVLCEQHGLTPDQVVAIASNGGGKQALETVQRLLPV
LCEQHGLTPDQVVAIASNIGGKQALETVQRLLPVLCEQHGLTPDQVVAIASNIGGKQALE
TVQRLLPVLCEQHGLTPDQVVAIASHDGGKQALETVQRLLPVLCEQHGLTPDQVVAIASH
DGGKQALETVQRLLPVLCEQHGLTPDQVVAIASHDGGKQALETVQRLLPVLCEQHGLTPD
QVVAIASNIGGKQALETVQRLLPVLCEQHGLTPDQVVAIASHDGGKQALETVQRLLPVLC
EQHGLTPDQVVAIASNGGGKQALETVQRLLPVLCEQHGLTPDQVVAIASNGGGRPALETV
QRLLPVLCEQHGLTPDQVVAIASNGGGKQALETVQRLLPVLCEQHGLTPAQVVAIASNGG
GRPALESIFAQLSRPDQALAALTNDHLVALACLGGRPALEAVKKGLPHAPTLIKRTNRRL
PERTSHRVADHAQVARVLGFFQCHSHPAQAFDEAMTQFGMSRHGLLQLFRRAGVTELEAH
SGTLPPASQRWHRILQASGMKRAEPSGASAQTPDQASLHAFADALERELDAPSPIDRAGQ
ALASSSRKRSRSESSVTGSFAQQAVEVRVPEQRDALHFLPLSWGVKRPRTRIGGGLPDPG
TPMDADLAPSSTVMWEQDADPFAGAADDFPAFNEEEMAWLMELLPQ
>UniRef100_A4URZ6 PthA n=1 Tax=Xanthomonas citri pv. citri RepID=A4URZ6_XANCI
@ 1 3 9 16 16 16 16 16 16 16 16 16 16 16 16 16 16 16 17 17 17 17 17 18 18 19 19 19 19 20 23 29 31 33 34
# LETVQRLLPVLCQAHGLTPEQVVAIASNGGGKQA 34 3.62835576847279 NO
MDPIRSRTPSPARELLPGPQPDGVQPTADRGVSPPAGGPLDGLPARRTMSRTRLPSPPAP
SPAFSAGSFSDLLRQFDPSLFNTSLFDSLPPFGAHHTEAATGEWDEVQSGLRAADAPPPT
MRVAVTAARPPRAKPAPRRRAAQPSDASPAAQVDLRTLGYSQQQQEKIKPKVRSTVAQHH
EALVGHGFTHAHIVALSQHPAALGTVAVKYQDMIAALPEATHEAIVGVGKQWSGARALEA
LLTVAGELRGPPLQLDTGQLLKIAKRGGVTAVEAVHAWRNALTGAPLNLTPEQVVAIASN
IGGKQALETVQRLLPVLCQAHGLTPQQVVAIASNGGGKQALETVQRLLPVLCQAHGLTPE
QVVAIASNIGGKQALETVQRLLPVLCQAHGLTPEQVVAIASHDGGKQALETVQRLLPVLC
QAHGLTPAQVVAIASNIGGKQALETVQRLLPVLCQAHGLTPEQVVAIASHDGGKQALETV
QRLLPVLCQAHGLTPDQVVAIASHDGGKQALETVQRLLPVLCQAHGLTPQQVVAIASNGG
GKQALETVQRLLPVLCQAHGLTPEQVVAIASHDGGKQALETVQRLLPVLCQAHGLTPEQV
VAIASNGGGKQALETVQRLLPVLCQAHGLTPEQVVAIASNGGGKQALETVQRLLPVLCQA
HGLTLDQVVAIASNGGGKQALETVQRLLPVLCQAHGLTPEQVVAIASNSGGKQALETVQR
LLPVLCQAHGLTPDQVVAIASHDGGKQALETVQRLLPVLCQAHGLTPEQVVAIASNSGGK
QALETVQRLLPVLCQAHGLTPEQVVAIACNGGGKQALETVQRLLPVLCQAHGLTPEQVVA
IASNGGGKQALETVQRLLPVLCQAHGLTPEQVVAIASNGGGRPALESIVAQLSRPDPALA
ALTNDHLVALACLGGRPALDAVKKGLPHAPALIKRTNRRIPERTSHRVADHAQVVRVLGF
FQCHSHPAQAFDDAMMQFGMSRHGLLQLFRRVGVTELEARSGTLPPASQRWDRILQASGM
KRAKPSPTSTQTPDQASLHAFADSLERDLDAPSPTHEGDQRRASSRKRSRSDRAVTGPSA
QQSFEVRVPEQRDALHLPLSWRVKRPRTSIGGGLPDPGTPTAADLAASSTVMREQDEDPF
AGAADDFPAFNEEELAWLMELLPQ
>UniRef100_A4URZ5 PthAW n=1 Tax=Xanthomonas citri pv. citri RepID=A4URZ5_XANCI
@ 1 5 11 16 16 16 16 16 16 16 16 16 16 16 16 16 16 17 17 17 17 17 17 18 18 19 19 19 19 20 23 29 31 33 34
# LETVQRLLPVLCQAHGLTPEQVVAIASNGGGKQA 34 3.62835576847279 NO
MDPIRSRTPSPARELLPGPQPDRVQPTADRGVSPPAGGPLDGLPARRTMSRTRLPSPPAP
SPAFSAGSFSDLLRQFDPSLFNTSLFDSLPPFGAHHTEAATGEWDEVQSGLRAADAPPPT
MRVAVTAARPPRAKPAPRRRAAQPSDASPAAQVDLRTLGYSQQQQEKIKPKVRSTVAQHH
EALVGHGFTHAHIVALSQHPAALGTVAVKYQDMIAALPEATHEAIVGVGKQWSGARALEA
LLTVAGELRGPPLQLDTGQLLKIAKRGGVTAVEAVHAWRNALTGAPLNLTPEQVVAIASN
IGGKQALETVQALLPVLCQAHGLTPEQVVAIASNGGGKQALETVQRLLPVLCQAHGLTPE
QVVAIASNGGGKQALETVQRLLPVLCQAHGLTLDQVVAIASNGGGKQALETVQRLLPVLC
QAHGLTPEQVVAIASNSGGKQALETVQRLLPVLCQAHGLTPEQVVAIASHDGGKQALETV
QRLLPVLCQAHGLTPEQVVAIASHDGGKQALETVQRLLPVLCQAHGLTPEQVVAIASNSG
GKQALETVQRLLPVLCQAHGLTPEQVVAIASHDGGKQALETVQRLLPVLCQAHGLTPEQV
VAIASNGGGKQALETVQRLLPVLCQAHGLTPEQVVAIASNCGGKQALETVQRLLPVLCQA
HGLTPEQVVAIASNGGGKQALETVQRLLPVLCQAHGLTLDQVVAIASNGGGKQALETVQR
LLPVLCQAHGLTPEQVVAIASNSGGKQALETVQRLLPVLCQAHGLTPDQVVAIASHDGGK
QALETVQRLLPVLCQAHGLTPEQVVAIASHDGGKQALETVQRLLPVLCQAHGLTPEQVVA
IACNGGGKQALETVQRLLPVLCQAHGLTPEQVVAIASNGGGRPALESIVAQLSRPDPALA
ALTNDHLVALACLGGRPALDAVKKGLPHAPALIKRTNRRIPERTSHRVADHAQVVRVLGF
FQCHSHPAQAFDDAMTQFGMSRHGLLQLFRRVGVTELEARSGTLPPASQRWDRILQASGM
KRAKPSPTSTQTPDQASLHAFADSLERDLDAPSPTHEGDQRRASSRKRSRSDRAVTGPSA
QQSFEVRVPEQRDALHLPLSWRVKRPRTSIGGGLPDPGTPTAADLAASSTVMREQDEDPF
AGAADDFPAFNEEELAWLMELLPQ
>UniRef100_A4URZ7 PthA*2 n=1 Tax=Xanthomonas citri pv. citri RepID=A4URZ7_XANCI
@ 2 3 8 9 9 10 11 12 12 12 12 12 12 12 12 12 12 12 13 13 13 13 13 14 14 15 17 17 17 18 21 25 30 32 32
# TVQRLLPVLCQAHGLTPEQVVAIASNGGGKQALE 34 3.62835576847279 NO
MDPIRSRTPSPARELLPGPQPDRVQPTADRGVSPPAGGPLDGLPARRTMSRTRLPSPPAP
LPAFSAGSFSDLLRQFDPSLFNTSLFDSLPPFGAHHTEAATGEWDEVQSGLRAADAPPPT
MRVAVTAARPPRAKPAPRRRAAQPSDASPAAQVDLRTLGYSQQQQEKIKPKVRSTVAQHH
EALVGHGFTHAHIVALSQHPAALGTVAVKYQDMIAALPEATHEAIVGVGKQWSGARALEA
LLTVAGELRGPPLQLDTGQLLKIAKRGGVTAVEAVHAWRNALTGAPLNLTPEQVVAIASN
IGGKQALETVQRLLPVLCQAHGLHPGQVVAIASNIGGKQALETVQRLLPVLCQAHGLTPE
QVVAIASNGGKQALETVQRLLPVLCQAHGLTPAQVVAIASNIGGKQALETVQRLLPVLCQ
AHGLTPAQVVAIASNGGKQALETVQRLLPVLCQAHGLTPEQVVAIASNIGGKQALETVQR
LLPVLCQAHGLTPEQVVAIASHDGGKQALETVQRLLPVLCQAHGLTPEQVVAIASHDGGK
QALETVQRLLPVLCQAHGLTPEQVVAIASNGGGKQALETVQRLLPVLCQAHGLTPAQVVA
IASNIGGKQALETVQRLLPVLCQAHGLTPEQVVAIASHDGGKQALETVQRLLPVLCQAHG
LTPEQVVAIASNIGGKQALETVQRLLPVLCQAHGLTPEQVVAIASHDGGKQALETVQRLL
PVLCQAHGLTPEQVVAIASHDGGKQALETVQRLLPVLCQAHGLTPAQVVAIASHDGGKQA
LETVQRLLPVLCQAHGLTPEQVVAIASNGGGRPALESIVAQLSRPDPALAALTNDHLVAL
ACLGGRPALDAVKKGLPHAPALIKRTNRRIPERTSHRVADHAQVVRVLGFFQCHSHPAQA
FDDAMTQFGMSRHGLLQLFRRVGVTELEARSGTLPPASQRWDRILQASGMKRAKPSPTST
QTPDQASLHAFADSLERDLDAPSPTHEGDQRRASSRKRSRSDRAVTGPSAQQSFEVRVPE
QRDALHLPLSWRVKRPRTSIGGGLPDPGTPTAADLAASSTVMREQDEDPFAGAADDFPAF
NEEELAWLMELLPQ
>UniRef100_D4T0K6 Type III secretion system effector protein n=1 Tax=Xanthomonas fuscans subsp. aurantifolii str. ICPB 11122 RepID=D4T0K6_9XANT
@ 4 7 10 12 12 12 12 12 12 12 12 12 12 12 13 13 13 13 13 13 13 13 13 13 13 13 15 16 16 16 17 19 22 23 24
# QHGLTPDQVVAIASNGGGKQALETVQRLLPVLCE 34 3.72380025370327 NO
MGHGFTHAHIVALSQHPAALGTVAVKYQAMIAALPEATHEDIVGVGKQWSGARALEALLT
VSGELRGPPLQLDTGQLLKIAKRGGVTAVEAVHAWRNALTGAPLNLTPDQVVAIASNGGG
KQALETVQRLLPVLCEQHGLTPDQVVAIASNGGGKQALETVQRLLPVLCEQHGLTPDQVV
AIASNGGGKQALETVQRLLPVLCEQHGLTPDQVVAIASNGGGKQALETVQRLLPVLCEQH
GLTPDQVVAIASNGGGKQALETVQRLLPVLCEQHGLTPDQVVAIASNGGGKQALETVQRL
LPVLCEQHGLTPAQVVAIASNIGGKQALETVQRLLPVLCEQHGLTPDQVVAIASHDGGKQ
ALETVQRLLPVLCEQHGLTPDQVVAIASNGGGKQALETVQRLLPVLCEQHGLTPDQVVAI
ASNGGGKQALETVQRLLPVLCKQHGLTPDQVVAIASNNGGKQALETVQRLLPVLCEQHGL
TPAQVVAIASNNGGKQALETVQRLLPVLCEQHGLTPAQVVTIASNNGGKQALETVQRLLP
VLCEQHGLTPAQVVAIASNGGGRPALESIFAQLSRPDQALAALTNDHLVALACLGGRPAL
EAVKKGLPHAPTLIKRTNRRLPERTSHRVADHAQVARVLGFFQCHSHPAQAFDEAMTQFG
MSRHGLLQLFRRAGVTELEAHSGTLPPASQRWHRILQASGMKRAEPSGASAQTPDQASLH
AFADALERELDAPSPIDRAGQALASSSRKRSRSESSVTSSFAQQAVEVRVPEQRDALHFL
PLSWGVKRPRTRIGGGLPDPGTPMDADLAPSSTVMWEQDADPFAGAADDFPAFNEEEMAW
LMELFPQ
>UniRef100_J7HGD2 PthAp (Fragment) n=1 Tax=Xanthomonas campestris pv. citri RepID=J7HGD2_XANCI
@ 2 7 10 16 16 16 16 16 16 16 16 16 16 16 16 16 16 16 16 16 16 17 17 17 18 19 20 20 20 21 24 28 33 34 35
# ETVQRLLPVLCQAHGLTPEQVVAIASNGGGKQAL 34 3.62835576847279 NO
MDPIRSRTPSPARELLPGPQPDGVQPTADRGVSPPAGGPLDGLPARRTMSRTRLPSPPAP
SPAFSAGSFSDLLRQFDPSLFNTSLFDSLPPFGAHHTEAATGEWDEVQSGLRAADAPPPT
MRVAVTAARPPRAKPAPRRRAAQPSDASPAAQVDLRTLGYSQQQQEKIKPKVRSTVAQHH
EALVGHGFTHAHIVALSQHPAALGTVAVKYQDMIAALPEATHEAIVGVGKQWSGARALEA
LLTVAGELRGPPLQLDTGQLLKIAKRGGVTAVEAVHAWRNALTGASLNLTSEQVVAIASN
IGGKQALETVQRLLPVLCQAHGLTSEQVVAIASNGGKQALETVQRLLPVLCQAHGLTSEQ
VVAIASNIGGKQALETVQRLLPVLCQAHGLTPEQVVAIASNIGGKQALETVQRLLPVLCQ
AHGLTPAQVVAIASNIGGKQALETVQRLLPVLCQAHGLTPEQVVAIASHDGGKQALETVQ
RLLPVLCQAHGLTPDQVVAIASHDGGKQALETVQRLLPVLCQAHGLTPEQVVAIASNGGG
KQALETVQRLLPVLCQAHGLTPEQVVAIASHDGGKQALETVQRLLPVLCQAHGLTPEQVV
AIASNGGGKQALETVQRLLPVLCQAHGLTPEQVVAIASNAGGKQALETVQRLLPVLCQAH
GLTPEQVVAIASNAGGKQALETVQRLLPVLCQAHGLTLDQVVAIASNAGGKQALETVQRL
LPVLCQAHGLTPEQVVAIASNTGGKQALETVQRLLPVLCQAHGLTPDQVVAIASHDGGKQ
ALETVQRLLPVLCQAHGLTPDQVVAIASHDGGKQALETVQRLLPVLCQAHGLTPEQVVAI
ASHDGGKQALETVQRLLPVLCQAHGLTPEQVVAIACNGGGKQALETVQRLLPVLCQAHGL
TPEQVVAIASNGGGRPALESIVAQLSRPDPALAALTNDHLVALACLGGRPALDAVKKGLP
HAPALIKRTNRRIPERTSHRVADHAQVVRVLGFFQCHSHPAQAFDDAMTQFGMSRHGLLQ
LFRRVGVTELEARSGTLPPASQRWDRILQASGMKRAKPSPTSTQTPDQASLHAFADSLER
DLDAPSPTHEGDQRRASSRKRSRSDRAVTGPSAQQSFEVRVPEQRDALHLPLSWRVKRPR
TSIGGGLPDPGTPTAADLAASSTVMREQDEDPFAGAADDFPAFNEEELAWLMELLPQ
>UniRef100_Q9R7J3 Apl1 protein n=1 Tax=Xanthomonas campestris pv. citri RepID=Q9R7J3_XANCI
@ 4 6 10 15 15 15 15 15 15 15 15 15 15 15 15 15 15 15 15 15 15 16 16 17 17 18 19 19 19 21 23 27 32 33 34
# ETVQRLLPVLCQAHGLTPEQVVAIASNGGGKQAL 34 3.62835576847279 NO
MDPIRSRTPSPARELLPGPQPDGVQPTADRGVSPPAGGPLDGLPARRTMSRTRLPSPPAP
SPAFSAGSFSDLLRQFDPSLFNTSLFDSLPPFGAHHTEAATGEWDEVQSGLRAADAPPPT
MRVAVTAARPPRAKPAPRRRAAQPSDASPAAQVDLRTLGYSQQQQEKIKPKVRSTVAQHH
EALVGHGFTHAHIVALSQHPAALGTVAVKYQDMIAALPEATHEAIVGVGKQWSGARALEA
LLTVAGELRGPPLQLDTGQLLKIAKRGGVTAVEAVHAWRNALTGAPLNLTPEQVVAIASN
IGGKQALETVQRLLPVLCQAHGLTPEQVVAIASNGGKQALETVQRLLPVLCQAHGLTPEQ
VVAIASNIGGKQALETVQRLLPVLCQAHGLTPEQVVAIASNIGGKQALETVQRLLPVLCQ
AHGLTPAQVVAIASNIGGKQALETVQRLLPVLCQAHGLTPEQVVAIASHDGGKQALETVQ
RLLPVLCQAHGLTPEQVVAIASHDGGKQALETVQRLLPVLCQAHGLTPEQVVAIASNGGG
KQALETVQRLLPVLCQAHGLTPEQVVAIASHDGGKQALETVQRLLPVLCQAHGLTPEQVV
AIASNGGGKQALETVQRLLPVLCQAHGLTPEQVVAIASNGGGKQALETVQRLLPVLCQAH
GLTPEQVVAIASNGGGKQALETVQRLLPVLCQAHGLTLDQVVAIASNGGGKQALETVQRL
LPVLCQAHGLTPEQVVAIASNSGGKQALETVQRLLPVLCQAHGLTPDQVVAIASHDGGKQ
ALETVQRLLPVLCQAHGLTPEQVVAIASHDGGKQALETVQRLLPVLCQAHGLTPEQVVAI
ACNGGGKQALETVQRLLPVLCQAHGLTPEQVVAIASNGGGRPALESIVAQLSRPDPALAA
LTNDHLVALACLGGRPALDAVKKGLPHAPALIKRTNRRIPERTSHRVADHAQVVRVLGFF
QCHSHPAQAFDDAMTQFGMSRHGLLQLFRRVGVTELEARSGTLPPASQRWDRILQASGMK
RAKPSPTSTQTPDQASLHAFADSLERDLDAPSPTHEGDQRRASSRKRSRSDRAVTGPSAQ
QSFEVRAPEQRDALHLPLSWRVKRPRTSIGGGLPDPGTPTAADLAASSTVMREQDEDPFA
GAADDFPAFNEEELAWLMELLPQ
>UniRef100_D2K6G2 PthAf n=1 Tax=Xanthomonas campestris pv. citri RepID=D2K6G2_XANCI
@ 4 6 10 15 15 15 15 15 15 15 15 15 15 15 15 15 15 15 15 15 15 16 16 16 17 18 19 19 19 20 23 27 32 33 34
# ETVQRLLPVLCQAHGLTPEQVVAIASNGGGKQAL 34 3.62835576847279 NO
MDPIRSRTPSPARELLPGPQPDGVQPTADRGVSPPAGGPLDGLPARRTISRTRLPSPPAP
SPAFSAGSFSDLLRQFDPSLFNTSLFDSLPPFGAHHTEAATGEWDEVQSGLRAADAPPPT
MRVAVTAARPPRAKPAPRRRAAQPSDASPAAQVDLRTLGYSQQQQEKIKPKVRSTVAQHH
EALVGHGFTHAHIVALSQHPAALGTVAVKYQDMIAALPEATHEAIVGVGKQWSGARALEA
LLTVAGELRGPPLQLDTGQLLKIAKRGGVTAVEAVHAWRNALTGASLNLTPEQVVAIASN
IGGKQALETVQRLLPVLCQAHGLTPEQVVAIASNGGKQALETVQRLLPVLCQAHGLTPEQ
VVAIASNIGGKQALETVQRLLPVLCQAHGLTPEQVVAIASNIGGKQALETVQRLLPVLCQ
AHGLTPAQVVAIASNIGGKQALETVQRLLPVLCQAHGLTPEQVVAIASHDGGKQALETVQ
RLLPVLCQAHGLTPDQVVAIASHDGGKQALETVQRLLPVLCQAHGLTPQQVVAIASNGGG
KQALETVQRLLPVLCQAHGLTPEQVVAIASHDGGKQALETVQRLLPVLCQAHGLTPEQVV
AIASNGGGKQALETVQRLLPVLCQAHGLTPEQVVAIASNGGGKQALETVQRLLPVLCQAH
GLTPEQVVAIASNGGGKQALETVQRLLPVLCQAHGLTLDQVVAIASNGGGKQALETVQRL
LPVLCQAHGLTPEQVVAIASNGGGKQALETVQRLLPVLCQAHGLTPEQVVAIASHDGGKQ
ALETVQRLLPVLCQAHGLTPEQVVAIASHDGGKQALETVQRLLPVLCQAHGLTPEQVVAI
ACNGGGKQALETVQRLLPVLCQAHGLTPEQVVAIASNGGGRPALESIVAQLSRPDPALAA
LTNDHLVALACLGGRPALDAVKKGLPHAPALIKRTNRRIPERTSHRVADHAQVVRVLGFF
QCHSHPAQAFDDAMTQFGMSRHGLLQLFRRVGVTELEARSGTLPPASQRWDRILQASGMK
RAKPSPTSTQTPDQASLHAFADSLERDLDAPSPTHEGDQRRASSRKRSRSDRAVTGPSAQ
QSFEVRVPEQRDALHLPLSWRVKRPRTSIGGGLPDPGTPTAADLAASSTVMREQDEDPFA
GAADDFPAFNEEELAWLMELLPQ
>UniRef100_A2PYH6 Avirulence protein n=1 Tax=Xanthomonas campestris pv. citri RepID=A2PYH6_XANCI
@ 4 7 10 15 15 15 15 15 15 15 15 15 15 15 15 15 15 15 15 15 15 16 16 17 17 18 19 19 19 20 23 27 32 33 34
# ETVQRLLPVLCQAHGLTPEQVVAIASNGGGKQAL 34 3.62835576847279 NO
MDPIRSRTPSPARELLPGPQPDGVQPTADRGVSPPAGGPLDGLPARRTISRTRLPSPPAP
SPAFSAGSFSDLLRQFDPSLFNTSLFDSLPPFGAHHTEAATGEWDEVQSGLRAADAPPPT
MRVAVTAARPPRAKPAPRRRAAQPSDASPAAQVDLRTLGYSQQQQEKIKPKVRSTVAQHH
EALVGHGFTHAHIVALSQHPAALGTVAVKYQDMIAALPEATHEAIVGVGKQWSGARALEA
LLTVAGELRGPPLQLDTGQLLKIAKRGGVTAVEAVHAWRNALTGAPLNLTPEQVVAIASN
IGGKQALETVQRLLPVLCQAHGLTPEQVVAIASNGGKQALETVQRLLPVLCQAHGLTPEQ
VVAIASNIGGKQALETVQRLLPVLCQAHGLTPEQVVAIASNIGGKQALETVQRLLPVLCQ
AHGLTPAQVVAIASNIGGKQALETVQRLLPVLCQAHGLTPEQVVAIASHDGGKQALETVQ
RLLPVLCQAHGLTPDQVVAIASHDGGKQALETVQRLLPVLCQAHGLTPQQVVAIASNGGG
KQALETVQRLLPVLCQAHGLTPEQVVAIASHDGGKQALETVQRLLPVLCQAHGLTPEQVV
AIASNGGGKQALETVQRLLPVLCQAHGLTPEQVVAIASNGGGKQALETVQRLLPVLCQAH
GLTPEQVVAIASNGGGKQALETVQRLLPVLCQAHGLTPAQVVAIASNGGGKQALETVQRL
LPVLCQAHGLTPEQVVAIASNSGGKQALETVQRLLPVLCQAHGLTPEQVVAIASHDGGKQ
ALETVQRLLPVLCQAHGLTPEQVVAIASHDGGKQALETVQRLLPVLCQAHGLTPEQVVAI
ACNGGGKQALETVQRLLPVLCQAHGLTPEQVVAIASNGGGRPALESIVAQLSRPDPALAA
LTNDHLVALACLGGRPALDAVKKGLPHAPALIKRTNRRIPERTSHRVADHAQVVRVLGFF
QCHSHPAQAFDDAMTQFGMSRHGLLQLFRRVGVTELEARSGTLPPASQRWDRILQASGMK
RAKPSPTSTQTPDQASLHAFADSLERDLDAPSPTHEGDQRRASSRKRSRSDRAVTGPSAQ
QSFEVRVPEQRDALHLPLSWRVKRPRTSIGGGLPDPGTPTAADLAASSTVMREQDEDPFA
GAADDFPAFNEEELAWLMELLPQ
>UniRef100_Q7X130 PthB n=1 Tax=Xanthomonas campestris pv. citri RepID=Q7X130_XANCI
@ 5 5 7 9 14 16 16 16 16 16 16 16 16 16 16 16 16 16 16 16 16 17 18 18 18 19 19 19 19 21 23 28 31 33 34
# QALETVQRLLPVLCEQHGLTPDQVVAIASHDGGK 34 3.70159768011023 NO
MDPIRPRTSSPAHELLAGPQPDRVQPQPTADRGGAPPAGSPLDGLPARRTMSRTRLPSPP
APLPAFSAGSFSDLLCQFDPLLLDTLLFDSMSAFGAPHTEAAPGEADEVQSGLRAVDDPH
PTVHVAVTAARPPRAKPAPRRRAAHTSDASPAGQVDLCTLGYSQQQQDEIKPKARATVAQ
HHQALMGHGFTRAHIVALSQHPAALGTVAVKYQAMIAALPEATHEDIVGVGKQWSGARAL
EALLTVSGELRGPPLQLDTGQLLKIAKRGGVTAVEAVHAWRNALTGAPLNLTPDQVVAIA
SHDGGKQALETVQRLLPVLCEQHGLTPAQVVAIASNGGGKQALETVQQLLPVLCEQHGLT
PDQVVAIASHDGGKQALETVQRLLPVLCEQHGLTPAQVVAIASNGGGKQALETVQQLLPV
LCEQHGLTPDQVVAIASNIGGKQALETVQRLLPVLCEQHGLTPAQVVAIASNGGGKQALE
TVQQLLPVLCEQHGLTPDQVVAIASHDGGKQALETVQRLLPVLCEQHGLTPAQVVAIASN
GGGKQALKTVQQLLPVLCEQHGLTPDQVVAIASHDGGKQALETVQRLLPVLCEQHGLTPD
QVVAIASNIGGKQALETVQRLLPVLCEQHGLTPDQVVAIASNIGGKQALETVQRLLPVLC
EQHGLTPDQVVAIASHDGGKQALETVQRLLPVLCEQHGLTPDQVVAIASHDGGKQALETV
QRLLPVLCEQHGLTPDQVVAIASHDGGKQALETVQRLLPVLCEQHGLTPDQVVAIASHDG
GKQALETVQRLLPVLCEQHGLTPDQVVAIASNGGGKQALETVQRLLPVLCEQHGLTPDQV
VAIASNGGGKQALETVQRLLPVLRQAHGLTPAQVVAIASNGGGRPALESIFAQLSRPDQA
LAALTNDHLVALACLGGRPALEAVKKGLPHAPTLIKRTNRRLPERTSHRVADHAQVARVL
GFFQCHSHPAQAFDEAMTQFGMSRHGLLQLFRRVGVTELEARGGTLPPAPQRWHRILQAS
GMKRAEPSGASAQTPDQASLHAFADALERELDAPSPIDQAGQALASSSRKRSRSESSVTG
SFAQQAVEVRVPEQRDALHLPPLSWGVKRPRTRIGGGLPDPGTPMDADLAASSTVMWEQD
ADPFAGAADDFPAFNEEEMAWLMELFPQ
>UniRef100_Q9Z3F6 Apl2 protein n=1 Tax=Xanthomonas campestris pv. citri RepID=Q9Z3F6_XANCI
@ 2 3 9 12 13 13 13 13 13 13 13 13 13 13 13 13 13 13 13 13 13 14 14 15 15 16 17 17 17 19 21 25 30 31 32
# ETVQRLLPVLCQAHGLTPEQVVAIASNGGGKQAL 34 3.62835576847279 NO
MDPIRSRTPSPARELLPGPQPDGVQPTADRGVSPPAGGPLDGLPARRTMSRTRLPSPPAP
SPAFSAGSFSDLLRQFDPSLFNTSLFDSLPPFGAHHTEAATGEWDEVQSGLRAADAPPPT
MRVAVTAARPPRAKPAPRRRAAQPSDASPAAQVDLRTLGYSQQQQEKIKPKVRSTVAQHH
EALVGHGFTHAHIVALSQHPAALGTVAVKYQDMIAALPEATHEAIVGVGKQWSGARALEA
LLTVAGELRGPPLQLDTGQLLKIAKRGGVTAVEAVHAWRNALTGAPLNLTPEQVVAIASN
IGGKQALETVQRLLPVLCQAHGLTPEQVVAIASNGGKQALETVQRLLPVLCQAHGLTPEQ
VVAIASNIGGKQALETVQRLLPVLCQAHGLTPEQVVAIASHDGGKQALETVQRLLPVLCQ
AHGLTPEQVVAIASNIGGKQALETVQRLLPVLCQAHGLTPEQVVAIASHDGGKQALETVQ
RLLPVLCQAHGLTPDQVVAIASHDGGKQALETVQRLLPVLCQAHGLTPQQVVAIASNGGG
KQALETVQRLLPVLCQAHGLTPEQVVAIASHDGGKQALETVQRLLPVLCQAHGLTPEQVV
AIASNGGGKQALETVQRLLPVLCQAHGLTPEQVVAIASNGGGKQALETVQRLLPVLCQAH
GLTPEQVVAIASNGGGKQALETVQRLLPVLCQAHGLTLDQVVAIASNGGGKQALETVQRL
LPVLCQAHGLTPEQVVAIASNIGGKQALETVQRLLPVLCQAHGLTPEQVVAIASHDGGKQ
ALETVQRLLPVLCQAHGLTPEQVVAIASNGGGRPALESIVAQLSRPDPALAALTNDHLVA
LACLGGRPALDAVKKGLPHAPALIKRTNRRIPERTSHRVADHAQVVRVLGFFQCHSHPAQ
AFDDAMTQFGMSRHGLLQLFRRVGVTELEARSGTLPPASQRWDRILQASGMKRAKPSPTS
TQTPDQASLHAFADSLERDLDAPSPTHEGDQRRASSRKRSRSDRAVTGPSAQQSFEVRAP
EQRDALHLPLSWRVKRPRTSIGGGLPDPGTPTAADLAASSTVMREQDEDPFAGAADDFPA
FNEEELAWLMELLPQ
>UniRef100_A2PYH5 Avirulence protein n=1 Tax=Xanthomonas campestris pv. citri RepID=A2PYH5_XANCI
@ 3 6 11 13 14 14 14 14 14 14 14 14 14 14 14 14 14 14 15 15 15 15 15 16 16 17 17 17 17 18 21 27 29 31 32
# LETVQRLLPVLCQAHGLTPEQVVAIASNGGGKQA 34 3.62835576847279 NO
MDPIRSRTPSPARELLPGPQPDGVQPTADRGVSPPAGGPLDGLPARRTISRTRLPSPPAP
SPAFSAGSFSDLLRQFDPSLFNTSLFDSLPPFGAHHTEAATGEWDEVQSGLRAADAPPPT
MRVAVTAARPPRAKPAPRRRAAQPSDASPAAQVDLRTLGYSQQQQEKIKPKVRSTVAQHH
EALVGHGFTHAHIVALSQHPAALGTVAVKYQDMIAALPEATHEAIVGVGKQWSGARALEA
LLTVAGELRGPPLQLDTGQLLKIAKRGGVTAVEAVHAWRNALTGAPLNLTPEQVVAIASN
IGGKQALETVQALLPVLCQAHGLTPEQVVAIASHDGGKQALETVQRLLPVLCQAHGLTPE
QVVAIASNIGGKQALETVQRLLPVLCQAHGLTPEQVVAIASHDGGKQALETVQRLLPVLC
QAHGLTPEQVVAIASNIGGKQALETVQRLLPVLCQAHGLTPEQVVAIASNGGGKQALETV
QRLLPVLCQAHGLTPEQVVAIASHDGGKQALETVQRLLPVLCQAHGLTPDQVVAIASNGG
GKQALETVQRLLPVLCQAHGLTPDQVVAIASNGGGKQALETVQRLLPVLCQAHGLTPDQV
VAIASNGGGKQALETVQRLLPVLCQAHGLTPEQVVAIASNIGGKQALETVQRLLPVLCQA
HGLTPDQVVAIASNIGGKQALETVQRLLPVLCQAHGLTPEQVVAIASNIGGKQALETVQR
LLPVLCQAHGLTPEQVVAIASNIGGKQALETVQRLLPVLCQAHGLTPEQVVAIASHDGGK
QALETVQRLLPVLCQAHGLTPEQVVAIASNGGGRPALESIVAQLSRPDPALAALTNDHLV
ALACLGGRPALDAVKKGLPHAPALIKRTNRRIPERTSHRVADHAQVVRVLGFFQCHSHPA
QAFDDAMTQFGMSRHGLLQLFRRVGVTELEARSGTLPPASQRWDRILQASGMKRAKPSPT
STQTPDQASLHAFADSLERDLDAPSPTHEGDQRRASSRKRSRSDRAVTGPSAQQSFEVRV
PEQRDALHLPLSWRVKRPRTSIGGGLPDPGTPTAADLAASSTVMREQDEDPFAGAADDFP
AFNEEELAWLMELLPQ
>UniRef100_A2PYF9 Avirulence protein n=1 Tax=Xanthomonas campestris pv. citri RepID=A2PYF9_XANCI
@ 1 2 6 8 9 10 11 11 11 11 11 11 11 11 11 11 11 11 12 12 12 12 12 13 13 14 16 16 16 17 20 24 29 31 31
# LETVQRLLPVLCQAHGLTPEQVVAIASNGGGKQA 34 3.62835576847279 NO
MDPIRSRTPSPARELLPGPQPDGVQPTADRGVSPPAGGPLDGLPARRTISRTRLPSPPAP
SPAFSAGSFSDLLRQFDPSLFNTSLFDSLPPFGAHHTEAATGEWDEVQSGLRAADAPPPT
MRVAVTAARPPRAKPAPRRRAAQPSDASPAAQVDLRTLGYSQQQQEKIKPKVRSTVAQHH
EALVGHGFTHAHIVALSQHPAALGTVAVKYQDMIAALPEATHEAIVGVGKQWSGARALEA
LLTVAGELRGPPLQLDTGQLLKIAKRGGVTAVEAVHAWRNALTGAPLNLTPEQVVAIASN
IGGKQALETVQALLPVLCQAHGLTPEQVVAIASHDGGKQALETVQRLLPVLCQAHGLTPE
QVVAIASNIGGKQALETVQRLLPVLCQAHGLTPEQVVAIASHDGGKQALETVQRLLPVLC
QAHGLTPEQVVAIASNIGGKQALETVQRLLPVLCQAHGLTPEQVVAIASNGGGKQALETV
QRLLPVLCQAHGLTPDQVVAIASNGGKQALETVQRLLPVLCQAHGLTPAQVVAIASNIGG
KQALETVQRLLPVLCQAHGLTPAQVVAIASNGGKQALETVQRLLPVLCQAHGLTPAQVVA
IASNIGGKQALETVQRLLPVLCQAHGLTPEQVVAIASHDGGKQALETVQRLLPVLCQAHG
LTPEQVVAIASHDGGKQALETVQRLLPVLCQAHGLTPEQVVAIASNIGGKQALETVQRLL
PVLCQAHGLTPEQVVAIASHDGGKQALETVQRLLPVLCQAHGLTPEQVVAIASNGGGRPA
LESIVAQLSRPDPALAALTNDHLVALACLGGRPALDAVKKGLPHAPALIKRTNRRIPERT
SHRVADHAQVVRVLGFFQCHSHPAQAFDDAMTQFGMSRHGLLQLFRRVGVTELEARSGTL
PPASQRWDRILQASGMKRAKPSPTSTQTPDQASLHAFADSLERDLDAPSPMHEGDQTRAS
SRKRSRSDRAVTGPSAQQSFEVRVPEQRDALHLPLSWRVKRPRTSIGGGLPDPGTPTAAD
LAASSTVMREQDEDPFAGAADDFPAFNEEELAWLMELLPQ
>UniRef100_Q56780 PthA n=1 Tax=Xanthomonas campestris pv. citri RepID=Q56780_XANCI
@ 3 5 8 15 15 15 15 15 15 15 15 15 15 15 15 15 15 15 15 15 15 16 16 17 17 18 19 19 19 21 23 27 32 33 34
# ETVQRLLPVLCQAHGLTPEQVVAIASNGGGKQAL 34 3.62835576847279 NO
MDPIRSRTPSPARELLPGPQPDGVQPTADRGVSPPAGGPLDGLPARRTMSRTRLPSPPAP
SPAFSAGSFSDLLRQFDPSLFNTSLFDSLPPFGAHHTEAATGEWDEVQSGLRAADAPPPT
MRVAVTAARPPRAKPAPRRRAAQPSDASPAAQVDLRTLGYSQQQQEKIKPKVRSTVAQHH
EALVGHGFTHAHIVALSQHPAALGTVAVKYQDMIAALPEATHEAIVGVGKQWSGARALEA
LLTVAGELRGPPLQLDTGQLLKIAKRGGVTAVEAVHAWRNALTGAPLNLTPEQVVAIASN
IGGKQALETVQRLLPVLCQAHGLTPEQVVAIASNGGKQALETVQRLLPVLCQAHGLTPEQ
VVAIASNIGGKQALETVQRLLPVLCQAHGLTPEQVVAIASNIGGKQALETVQRLLPVLCQ
AHGLTPAQVVAIASNIGGKQALETVQRLLPVLCQAHGLTPEQVVAIASNGGGKQALETVQ
RLLPVLCQAHGLTPDQVVAIASHDGGKQALETVQRLLPVLCQAHGLTPQQVVAIASNGGG
KQALETVQRLLPVLCQAHGLTPEQVVAIASHDGGKQALETVQRLLPVLCQAHGLTPEQVV
AIASNGGGKQALETVQRLLPVLCQAHGLTPEQVVAIASNGGGKQALETVQRLLPVLCQAH
GLTPEQVVAIASNGGGKQALETVQRLLPVLCQAHGLTLDQVVAIASNGGGKQALETVQRL
LPVLCQAHGLTPEQVVAIASNSGGKQALETVQRLLPVLCQAHGLTPDQVVAIASHDGGKQ
ALETVQRLLPVLCQAHGLTPEQVVAIASHDGGKQALETVQRLLPVLCQAHGLTPEQVVAI
ACNGGGKQALETVQRLLPVLCQAHGLTPEQVVAIASNGGGRPALESIVAQLSRPDPALAA
LTNDHLVALACLGGRPALDAVKKGLPHAPALIKRTNRRIPERTSHRVADHAQVVRVLGFF
QCHSHPAQAFDDAMTQFGMSRHGLLQLFRRVGVTELEARSGTLPPASQRWDRILQASGMK
RAKPSPTSTQTPDQASLHAFADSLERDLDAPSPTHEGDQRRASSRKRSRSDRAVTGPSAQ
QSFEVRAPEQRDALHLPLSWRVKRPRTSIGGGLPDPGTPTAADLAASSTVMREQDEDPFA
GAADDFPAFNEEELAWLMELLPQ
>UniRef100_D2K6G3 PthA n=1 Tax=Xanthomonas campestris pv. citri RepID=D2K6G3_XANCI
@ 3 6 7 14 15 15 15 15 15 15 15 15 15 15 15 15 15 15 15 15 15 16 16 17 17 18 19 19 19 20 23 27 32 33 34
# ETVQRLLPVLCQAHGLTPEQVVAIASNGGGKQAL 34 3.62835576847279 NO
MDPIRSRTPSPARELLPGPQPDGVQPTADRGVSPPAGGPLDGLPARRTMSRTRLPSPPAP
SPAFSAGSFSDLLRQFDPSLFNTSLFDSLPPFGAHHTEAATGEWDEVQSGLRAADAPPPT
MRVAVTAARPPRAKPAPRRRAAQPSDASPAAQVDLRTLGYSQQQQEKIKPKVRSTVAQHH
EALVGHGFTHAHIVALSQHPAALGTVAVKYQDMIAALPEATHEAIVGVGKQWSGARALEA
LLTVAGELRGPPLQLDTGQLLKIAKRGGVTAVEAVHAWRNALTGAPLNLTPEQVVAIASN
IGGKQALETVQRLLPVLCQAHGLTPEQVVAIASNGGKQALETVQRLLPVLCQAHGLTPEQ
VVAIASNIGGKQALETVQRLLPVLCQAHGLTPEQVVAIASNIGGKQALETVQRLLPVLCQ
AHGLTPAQVVAIASNIGGKQALETVQRLLPVLCQAHGLTPEQVVAIASHDGGKQALETVQ
RLLPVLCQAHGLTPDQVVAIASHDGGKQALETVQRLLPVLCQAHGLTPQQVVAIASNGGG
KQALETVQRLLPVLCQAHGLTPEQVVAIASHDGGRQALETVQRLLPVLCQAHGLTPEQVV
AIASNGGGKQALETVQRLLPVLCQAHGLTPEQVVAIASNGGGKQALETVQRLLPVLCQAH
GLTPEQVVAIASNGGGKQALETVQRLLPVLCQAHGLTLDQVVAIASNGGGKQALETVQRL
LPVLCQAHGLTPEQVVAIASNSGGKQALETVQRLLPVLCQAHGLTPDQVVAIASHDGGKQ
ALETVQRLLPVLCQAHGLTPEQVVAIASHDGGKQALETVQRLLPVLCQAHGLTPEQVVAI
ACNGGGKQALETVQRLLPVLCQAHGLTPEQVVAIASNGGGRPALESIVAQLSRPDPALAA
LTNDHLVALACLGGRPALDAVKKGLPHAPALIKRTNRRIPERTSHRVADHAQVVRVLGFF
QCHSHPAQAFDDAMTQFGMSRHGLLQLFRRVGVTELEARSGTLPPASQRWDRILQASGMK
RAKPSPTSTQTPDQASLHAFADSLERDLDAPSPTHEGDQRRASSRKRSRSDRAVTGPSAQ
QSFEVRVPEQRDALHLPLSWRVKRPRTSIGGGLPDPGTPTAADLAASSTVMREQDEDPFA
GAADDFPAFNEEELAWLMELLPQ
>UniRef100_M4UHJ1 TAL effector AvrBs3/PthA n=3 Tax=Xanthomonas RepID=M4UHJ1_9XANT
@ 2 5 16 20 20 20 20 20 20 21 21 21 21 21 21 21 21 21 22 22 22 22 22 23 23 24 24 25 26 26 29 31 35 36 36
# EQVVAIASHDGGKQALETVQRLLPVLCQAHGLTP 34 3.66497672429151 NO
MRVAVTAARPPRAKPAPRRRAAQPSDASPAAQVDLRTLGYSQQQQEKIKPKVRSTVAQHH
EALVGHGFTHAHIVALSQHPAALGTVAVKYQDMIAALPEATHEAIVGVGKQWSGARALEA
LLTVAGELRGPPLQLDTGQLLKIAKRGGVTAVEAVHAWRNALTGAPLNLTPEQVVAIASN
IGGKQALETVQRLLPVLCQAHGLTPEQVVAIASHDGGKQALETVQRLLPVLCQAHGLTPE
QVVAIASNIGGKQALETVQRLLPVLCQAHGLTPEQVVAIASHDGGKQALETVQRLLPVLC
QAHGLTPEQVVAIASNIGGKQALETVQRLLPVLCQAHGLTPEQVVAIASHDGGKQALETV
QRLLPVLCQAHGLTPDQVVAIASHDGGKQALETVQRLLPVLCQAHGLTPQQVVAIASNGG
GKQALETVQRLLPVLCQAHGLTPEQVVAIASHDGGKQALETVQRLLPVLCQAHGLTPEQV
VAIASHDGGKQALETVQRLLPVLCQAHGLTPEQVVAIASNGGKQALETVQRLLPVLCQAH
GLTPEQVVAIASNIGGKQALETVQRLLPVLCQAHGLTPEQVVAIASHDGGKQALETVQRL
LPVLCQAHGLTPEQVVAIASHDGGKQALETVQRLLPVLCQAHGLTPEQVVAIASNIGGKQ
ALETVQRLLPVLCQAHGLTPEQVVAIASHDGGKQALETVQRLLPVLCQAHGLTPDQVVAI
ASHDGGKQALETVQRLLPVLCQAHGLTPEQVVAIASNGGGKQALETVQRLLPVLCQAHGL
TPEQVVAIASHDGGKQALETVQRLLPVLCQAHGLTPEQVVAIASNGGGKQALETVQRLLP
VLCQAHGLTPEQVVAIASNIGGKQALETVQRLLPVLCQAHGLTPEQVVAIASHDGGKQAL
ETVQRLLPVLCQAHGLTPEQVVAIACNGGGKQALETVQRLLPVLCQAHGLTPEQVVAIAS
NGGGRPALESIVAQLSRPDPALAALTNDHLVALACLGGRPALDAVKKGLPHAPALIKRTN
RRIPERTSHRVADHAQVVRVLGFFQCHSHPAQAFDDAMTQFGMSRHGLLQLFRRVGVTEL
EARSGTLPPASQRWDRILQASGMKRAKPSPTSTQTPDQASLHAFADSLERDLDAPSPTHE
GDQRRASSRKRSRSDRAVTGPSAQQSFEVRAPEQRDALHLPLSWRVKRPRTSIGGGLPDP
GTPTAADLAASSTVMREQDEDPFAGAADDFPAFNEEELAWLMELLPQ
>UniRef100_A2PYH7 Avirulence protein n=1 Tax=Xanthomonas campestris pv. citri RepID=A2PYH7_XANCI
@ 2 2 6 10 10 10 11 12 13 13 15 15 15 15 15 15 15 15 15 15 15 15 17 19 20 21 23 23 23 24 26 33 35 37 38
# RLLPVLCQAHGLTPEQVVAIASHDGGKQALETVQ 34 3.66497672429151 NO
MDPIRSRTPSPARELLPGPQPDGVQPTADRGVSPPAGGPLDGLPARRTMSRTRLPSPPAP
SPAFSAGSFSDLLRQFDPSLFNTSLFDSLPPFGAHHTEAATGEWDEVQSGLRAADAPPPT
MRVAVTAARPPRAKPAPRRRAAQPSDASPAAQVDLRTLGYSQQQQEKIKPKVRSTVAQHH
EALVGHGFTHAHIVALSQHPAALGTVAVKYQDMIAALPEATHEAIVGVGKQWSGARALEA
LLTVAGELRGPPLQLDTGQLLKIAKRGGVTAVEAVYAWRNALTGAPLNLTPEQVVAIASN
IGGKQALETVQRLLPVLCQAHGLTPDQVVAIASNGGKQALETVQRLLPVLCQAHGLTPAQ
VVAIASNIGGKQALETVQRLLPVLCQAHGLTPAQVVAIASNGGKQALETVQRLLPVLCQA
HGLTPAQVVAIASNIGGKQALETVQRLLPVLCQAHGLTPEQVVAIASHDGGKQALETVQR
LLPVLCQAHGLTPEQVVAIASHDGGKQALETVQRLLPVLCQAHGLTPEQVVAIASNGGKQ
ALETVQRLLPVLCQAHGLTPAQVVAIASNIGGKQALETVQRLLPVLCQAHGLTPEQVVAI
ASHDGGKQALETVQRLLPVLCQAHGLTPEQVVAIASNIGGKQALETVQRLLPVLCQAHGL
TPEQVVAIASHDGGKQALETVQRLLPVLCQAHGLTPAQVVAIASNGGKQALETVQRLLPV
LCQAHGLTPDQVVAIASNIGGKQALETVQRLLPVLCQAHGLTPEQVVAIASHDGGKQALE
TVQRLLPVLCQAHGLTPEQVVAIASNIGGKQALETVQRLLPVLCQAHGLTPEQVVAIASH
DGGKQALETVQRLLPVLCQAHGLTPEQVVAIASNGGKQALETVQRLLPVLCQAHGLTPAQ
VVAIASNIGGKQALETVQRLLPVLCQAHGLTPEQVVAIASHDGGKQALETVQRLLPVLCQ
AHGLTPEQVVAIASHDGGKQALETVQRLLPVLCQAHGLTPEQVVAIASNGGGRPALESIV
AQLSRPDPALAALTNDHLVALACLGGRPALDAVKKGLPHAPALIKRTNRRIPERTSHRVA
DHAQVVRVLGFFQCHSHPAQAFDDAMTQFGMSRHGLLQLFRRVGVTELEARSGTLPPASQ
RWDRILQASGMKRAKPSPTSTQTPDQASLHAFADSLERDLDAPSPTHEGDQRRASSRKRS
RSDRAVTGPSAQQSFEVRVPEQRDALHLPLSWRVKRPRTSIGGGLPDPGTPTAADLAASS
TVMREQDEDPFAGAADDFPVFNEEELAWLMELLPQ
>UniRef100_Q56807 Avrb6 n=1 Tax=Xanthomonas campestris pv. malvacearum RepID=Q56807_XANCM
@ 3 3 5 10 11 12 12 12 12 12 12 12 12 12 12 12 12 12 13 13 13 13 13 14 14 15 15 15 15 16 19 25 27 29 30
# LETVQRLLPVLCQAHGLTPEQVVAIASHDGGKQA 34 3.66497672429151 NO
MDPIRSRTPSPARELLPGPQPDGVQPTADRGVSPPAGGPLDGLPARRTMSRTRLPSPPAP
SPAFSAGSFSDLLRQFDPSLFNTSLFDSLPPFGAHHTEAATGEWDEVQSGLRAADAPPPT
MRVAVTAARPPRAKPAPRRRAAQPSDASPAAQVDLRTLGYSQQQQEKIKPKVRSTVAQHH
EALVGHGFTHAHIVALSQHPAALGTVAVKYQDMIAALPEATHEAIVGVGKQWSGARALEA
LLTVAGELRGPPLQLDTGQLLKIAKRGGVTAVEAVHAWRNALTGAPLNLTPEQVVAIASH
DGGKQALETVQRLLPVLCQAHGLTPEQVVAIASNIGGKQALETVQALLPVLCQAHGLTPE
QVVAIASNGGGKQALETVQRLLPVLCQAHGLTPEQVVAIASHDGGKQALETVQRLLPVLC
QAHGLTPEQVVAIASHDGGKQALETVQRLLPVLCQAHGLTPEQVVAIASNIGGKQALETV
QRLLPVLCQAHGLPPEQVVAIASHDGGKQALETVQRLLPVLCQAHGLTLDQVVAIASNIG
GKQALETVQRLLPVLCQAHGLTPQQVVAIASNSGGKQALETVQRLLPVLCQAHGLTPEQV
VAIASHDGGKQALETVQRLLPVLCQAHGLTPEQVVAIASHDGGKQALETVQRLLPVLCQA
HGLTPEQVVAIASHDGGKQALETVQRLLPVLCQAHGLTPAQVVAIASNNGGKQALETVQR
LLPVLCQAHGLTPEQVVAIASNGGGRPALESIVAQLSRPDPALAALTNDHLVALACLGGR
PALDAVKKGLPHAPALIKRTNRRIPERTSHRVADHAQVVRVLGFFQCHSHPAQAFDDAMT
QFGMSRHGLVQLFRRVGVTELEARSGTLPPASQRWDRILQASGMKRAKPSPTSTQTPDQA
SLHAFADSLERDLDAPSPMHEGDQTRASSRKRSRSDRAVTGPSAQQSFEVRVPEQRDALH
LPLSWRVKRPRTSIGGGLPDPGTPTAADLAASSTVMREQDEDPFAGAADDFPAFNEEELA
WLMELLPQ
>UniRef100_A4URZ8 PthC n=1 Tax=Xanthomonas citri pv. aurantifolii RepID=A4URZ8_XANCI
@ 3 5 10 12 14 15 16 16 16 16 16 16 16 16 16 16 16 16 16 16 17 17 18 18 18 19 19 19 19 21 23 28 31 33 34
# QALETVQRLLPVLCEQHGLTPDQVVAIASNGGGK 34 3.72380025370327 NO
MDPIRPRTSSPAHELLAGPQPDRVQPQPTADRGGAPPAGSPLDGLPARRTMSRTRLPSPP
APLPAFSAGSFSDLLCQFDPLLLDTLLFDSMSAFGAPHTEAAPGEADEVQSGLRAVDDPH
PTVHVAVTAARPPRAKPAPRRRAAHTSDASPAGQVDLCTLGYSQQQQDEIKPKARATVAQ
HHQALMGHGFTRAHIVALSQHPAALGTVAVKYQAMIAALPEATHEDIVGVGKQWSGARAL
EALLTVSGELRGPPLQLDTGQLLKIAKRGGVTAVEAVHAWRNALTGAPLNLTPDQVVAIA
SHDGGKQALETVQRLLPVLCEQHGLTPDQVVAIASNGGGKQALETVQRLLPVLCEQHGLT
PDQVVAIASHDGGKQALETVQRLLPVLCEQHGLTPDQVVAIASHDGGKQALETVQRLLPV
LCEQHGLTPDQVVAIASNIGGKQALETVQRLLPVLCEQHGLTPDQVVAIASNGGGKQALE
TVQRLLPVLCEQHGLTPDQVVAIASNIGGKQALETVQRLLPVLCEQHGLTPAQVVAIASN
GGGKQALETVQQLLPVLCEQHGLTPDQVVAIASNIGGKQALETVQRLLPVLCQAHGLTPD
QVVAIASNIGGKQALETVQRLLPVLCEQHGLTPDQVVAIASHDGGKQALETVQRLLPVLC
EQHGLTPDQVVAIASNGGGKQALETVQRLLPVLCEQHGLTPDQVVAIASHDGGKQALETV
QRLLPVLCEQHGLTPDQVVAIASHDGGKQALETVQRLLPVLRQAHGLTPAQVVAIASHDG
GKQALETVQRLLPVLCEQHGLTPDQVVAIASNGGGKQALETVQRLLPVLCEQHGLTPDQV
VAIASNGGGKQALETVQRLLPVLRQAHGLTPAQVVAIASNGGGRPALESIFAQLSRPDQA
LAALTNDHLVALACLGGRPALEAVKKGLPHAPTLIKRTNRRLPERTSHRVADHAQVARVL
GFFQCHSHPAQAFDEAMTQFGMSRHGLLQLFRRVGVTELEARGGTLPPAPQRWHRILQAS
GMKRAEPSGASAQTPDQASLHAFADALERELDAPSPIDQAGQALASSSRKRSRSESSVTG
SFAQQAVEVRVPEQRDALHLPPLSWGVKRPRTRIGGGLPDPGTPMDADLAASSTVMWEQD
ADPFAGAADDFPAFNEEEMAWLMELFPQ
>UniRef100_U5ZZ95 Truncated transcription activator-like effector n=1 Tax=Xanthomonas oryzae pv. oryzicola RepID=U5ZZ95_9XANT
@ 2 5 9 10 12 15 16 16 16 16 16 16 16 16 16 17 17 17 17 17 18 18 18 20 20 21 21 22 22 23 24 27 29 29 29
# GKQALETVQRLLPVLCQDHGLTPDQVVAIASHGG 34 3.66497672429151 NO
MDPIRSRTPSPAREPLPGPQPDRVQPTADRGVSAPAGGPLDALPARRTVSRTRLPSPPAP
LPAFSAGSSTDRLRPFDPSLPDTSLFDSMPAVGTPHTEAAPADTSPAAQVDLLTLATVAQ
HHEALVGHGFTHAHIVALSQHPAALGTVAVMYQHIITALPEATHEDIVGVGKQLSDARAL
EALLTKAGELRGPPLQLDTGQLLKIARRGGVTAVEAVHAWRNALTGAPLNLTPDQVVAIA
SNIGGKQALETVQRLLPVLCQDHGLTPDQVVAIASNDGGKQALETVQRLLPVLCQDHGLT
PDQVVAIASHGGGKQALEAVQRLLPVLCQDHGLTPDQVVAIASHGGGKQALEAVQRLLPV
LCQDHGLTPDQVVAIASHGGGKQALETVQRLLPVLCQDHGLTPDQVVAIASHGGGKQALE
AVQRLLPVLCQAHGLTPDQVVAIASNGGGKQALETVLRQAHGLTPDQVVAIASHGGGKQA
LETVQRVLPVLCQAHGLTLDQVAAIASHGGGKQALETVQRLLPVLCQAHGLTPNQVVAIA
SHDGGKQALETVQRLLPVLCQAHGLTLDQVVAIASHDGGKQALETVQRLLPVLCQAHGLT
LDQVVAIASHDGGKQALETVQRLLPVLCQTHGLTPAQVVAIASNNGGKQALETVQRLLPM
LCQAHGLTPAQVVAIASNNGGKQALETVQRLLPMLCQDHGLTPDQVVAIASHDSGKQALE
TMQRLLPVLCQDHGLTPDQVVAIASHGGGKQALETVQRLLPVLCQDHGLTPDQVVAIASH
HGGKQALETVQRLLPVLCQDHGLTPDQVVAIASHGGKQALETVQRLLPVLCQDHGLTPDQ
VVAIASHGGKQALETVQRLLPVLCQDHGLTPDQVVAIASNNGGKQALETVRRLLQVLCQD
HGLTPDQVVAIASHDGGKQALETVQRLLPVLCQAHGLTPDQVVAIASHGGKQALESIVAQ
LSRRDPALAALTKDQLVALACFGGRPAPHSRKRKSHD
>UniRef100_U5ZZ91 Truncated transcription activator-like effector n=1 Tax=Xanthomonas oryzae pv. oryzicola RepID=U5ZZ91_9XANT
@ 0 2 6 6 10 12 13 13 14 14 14 14 14 14 14 14 14 15 16 16 16 16 16 18 19 19 19 20 20 21 22 25 27 27 27
# GKQALETVQRLLPVLCQDHGLTPDQVVAIASHGG 34 3.66497672429151 NO
MDPIRSRTPSPAREGLPGPQPDRVQPTADRGVSAPAGSPLDGLPARRTVSRTRLPSPPAP
LPAFSAGSSTDRLRPFDPSLPDTSLFDSMPAVGTPHTEAAPADTSPAAQVDLLTLATVAQ
HHEALVGHGFTHAHIVALSQHPAALGTVAVMYQDIITALPEATHEDIVGVGKQLSGARAL
EALLTKAGELRGPPLQLDTGQLLKIARRGGVTAVEAVHAWRNALTGAPLNLTPDQVVAIA
SNIGGKQALETVQRLLPVLCQAHGLTPDQVVAIASHGGGKQALEAVQRLLPVLCQDHGLT
PDQVVAIASHGGGKQALETVQRLLPVLCQDHGLTPDQVVAIASHGGGKQALEAVQRLLPV
LCQAHGLTPDQVVAIASHGGGKQALETVLCLAHGLTPDQVVAIDGHGGGNHALDTVQRLL
PALCQAHGLTLDQVVAIASNGGGKHALETVQRLLPVLCQAHGLTPDHVVATASHDGGKQA
LETVQRLLPVLCQAHGLTPNQVVAIASHDGGKQALETVQRLLPVLCQAHGLTLDQVVAIA
SHDGGKQALETVQRLLPVLCQTHGLTPAQVVAIASNNGGKQALETVQRLLPMLCQAHGLT
PAQVVAIASNNGGKQALETVQRLLPMLCQDHGLTPDQVVAIASHDSGKQALETMQRLLPV
LCQDHGLTPDQVVAIASHGGGKQALETVQRLLPVLCQDHGLTPDQVVAIASHHGGKQALE
TVQRLLPVLCQDHGLTPDQVVAIASHGGKQALETVQRLLPVLCQDHGLTPDQVVAIASHG
GKQALETVQRLLPVLCQDHGLTPDQVVAIASNNGGKQALETVRRLLQVLCQDHGLTPDQV
VAIASHDGGKQALETVQRLLPVLCQAHGLTPDQVVAIASHGGKQALESIVAQLSRRDPAL
AALTKDQLVALACFGGRPAPHSRKRKSHD
>UniRef100_Q5FYF5 Avr/Pth3 n=1 Tax=Xanthomonas oryzae pv. oryzicola RepID=Q5FYF5_9XANT
@ 0 1 3 7 12 14 14 14 14 14 14 14 14 14 14 14 14 14 14 15 15 15 15 16 16 16 17 17 18 20 22 25 28 33 33
# ETVQRLLPVLCQDHGLTPDQVVAIASNGGGKQAL 34 3.72380025370327 NO
MDPIRPRRPSPARELLPGPQPDRIQPTADRGGAPPAGGPLDGLPARRTMSRTRLPSPPAP
SPAFSAGSFSDLLRPFDPSLLDTSLLDSMPAVGTPHTAAAPAEWDEMQSALRAADDPPPT
VCVAVTAARPPRAKPAPRRRAAQPSDASPAAQVDLRTLGYSQQQQEKIKPNVRSTVAQHH
EALVGHGFTHAHIVALSQHPAALGTVAVKYQHIITALPEATHEDIVGVGKQWSGARALEA
LLTDAGELRGPPLQLDTGQLLKIAKRGGVTAVEAVHASRNALTGAPLNLTPDQVVAIASN
SGGKQALEMVQRLLPVLCQAHGLTPAQVVAIASHDGGKQALETVQRLLPVLCQAHGLTPD
QVVAIASNIGGKQALETVQRLLPVLCQAHGLTPDQVVAIASNGGKQALETVQRLLPVLCQ
AHGLTPDQVVAIASNIGGKQALETVQRLLPVLCQDHGLTPDQVVAIASHGGGKQALETVQ
RLLPVLCQDHGLTPDQVVAIASNGGGKQALETVQRLLPVLCQDHGLTPDQVVAIASHDGG
KQALETVQRLLPVLCQDHGLTPDQVVAIANNNGGKQALETLQRLLPVLCQAHGLTPAQVV
AIASNIGGKQALETVQRLLPVLCQAHGLTPDQVVAIASNGGSKQALETVQRLLPVLCQDH
GLTPDQVVAIASHDGGKQALETVQRLLPVLCQDHGLTPAQVVAIANNNGGKQALETVQRL
LPVLCQDHGLSPAQVVAIASNSGGKQALETVQRLLPVLCHDHGLTPAQVVAIANNNGGKQ
ALETVQRLLPVLCQDHGLTPAQVVAIASNGGGKQALETVQRLLPVLCQDHGLTPDQVVAI
ASNNGGKQALESIVAHLSRPDPALAALTNDHLVALACLGGRPALDAVKKGLPHAPELIRR
VNSRIGERTSHRVADYAQVVRVLEFFQCHSHPAHAFDEAMTQFGMSRNGLLQLFRRVGVT
ELEARGGTLPPASQRWHRILQASGMKRAEPSPTSAQTPDQASLHAFADSLERDLDAPSPM
HEGDQTRASSRKRSRSDRAVTGPSAQQAVEVRVPEQRDALHLPLSWRVKRPRTRIGGGLP
DPGTPMAADLAASSTVXWEQDAAPFAGAADDFPAFNEEELAWLRELLPQ
>UniRef100_Q5FYF4 Avr/Pth14 n=1 Tax=Xanthomonas oryzae pv. oryzicola RepID=Q5FYF4_9XANT
@ 0 0 3 8 13 15 15 15 15 15 16 16 16 16 16 16 16 16 16 17 17 17 17 18 18 19 20 20 20 23 25 28 31 35 36
# TVQRLLPVLCQAHGLTPDQVVAIASNGGGKQALE 34 3.68717929788455 NO
MDPIRPRRPSPARELLPGPQPDRIQPTADRGGAPPAGGPLDGLPARRTMSRTRLPSPPAP
SPAFSAGSFSDLLRPFDPSLLDTSLLDSMPAVGTPHTAAAPAEWDEMQSALRAADDPPPT
VCVAVTAARPPRAKPAPRRRAAQPSDASPAAQVDLRTLGYSQQQQEKIKPNVRSTVAQHH
EALVGHGFTHAHIVALSQHPAALGTVAVKYQHIITALPEATHEDIVGVGKQWSGARALEA
LLTDAGELRGPPLQLDTGQLLKIAKRGGVTAVEAVHASRNALTGAPLNLTPDQVVAIASN
SGGKQALEMVQRLLPVLCQAHGLTPAQVVAIASHDGGKQALETVQRLLPVLCQAHGLTPD
QVVAIASNIGGKQALETVQRLLPVLCQAHGLTPDQVVAIASNGGKQALETVQRLLPVLCQ
AHGLTPDQVVAIASNIGGKQALETVQRLLPVLCQDHGLTPDQVVAIASHGGGKQALETVQ
RLLPVLCQDHGLTPDQVVAIASNIGGKQALETVQRLLPVLCQDHGLTLEQVVAIASNIGG
KQALETVQRLLLVLCQAHGLTPDQVVAIASNGGKQALETVQRLLPVLCQAHGLTPDQVVA
IASNGGGKQALETVQRLLPVLCQDHGLTPDQVVAIASHDGGKQALETVQRLLPVLCQDHG
LTPDQVVAIANNNGGKQALETLQRLLPVLCQAHGLTPAQVVAIASNIGGKQALETVQRLL
PVLCQAHGLTPDQVVAIASNGGSKQALETVQRLLPVLCQDHGLTPDQVVAIASHDGGKQA
LETVQRLLPVLCQDHGLTPAQVVAIANNNGGKQALETVQRLLPVLCQDHGLSPAQVVAIA
SNSGGKQALETVQRLLPVLCHDHGLTPAQVVAIANNNGGKQALETVQRLLPVLCQDHGLT
PAQVVAIASNGGGKQALETVQRLLPVLCQDHGLTPDQVVAIASNNGGKQALESIVAHLSR
PDPALAALTNDHLVALACLGGRPALDAVKKGLPHAPELIRRVNSRIGERTSHRVADYAQV
VRVLEFFQCHSHPAHAFDEAMTQFGMSRNGLLQLFRRVGVTELEARGGTLPPASQRWHRI
LQASGMKRAEPSPTSAQTPDQASLHAFADSLERDLDAPSPMHEGDQTRASSRKRSRSDRA
VTGPSAQQAVEVRVPEQRDALHLPLSWRVKRPRTRIGGGLPDPGTPMAADLAASSTVMWE
QDAAPFAGAADDFPAFNEEELAWLRELLPQ
>UniRef100_D4T7D5 Type III secretion system effector protein n=1 Tax=Xanthomonas fuscans subsp. aurantifolii str. ICPB 10535 RepID=D4T7D5_9XANT
@ 2 3 12 13 16 16 16 16 16 16 16 16 16 16 16 16 16 17 17 17 17 17 17 17 17 18 20 20 20 20 21 26 30 31 31
# QVVAIASNGGGKQALETVQRLLPVLCEQHGLTPD 34 3.72380025370327 NO
MSAFGAPHTEAAPGEADEVQSGLRAVDDPHPTVHVAVTAARPPRAKPAPRRRAAHTSDAS
PAGQVDLCTLGYSQQQQDEIKPKARATVAQHHQALMGHGFTRAHIVALSQHPAALGTVAV
KYQAMIAALPEATHEDIVGVGKQWSGARALEALLTVSGELRGPPLQLDTGQLLKIAKRGG
VTAVEAVHAWRNALTGAPLNLTPDQVVAIASHDGGKQALETVQRLLPVLCEQHGLTPDQV
VAIASNGGGKQALETVQRLLPVLCEQHGLTPDQVVAIASHDGGKQALETVQRLLPVLCEQ
HGLTPDQVVAIASHDGGKQALETVQRLLPVLCEQHGLTPDQVVAIASNIGGKQALETVQR
LLPVLCEQHGLTPDQVVAIASNGGGKQALETVQRLLPVLCEQHGLTPDQVVAIASNIGGK
QALETVQRLLPVLCEQHGLTPAQVVAIASNGGGKQALETVQQLLPVLCEQHGLTPDQVVA
IASNIGGKQALETVQRLLPVLCEQHGLTPDQVVAIASNIGGKQALETVQRLLPVLCEQHG
LTPDQVVAIASHDGGKQALETVQRLLPVLCEQHGLTPDQVVAIASNGGGKQALETVQRLL
PVLCEQHGLTPDQVVAIASHDGGKQALETVQRLLPVLCEQHGLTPDQVVAIASHDGGKQA
LETVQRLLPVLRQAHGLTPAQVVAIASHDGGKQALETVQRLLPVLCEQHGLTPDQVVAIA
SNGGGKQALETVQRLLPVLCEQHGLTPDQVVAIASNGGGKQALETVQRLLPVLRQAHGLT
PAQVVAIASNGGGRPALESIFAQLSRPDQALAALTNDHLVALACLGGRPALEAVKKGLPH
APTLIKRTNRRLPERTSHRVADHAQVARVLGFFQCHSHPAQAFDEAMTQFGMSRHGLLQL
FRRVGVTELEARGGTLPPAPQRWHRILQASGMKRAEPSGASAQTPDQASLHAFADALERE
LDAPSPIDQAGQALASSSRKRSRSESSVTGSFAQQAVEVRVPEQRDALHLPPLSWGVKRP
RTRIGGGLPDPGTPMDADLAASSTVMWEQDADPFAGAADDFPAFNEEEMAWLMELFPQ
>UniRef100_D4T7U8 Type III secretion system effector protein n=1 Tax=Xanthomonas fuscans subsp. aurantifolii str. ICPB 10535 RepID=D4T7U8_9XANT
@ 3 7 12 13 13 13 13 13 13 13 13 13 13 13 13 13 13 13 13 14 14 14 15 15 15 15 15 16 16 17 19 22 25 25 25
# QALETVQRLLPVLCEQHGLTPDQVVAIASNGGGK 34 3.72380025370327 NO
MDPIRPRTSSPAHELLAGPQPDRVQPQPTADRGGAPPAGSPLDGLPARRTMSRTRLPSPP
APLPAFSAGSFSDLLCQFDPLLLDTLLFDSMSAFGAPHTEAAPGEADEVQSGLRAVDDPH
PTVHVAVTAARPPRAKPAPRRRAAHTSDASPAGQVDLCTLGYSQQQQDEIKPKARATVAQ
HHQALMGHGFTRAHIVALSQHPAALGTVAVKYQAMIAALPEATHEDIVGVGKQWSGARAL
EALLTVSGELRGPPLQLDTGQLLKIAKRGGVTAVEAVHAWRNALTGAPLNLTPDQVVAIA
SNIGGKQALETVQRLLPVLCEQHGLTPDQVVAIASNGGGKQALETVQRLLPVLCEQHGLT
PDQVVAIASNIGGKQALETVQRLLPVLCEQHGLTPDQVVAIASNGGGKQALETVQRLLPV
LCEQHGLTPDQVVAIASNIGGKQALETVQRLLPVLCEQHGLTPDQVVAIASNIGGKQALE
TVQRLLPVLCEQHGLTPDQVVAIASHDGGKQALETVQRLLPVLCEQHGLTPDQVVAIASH
DGGKQALETVQRLLPVLCEQHGLTPDQVVAIASHDGGKQALETVQRLLPVLCEQHGLTPD
QVVAIASNIGGKQALETVQRLLPVLCEQHGLTPDQVVAIASHDGGKQALETVQRLLPVLC
EQHGLTPDQVVAIASNGGGKQALETVQRLLPVLCEQHGLTPDQVVAIASNGGGRPALETV
QRLLPVLCEQHGLTPDQVVAIASNGGGKQALETVQRLLPVLCEQHGLTPAQVVAIASNGG
GRPALESIFAQLSRPDQALAALTNDHLVALACLGGRPALEAVKKGLPHAPTLIKRTNRRL
PERTSHRVADHAQVARVLGFFQCHSHPAQAFDEAMTQSG
>UniRef100_Q3ZD72 Hax3 n=1 Tax=Xanthomonas campestris pv. armoraciae RepID=Q3ZD72_XANCA
@ 3 3 6 9 10 10 10 10 10 10 10 10 10 10 10 10 10 10 10 11 11 11 11 12 12 13 13 13 13 14 16 22 24 27 28
# LETVQRLLPVLCQAHGLTPQQVVAIASHDGGKQA 34 3.61763435739631 NO
MDPIRSRTPSPARELLSGPQPDGVQPTADRGVSPPAGGPLDGLPARRTMSRTRLPSPPAP
SPAFSADSFSDLLRQFDPSLFNTSLFDSLPPFGAHHTEAATGEWDEVQSGLRAADAPPPT
MRVAVTAARPPRAKPAPRRRAAQPSDASPAAQVDLRTLGYSQQQQEKIKPKVRSTVAQHH
EALVGHGFTHAHIVALSQHPAALGTVAVKYQDMIAALPEATHEAIVGVGKQWSGARALEA
LLTVAGELRGPPLQLDTGQLLKIAKRGGVTAVEAVHAWRNALTGAPLNLTPEQVVAIASN
IGGKQALETVQRLLPVLCQAHGLTPQQVVAIASHDGGKQALETVQRLLPVLCQAHGLTPE
QVVAIASNIGGKQALETVQALLPVLCQAHGLTPEQVVAIASHDGGKQALETVQRLLPVLC
QAHGLTPQQVVAIASHDGGKQALETVQRLLPVLCQAHGLTPQQVVAIASHDGGKQALETV
QRLLPVLCQAHGLTPQQVVAIASNSGGKQALETVQRLLPVLCQAHGLTPQQVVAIASNSG
GKQALETVQRLLPVLCQAHGLTPQQVVAIASNSGGKQALETVQRLLPVLCQAHGLTPEQV
VAIASHDGGKQALETVQRLLPVLCQAHGLTPEQVVAIASNIGGKQALETVQRLLPVLCQA
HGLTPQQVVAIASNGGGRPALESIVAQLSRPDPALAALTNDHLVALACLGGRPALDAVKK
GLPHAPALIKRTNRRIPERTSHRVADHAQVVRVLGFFQCHSHPAQAFDDAMTQFGMSRHG
LLQLFRRVGVTELEARSGTLPPASQRWDRILQASGMKRAKPSPTSTQTPDQASLHAFADS
LERDLDAPSPMHEGDQTRASSRKRSRSDRAVTGPSAQQSFEVRVPEQRDALHLPLLSWGV
KRPRTRIGGLLDPGTPMDADLVASSTVVWEQDADPFAGTADDFPAFNEEELAWLMELLPQ
>UniRef100_Q3ZD71 Hax4 n=1 Tax=Xanthomonas campestris pv. armoraciae RepID=Q3ZD71_XANCA
@ 0 1 9 11 13 13 13 13 13 13 13 13 13 13 13 13 13 13 13 14 14 14 14 15 16 16 16 16 16 17 20 26 28 30 31
# LETVQRLLPVLCQAHGLTPEQVVAIASNGGGKQA 34 3.62835576847279 NO
MDPIRSRTPSPARELLSGPQPDGVQPTADRGVSPPAGGPLDGLPARRTMSRTRLPSPPAP
SPAFSADSFSDLLRQFDPSLFNTSLFDSLPPFGAHHTEAATGEWDEVQSGLRAADAPPPT
MRVAVTAARPPRAKPAPRRRAAQPSDASPAAQVDLRTLGYSQQQQEKIKPKVRSTVAQHH
EALVGHGFTHAHIVALSQHPAALGTVAVKYQDMIAALPEATHEAIVGVGKQWSGARALEA
LLTVAGELRGPPLQLDTGQLLKIAKRGGVTAVEAVHAWRNALTGAPLNLTPEQVVAIASN
IGGKQALETVQALLPVLCQAHGLTPQQVVAIASHDGGKQALETVQRLLPVLCQAHGLTPE
QVVAIASHDGGKQALETVQRLLPVLCQAHGLTPQQVVAIASNGGGKQALETVQRLLPVLC
QAHGLTPEQVVAIASNSGGKQALETVQALLPVLCQAHGLTPQQVVAIASNSGGKQALETV
QALLPVLCQAHGLTPEQVVAIASNIGGKQALETVQRLLPVLCQAHGLTPQQVVAIASHDG
GKQALETVQRLLPVLCQAHGLTPQQVVAIASNGGGKQALETVQRLLPVLCQAHGLTPEQV
VAIASNIGGKQALETVQALLPVLCQAHGLTPQQVVAIASNSGGKQALETVQALLPVLCQA
HGLTPEQVVAIASNIGGKQALETVQRLLPVLCQAHGLTPEQVVAIASNGGGKQALETVQR
LLPVLCQAHGLTPEQVVAIASNIGGKQALETVQALLPVLCQAHGLTPEQVVAIASNGGGR
PALESIVAQLSRPDPALAALTNDHLVALACLGGRPALDAVKKGLPHAPALIKRTNRRIPE
RTSHRVADHAQVVRVLGFFQCHSHPAQAFDDAMTQFGMSRHGLLQLFRRVGVTELEARSG
TLPPASQRWDRILQASGMKRAKPSPTSTQTPDQASLHAFADSLERDLDAPSPMHEGDQTR
ASSRKRSRSDRAVTGPSAQQSFEVRVPEQRDALHLPLSWRVKRPRTSIGGGLPDPGTPTA
ADLAASSTVMREQDEDPFAGAADDFPAFNEEELAWLMELLPQ
>UniRef100_D4TII4 Uncharacterized protein n=1 Tax=Cylindrospermopsis raciborskii CS-505 RepID=D4TII4_9NOST
@ 1 4 8 14 17 21 21 21 21 21 21 21 21 21 21 21 21 21 21 21 21 21 21 21 21 22 22 22 22 23 26 27 27 27 30
# LGDKQGAIVDYNQAIQINPNYADAYYNRGIARSE 34 3.56174804769366 NO
MRITKSALTAGVLAGVLGIFPPMITLALTSEQVASIAEKFTVRISGVAPGSGVIINKNGN
TYTVLTNFHIFDRGRTLRDGAYRVTTADGKTYPMINTVRIPDLDLARFNFRSNEEYRVVK
IGSSDKIVRGKRIYVNGFPEQQEVNFLPGQVNRILAKPRRQGYVLVYRIGAFTGMSGSPI
LDEDGNLVGIHGLTEDVDVEGGGTTPEEYGIPINAYKSSSVYSNNAEFYFNRAYKLYESG
DKQGAIVDYTQAIQINPNYALAYIGRGNARSDLGDKQGAIVDYNQAIQINPNYALAYYNR
GNARSELGDKQGAIVDYNQAIQINPNYADAYYNRGIARSELGDKQGAIVDYNQAIQINPN
DADAYNNRGIARSELGDKQGAIVDYNQAIQINPNNADAYNNRGIARSELGDKQGAIVDYN
QAIQINPNYAYAYNNRGLARSELGDKQGAIVDYNQAIQINPNNAYAYYNRGLARSELGDK
QGAIVDYNQAIQINPNYADAYIGRGNARSELGDKQGAIVDYNQAIQINPNYADAYIGRGN
ARSELGDKQGAIVDYNQAIQINPNDADAYYNRGLARSELGDKQGAIVDYNQAIQINPNNA
DAYNNRGIARSELGDKQGAIVDYNQAIQINPNYADSYYNRGIARSELGDKQGAIVDYTQA
IQINPNYADSYYNRGIARSELGDKQGAIVDYNQAIQINPNYAYAYNNRGLARSELGDKQG
AIVDYNQAIQINPNNAYAYNNRGIARSELGDKQGAIVDYTQAIQINPNYADSYYNRGIAR
SELGDKQGAIVDYNQAIQINPNDADAYYNRGLARSELGDKQGAIVDYNQAIQINPNNADS
YYNRGIARSELGDKQGAIVDYNQAIQINPNYADSYYNRGIARSELGDKQGAIVDYNQAIQ
INPNYADAYIGRGNARSELGDKQGAIVDYNQAIQINPNYADAYNNRGIARSELGDKQGAI
VDYNQAIQINPNDADAYYNRGLARSELGDKQGARGDFQTAARLYQQQGKQNDYQDALNRI
SQLR
>UniRef100_D4TDD6 Uncharacterized protein n=1 Tax=Cylindrospermopsis raciborskii CS-505 RepID=D4TDD6_9NOST
@ 1 3 9 11 11 11 11 11 11 11 11 11 11 11 11 11 11 11 11 11 11 11 11 11 11 11 11 12 12 12 12 17 20 23 25
# LQINPDNTITLTSYGKALADSGDYKKACEIFERS 34 3.87322129668727 NO
MQINPDNTIALNSYGKALADSGDYKKACEIFERSLQINPDNTITLNSYGKALADSGDYKK
ACEIFERSLQINPDDTITLNSYWKALADSGDYKKACEIFERSLQINPDNTITLTSYGKAL
ADSGDYKKACEIFERSLQINPDNTITLNSYGKALADSGDYKKACEIFERSLQINPDDTIT
LNSYGKALADSDDYKKACEIFERSLQINPDNTITLNSYGKALADSGDYKKACEIFERSLQ
INPDDTITLTSYGKALADSGDYKKACEIFERSLQINPDNTITLTSYWKALADSGDYKKAC
EIFERSLQINPDDTITLTGYGKALADSGDYKKACEIFERSLQINPDDTITLTSYGKALAD
SGDYKKACEIFERSLQINPDDTITLTSYGKALADSGDYKKACEIFERSLQIQPDNYIFFI
FAKCLEQLGRYKDAITQIEQIDTRKLKQYDVNVIHITLGRLYYCLKLYQKGDSYFNLAID
KSDDKEKSILSSARSILANNPHNENAVKMLRQITEDSPRYGEAWEMLRLNTSQKEYFEMV
HPDYDHALNDAQILNRSIYHKIANEISILKAIAYRILRDCKDENEVLTSIIASIEDVLEQ
INSRRAAEKSELEFFSTDETIANTNNKYQHILEVVAKTAHDISDFVNNELAIIESKTRRM
IKKTPYEDPQYIQFNKLLIQLELSQAALNDLKAINEGIKLKKHHFPVRKLFEKWESNTQI
DNACITLNIQNGDSYFNGDEEKIKSVINELVENSIKHNSQKADLQIQIISRDTVNPSGIR
GARIPGSQKYLFIEFNDNGQGIIPSRKDWIFQPMKTTATEGYGSGLGLFIIRKTLIQMNG
YIQETGQKGATFEIYIPYTEEP
>UniRef100_V5REE0 TalC n=1 Tax=Xanthomonas citri subsp. citri RepID=V5REE0_XANCI
@ 3 6 9 13 13 14 14 14 14 14 14 14 14 14 14 14 15 15 15 15 15 15 15 16 16 17 17 17 17 18 21 27 29 31 32
# LETVQRLLPVLCQAHGLTPEQVVAIASNGGGKQA 34 3.62835576847279 NO
MDPIRSRTPSPARELLPGPQPDGVQPTADRGVSPPAGGPLDGLPARRTMSRTRLPSPPAP
SPAFSAGSFSDLLRQFDPSLFNTSLFDSLPPFGAHHTEAATGEWDEVQSGLRAADAPPPT
MRVAVTAARPPRAKPAPRRRAAQPSDASPAAQVDLRTLGYSQQQQEKIKPKVRSTVAQHH
EALVGHGFTHAHIVALSQHPAALGTVAVKYQDMIAALPEATHEAIVGVGKQWSGARALEA
LLTVAGELRGPPLQLDTGQLLKIAKRGGVTAVEAVHAWRNALTGAPLNLTPEQVVAIASN
IGGKQALETVQRLLPVLCQAHGLTPEQVVAIASNIGGKQALETVQRLLPVLCQAHGLTPA
QVVAIASNIGGKQALETVQRLLPVLCQAHGLTPDQVVAIASHDGGKQALETVQRLLPVLC
QAHGLTPDQVVAIASHDGGKQALETVQRLLPVLCQAHGLTPEQVVAIASNGGGKQALETV
QRLLPVLCQAHGLTPEQVVAIASHDGGKQALETVQRLLPVLCQAHGLTPEQVVAIASNGG
GKQALETVQRLLPVLCQAHGLTPEQVVAIASNGGGKQALETVQRLLPVLCQAHGLTPEQV
VAIASNGGGKQALETVQRLLPVLCQAHGLTLDQVVAIASNGGGKQALETVQRLLPVLCQA
HGLTPEQVVAIASNSGGKQALETVQRLLPVLCQAHGLTPDQVVAIASHDGGKQALETVQR
LLPVLCQAHGLTPEQVVAIASHDGGKQALETVQRLLPVLCQAHGLTPEQVVAIACHDGGK
QALETVQRLLPVLCQAHGLTPEQVVAIASNGGGRPALESIVAQLSRPDPALAALTNDHLV
ALACLGGRPALDAVKKGLPHAPALIKRTNRRIPERTSHRVADHAQVVRVLGFFQCHSHPA
QAFDDAMTQFGMSRHGLLQLFRRVGVTELEARSGTLPPASQRWDRILQASGMKRAKPSPT
STQTPDQASLHAFADSLERDLDAPSPTHEGDQRRASSRKRSRSDRAVTGPSAQQSFEVRV
PEQRDALHLPLSWRVKRPRTSIGGGLPDPGTPTAADLAASSTVMREQDEDPFAGAADDFP
AFNEEELAWLMELLPQ
>UniRef100_O30722 PthN n=1 Tax=Xanthomonas campestris RepID=O30722_XANCA
@ 0 1 5 8 9 10 10 11 11 11 11 11 11 11 11 11 11 11 12 12 12 12 12 12 13 14 14 14 14 17 19 23 28 29 30
# ETVQRLLPVLCQAHGLTPDQVVAIASNIGGKQAL 34 3.72380025370327 NO
MDPIRSRTPSPARELLPGPQPDGVEPTADRGVSPPVGGPLDGLPARRTMSRTRLPSPPAP
LPAFSAGSFSDLLRQFDPSLFNTSLFDSMPAVGTPHTEAAPAEWDEVQSALRAADDPPPT
VRVAVTAARPPRAKPAPRRRAQPSDASPAAQVDLRTLGYSQQQQEKIKPKARSTVAQHHE
ALVGHGFTHAHIVALSQHPAALGTVAVTYQDMIAALPEATHEDIVGVGKQWSGARALEAL
LTVAGDLRGPPLQLDTGQLLKIAKRGGVTAVEAVHAWRNALTDAPLNLTPDQVVAIASNI
GGKQALETVQRLLPVLCQAHGLTPEQVVAIASHDGGKQALETVQRLLPVLCQAHGLTPDQ
VVAIASHDGGKQALETVQRLLPVLCQAHGLTPEQVVAIASNIGGKQALETVQRLLPVLCQ
AHGLTPDQVVAIASHDGGKQALETVQRLLPVLCQAHGLTPEQVVAIASNIGGKQALETVQ
RLLPVLCQAHGLTPQQVVAIASNGGGKQALETVQRLLPVLCEQHGLTPDQVVAIASNIGG
KQALETVQRLLPVLCEQHGLTPEQVVAIASNNGGKQALETVQRLLPVLCQAHGLTPDQVV
AIASHDGGKQALETVQRLLPVLCQAHGLTPDQVVAIASNIGGKQALETVQRLLPVLCQAH
GLTPDQVVAIASNGGGRQALETVQRLLPVLCEQHGLTPDQVVAIASNGGKQALETVQRLL
PVLCEQHGLTPAQVVAIASNNGGKQALESIFAQLSRPDPAFAALTNDHLVALACLGGRPA
LDAVKKGLPHAPTLIKRTNRRIPERTSHRVADHAHVARVLGFFQCHSHPAQAFDDAMTQF
GMSRHGLVQLFRRVGVTELEARSGTLPPASQRWDRILHASGMKRAKPSPTSAQTPDQASL
HAFADSLERDLDAPSPTHEGDQRRASSRKRSRSDRAVTGPSAQQAVEVRVPEQRDALHLP
LSWSVKRPRTRIGGGLPDPGTPLEADLAASSTVMWGQDADPFAGAADDFPAFNEEELAWL
RELLPQ
>UniRef100_D2D3I5 AvrBs3-like protein n=1 Tax=Xanthomonas axonopodis pv. glycines RepID=D2D3I5_9XANT
@ 1 2 4 12 19 19 19 19 19 19 19 19 19 19 19 19 19 19 20 20 20 20 20 21 21 22 22 22 22 23 25 31 34 36 37
# LETVQRLLPVLCQAHGLTPAQVVAIASNGGGKQA 34 3.58101340157759 NO
MDPIRSRTPSPARELLPGPQPDRVQPTADRGVSPPAGGPLDGLPARRTMSRTRLPSPPAP
SPAFSAGSFSDLLRQSDPSLLDTSIFDSMPAVGTPHTEAATGEWDEVQSGLRAADAPPPT
MRVAVTAARSPRANPAPRRRAAQPSDASPAAQVDLRTLGYSQQQQEKIKPKVRSTVAQHH
EALVGHGFTHAHIVALGQHPAALGTVAVKYQDMIAALPEATHEAIVGVGKQWSGARALEA
LLTVAGELRGPPLQLDTGQLLKIAKRGGVTAVEAVHAWRNALTGAPLNLTPEQVVAIARN
IGGKQALETVQRLLPVLCQAHGLTPEQVVAIASNSGGKQALETVQRLLPVLCQAHGLTPE
QVVAIASHDGGKQALETVQRLLPVLCQAHGLTPAQVVAIASNGGGKQALETVQRLLPVLC
QAHGLTPEQVVAIASHDGGKQALETVQRLLPVLCQAHGLTPAQVVAIASNGGGKQALETV
QRLLPVLCQAHGLTPAQVVAIASNGGGKQALETVQRLLPVLCQAHGLTPAQVVAIASHDG
GKQALETVQRLLPVLCQAHGLTPEQVVAIASNIGGKQALETVQRLLPVLCQAHGLTPQQV
VAIASNGGGRPALETVQRLLPVLCQAHGLTPEQVVAIASNIGGKQALETVQRLLPVLCQA
HGLTPQQVVAIASNGGGRPALETVQRLLPVLCQAHGLTPEQVVAIASNIGGKQALETVQR
LLPVLCQAHGLTPQQVVAIASNGGGRPALETVQRLLPVLCQAHGLTPEQVVAIASNIGGK
QALETVQRLLPVLCQAHGLTPQQVVAIASHDGGKQALETVQRLLPVLCQAHGLTPEQVVA
IASNIGGKQALETVQRLLPVLCQAHGLTPQQVVAIASHDGGKQALETVQRLLPVLCQAHG
LTPEQVVAIASNIGGKQALETVQRLLPVLCQAHGLTPQQVVAIASNGGGRPALETVQRLL
PVLCQAHGLTPAQVVAIASNGGGRPALESIVAQLSRPDPALAALTNDHLVALACLGGRPA
LDAVKKGLPHAPALIKRTNRRIPERTSHRVADHAQVVRVLGFFQCHSHPAQAFDDAMTQF
GMSRHGLLQLFRRVGVTELEARSGTLPPASQRWDRILQASGMKRAKPSPTSTQTPDQASL
HAFADSLERDLDAPSPMHEGDQTRASSRKRSRSDRAVTGPSAQQSFEVRVPEQRDALHLP
LSWRVKRPRTSIGGGLPDPGTPTAADLAASSTVMREQDEDPFAGAADDFPAFNEEELAWL
MELLPQ
>UniRef100_Q6RKD0 PthXo3 (Fragment) n=1 Tax=Xanthomonas oryzae pv. oryzae RepID=Q6RKD0_XANOO
@ 1 4 7 14 23 23 23 24 24 24 25 25 25 25 25 26 26 26 26 26 26 26 26 26 27 27 27 27 28 28 28 29 32 33 33
# QALETVQRLLPVLCQDHGLTPDQVVAIASNIGGK 34 3.76042120952199 NO
HAWRNALTGAPLNLTPDQVVAIASNIGGKQALETVQRLLPVLCQANGLTPDQVVAIASHG
GGKQALETVQRLLPVLCQDHGLTPDQVVAIASNIGGKQALETVQRLLPVLCQDHGLTPDQ
VVAIASHGGGKQALETVQRLLPVLCQDHGLTPDQVVAIASNIGGKQALETVQRLLPVLCQ
AHGLTPDQVVAIASNIGGKQALETVQRLLPVLCQDHGLTPAQVVAIASNIGGKQALETVQ
RLLPVLCQDHGLTPDQVVAIASHDGGKQALETVQRLLPVLCQDHGLTPDQVVAIANNNGG
KQALETVQRLLPVLCQDHGLTPDQVVAIASHDGGKQALETVQRLLPVLCQDHGLTPDQVV
AIASHDGGKQALETVQRLLPVLCQDHGLTPAQVVAIASHDGGKQALETVQRLLPVLCQDH
GLTPDQVVAIASNGGGKQALATVQRLLPVLCQAHGLTPDQVVAIASHDGGKQALETVQRL
LPVLCQANGLTPDQVVAIASNGGKQALETVQRLLPVQRLLPVLCQDHGLTQDQVVAIASN
IGGKQALETVQRLLPVLCQANGLTQDQVVAIASHDGGKQALETVQRLLPVLCQDHGLTPD
QVVAIASHDGGKQALETVQRLLPVLCQDHGLTPAQVVAIANNNGGKQALETVQRLLPVLC
QDHGLTPDQVVAIASNSGGKQALETVQRLLPVLCQDHGLTPDQVVAIASNIGGKQALATV
QRLLPVLCQDHGLTPDQVVAIANNNGGKQALETVQRLLPVLCQDHGLTPAQVVAIASNNG
GKQALETVQRLLPVLCQDHGLTLDQVVAIASNGGSKQALETVQRLLPVLCQDHGLTPDQV
VAIANNNGGKQALETVQRLLPVLCQDHGLTLDQVVAIASHDGGKQALETVQRLLPVLCQD
HGLTLDQVVAIASNGGKQALETVQRLLPVLCQDHGLTPNQVVAIASNSGGKQALETVQRL
LPVLCQDHGLTPNQVVAIASNGGKQALESIVAQLSRPDPALAALTNDHLVALACLGGRPA
LDAVKKGLPHAPELIRRINRRIPERTSHRVPDLAHVVRVLGFFQSHSHPAQAFDDAMTQF
EMSRHGLVQLFRRVGVTEFEARYGTLPPASQRWDRILQASGMKRAKPSPTSAQTPDQASL
HA
>UniRef100_Q6RHW6 Avirulence protein PthXo5 (Fragment) n=1 Tax=Xanthomonas oryzae pv. oryzae RepID=Q6RHW6_XANOO
@ 0 2 6 12 12 12 12 12 12 14 15 15 15 15 15 16 16 16 16 16 16 16 17 18 19 19 19 19 19 19 19 20 22 23 23
# QRLLPVLCQDHGLTPDQVVAIASNIGGKQALETV 34 3.76042120952199 NO
HAWRNALTGAPLNLTPDQVVAIASNIGGKQALETVQRLLPVLCQDHGLTPDQVVAIASHG
GGKQALETVQRLLPVLCQDHGLTPDQVVAIASNIGGKQALETVQRLLPVLCQAHGLTPDQ
VVAIASNIGGKQALETVQRLLPVLCQDHGLTPAQVVAIASNSGGKQALETVQRLLPVLCQ
DHGLTPDQVVAIASHDGGKQALETVQRLLPVLCQDHGLTPDQVVAIASNIGGKQALETVQ
RLLPVLCQDHGLTPDQVVAIASHDGGKQALETVQRLLPVLCQDHGLTPAQVVAIASHGGG
KQALETVQRLLPVLCQAHGLTPDQVVAIASHDGGKQALETVQRLLPVLCQAHGLTPNQVV
AIASNIGGKQALETVQRLLPVLCQDHGLTPDQVVAIASNGGKQALETVQRLLPVLCQAHG
LTPDQVVAIASNSGGKQALETVQRLLPVLCQDHGLTPNQVVAIASNIGGKQALETVQRLL
PVLCQDHGLTPDQVVAIASNIGGKQALETVQRLLPVLCQDHGLTLDQVVAIASHGGGKQA
LETVQRLLPVLCQDHGLTLDQVVAIASNGGKQALETVQRLLPVLCQDHGLTPNQVVAIAS
NSGGKQALETVQRLLPVLCQDHGLTPNQVVAIASNGGKQALESIVAQLSRPDPALAALTN
DHLVALACLGGRPALDAVKKGLPHAPELIRRINRRIPERTSHRVPDLAHVVRVLGFFQSH
SHPAQAFDDAMTQFEMSRHGLVQLFRRVGVTEFEARYGTLPPASQRWDRILQASGMKRAK
PSPTSAQTPDQASLHA
>UniRef100_Q9FDG1 AvrXa7 (Fragment) n=1 Tax=Xanthomonas oryzae pv. oryzae RepID=Q9FDG1_XANOO
@ 0 4 7 13 18 20 20 20 21 21 21 21 21 21 21 22 22 22 22 22 22 22 22 23 23 23 23 24 24 24 24 25 29 30 30
# ALETVQRLLPVLCQDHGLTPDQVVAIASNIGGKQ 34 3.76042120952199 NO
HAWRNALTGAPLNLTPDQVVAIASNIGGKQALETVQRLLPVLCQDHGLTPDQVVAIASHG
GGKQALETVQRLLPVLCQDHGLTPDQVVAIASNIGGKQALETVQRLLPVLCQAHGLTPDQ
VVAIASNIGGKQALETVQRLLPVLCQDHGLTPAQVVAIASNSGGKQALETVQRLLPVLCQ
DHGLTPDQVVAIASHDGGKQALETVQRLLPVLCQDHGLTPDQVVAIANNNGGKQALETLQ
RLLPVLCQDHGLTPDQVVAIASHDGGKQALETVQRLLPVLCQDHGLTPDQVVAIASHDGG
KQALETVQRLLPVLCQDHGLTPAQVVAIASHDGGKQALETVQRLLPVLCQDHGLTPDQVV
AIASNSGGKQALETVQRLLPVLCQDHGLTPDQVVAIASNGGKQALETVQRLLPVLCQDHG
LTPDQVVAIASNGGKQALETVQRLLPVQRLLPVLCQDHGLTQDQVVAIASHDGGKQALET
VQRLLPVLCQDHGLTPDQVVAIASHDGGKQALETVQRLLPVLCQDHGLTPDQVVAIASNS
GGKQALETVQRLLPVLCQDHGLTPDQVVAIASNNGGKQALETVQRLLPVLFQEHGLTPDQ
VVAIASNSGGKQALETVQRLLPVLCQDHGLTPDQVVAIANNNGGKQALETVQRLLPVLCQ
DHGLTPAQVVAIASNIGGKQALETVQRLLPVLCQDHGLTLDQVVAIASNGGSKQALETVQ
RLLPVLCQDHGLTPDQVVAIANNNGGKQALETVQRLLPVLCQDHGLTPDQVVAIASNIGG
KQALETVQRLLPVLCQDHGLTLDQVVAIASNGGKQALETVQRLLPVLCQDHGLTPNQVVA
IASNSGGKQALETVQRLLPVLCQDHGLTPNQVVAIASNGGKQALESIVAQLSRPDPALAA
LTNDHLVALACLGGSPALDAVKKGLPHAPELIRRINRRIPERTSHRVPDLAHVVRVLGFF
QSHSHPAQAFDDAMKQFEMSRHGLVQLFRRVGVTEFEARYGTLPPASQRWDRILQASGMK
RAKPSPTSAQTPDQASLHA
>UniRef100_Q6RKD3 Avirulence/virulence protein (Fragment) n=1 Tax=Xanthomonas oryzae pv. oryzae RepID=Q6RKD3_XANOO
@ 2 10 14 24 29 30 31 31 32 33 33 35 35 35 35 35 35 36 36 36 36 36 36 37 39 40 40 40 40 44 48 55 61 63 63
# LPVLCQDHGLTPDQVVAIASNSGGKQALETVQRL 34 3.76042120952199 NO
DPIRSRTPSPARELLPGPQPDRVQPTADRGGAPPAGGPLDGLPARRTMSRTRLPSPPAPS
PAFSAGSFSDLLRQFDPSLLDTSLLDSMPAVGTPHTAAAPAEWDEVQSGLRAADDPPPTV
RVAVTAARPPRAKPAPRRRAAQPSDASPAAQVDLRTLGYSQQQQEKIKPKVRSTVAQHHE
ALVGHGFTHAHIVALSQHPAALGTVAVKYQHIITALPEATHEDIVGVGKQWSGARALEAL
LTKAGELRGPPLQLDTGQLLKIAKRGGVTAVEAVHAWRNALTGAPLNLTPDQVVAIASNI
GGKQALETVQRLLPVLCQDHGLTPDQVVAIASHGGGKQALETVQRLLPVLCQDHGLTPDQ
VVAIASNIGGKQALETVQRLLPVLCQAHGLTPDQVVAIASNIGGKQALETVQRLLPVLCQ
DHGLTPAQVVAIASNSGGKQALETVQRLLPVLCQDHGLTPDQVVAIASHDGGKQALETLQ
RLLPVLCQDHGLTPDQVVAIANNNGGKQALETLQRLLPVLCQDHGLTPDQVVAIASHDGG
KQALETVQRLLPVLCQDHGLTPDQVVAIASHDGGKQALETVQRLLPVLCQDHGLTPAQVV
AIASHDGGKQALETVQRLLPVLCQDHGLTPDQVVAIASNSGGKQALETVQRLLPVLCQDH
GLTPDQVVAIASNGGKQALETVQRLLPVLCQDHGLTPDQVVAIASNGGKQALETVQRLLP
VQRLLPVLCQDHGLTQDQVVAIASHDGGKQALETVQRLLPVLCQDHGLTPDQVVAIASHD
GGKQALETVQRLLPVLCQDHGLTPDQVVAIASNSGGKQALETVQRLLPVLCQDHGLTPDQ
VVAIASNSGGKQALETVQRLLPVLCQDHGLTPDQVVAIASNNGGKQALETVQRLLPVLCQ
DHGLTPDQVVAIANNNGGKQALETVQRLLPVLCQDHGLTPAQVVAIASNIGGKQALETVQ
RLLPVLCQDHGLTLDQVVAIASNGGSKQALETVQRLLPVLCQDHGLTPDQVVAIANNNGG
KQALETVQRLLPVLCQDHGLTPDQVVAIASNIGGKQALETVQRLLPVLCQDHGLTLDQVV
AIASNGGKQALETVQRLLPVLCQDHGLTPNQVVAIASNSGGKQALETVQRLLPVLCQDHG
LTPNQVVAIASNGGKQALESIVAQLSRPDPALAALTNDHLVALACLGGRPALDAVKKGLP
HAPELIRRINRRIPERTSHRVPDLAHVVRVLGFFQSHSHPAQAFDDAMTQFEMSRHGLVQ
LFRRVGVTEFEARYGTLPPASQRWDRILQASGMKRAKPSPTSAQTPDQASLHAFADSLER
DLDAPSPMHEGDQTGASSRKRSRSDRAVTGPSAQQSFEVRVPEQRDALHLPLSWRVKRPR
TRIGGGLPDP
HAWRNALTGAPLNLTPDQVVAIASNIGGKQALETVQRLLPVLCQDHGLTPDQVVAIASHG
GGKQALETVQRLLPVLCQDHGLTPDQVVAIASNIGGKQALETVQRLLPVLCQAHGLTPDQ
VVAIASNIGGKQALETVQRLLPVLCQDHGLTPAQVVAIASNSGGKQALETVQRLLPVLCQ
DHGLTPDQVVAIASHDGGKQALETVQRLLPVLCQDHGLTPDQVVAIANNNGGKQALETLQ
RLLPVLCQDHGLTPDQVVAIASHDGGKQALETVQRLLPVLCQDHGLTPDQVVAIASHDGG
KQALETVQRLLPVLCQDHGLTPAQVVAIASHDGGKQALETVQRLLPVLCQDHGLTPDQVV
AIASNSGGKQALETVQRLLPVLCQDHGLTPDQVVAIASNGGKQALETVQRLLPVLCQDHG
LTPDQVVAIASNGGKQALETVQRLLPVQRLLPVLCQDHGLTQDQVVAIASHDGGKQALET
VQRLLPVLCQDHGLTPDQVVAIASHDGGKQALETVQRLLPVLCQDHGLTPDQVVAIASNG
GKQALETVQRLLPVLCQDHGLTPNQVVAIASNSGGKQALETVQRLLPVLCQDHGLTPNQV
VAIASNGGKQALESIVAQLSRPDPALAALTNDHLVALACLGGSPALDAVKKGLPHAPELI
RRINRRIPERTSHRVPDLAHVVRVLGFFQSHSHPAQAFDDAMKQFEMSRHGLVQLFRRVG
VTEFEARYGTLPPASQRWDRILQASGMKRAKPSPTSAQTPDQASLHA
>UniRef100_B0FPF7 Avirulence protein (Fragment) n=1 Tax=Xanthomonas oryzae pv. oryzae RepID=B0FPF7_XANOO
@ 2 5 10 10 16 16 16 18 18 18 18 18 18 18 18 18 18 18 18 19 19 19 19 21 21 21 22 22 22 24 25 30 35 37 37
# LETVQRLLPVLCQDHGLTPDQVVAIASHDGGKQA 34 3.67939510651719 NO
MDPIRSRTPSPARELLPGPQPDRVQPTADRGGAPPAGGPLDGLPARRTMSRTRLPSPPAP
SPAFSAGSFSDLLRQFDPSLLDTSLLDSMPAVGTPHTAAAPAECDEVQSGLRAAYDPPPT
VRVAVTAARPPRAKPAPRRRAAQPSDASPAAQVDLRTLGYSQQQQEKIKPKVRSTVAQHH
EALVGHGFTHAHIVALSQHPAALGTVAVKYQHIITALPEATHEDIVGVGKQWSGARALEA
LLTKAGELRGPPLQLDTGQLLKIAKRGGVTAVEAVHAWRNALTGAPLNLTPDQVVAIANN
NGGKQALETVQRLLPVLCQAHGLTPDQVVAIASHDGGKQALETVQRLLPVLCQAHGLTPD
QVVAIASHDGGKQALETVQRLLPVLCQDHGLTPDQVVAIASHDGGKQALETVQRLLPVLC
QDHGLTPDQVVAIASNIGGKQALETVQRLLPVLCQDHGLTPDQVVAIASNIGGKQALETV
QRLLPVLCQDHGLTPDQVVAIANNNGGKQALETVQRLVPVLCQDHGLTQDQVVAIASNIG
GKQALETVQRLLPVLYQDHGLTQDQVVAIASHDGGKQALETVQRLLPVLCQDHGLTPDQV
VAIASHDGGKQALETVQRLLPVLCQEHGLTPDQVVAIASHDGGKQALETVQRLLPVLCQD
HGLTPDQVVAIASHGGGKQALGTVQRLLPVLCQDHGLTPDQVVAIANNNGGKQALETVQR
LLPVLCQDHGLTPDQVVAIANNNGGKQALETVQRLLPVLCQAHGLTPDQVVAIASHDGGK
QALETVQRLLPVLCQDHGLTPAQVVAIASNSGGKQALETVQRLLPVLCQDHGLTPAQVVA
IANNNGGKQALETVQRLLPVLCQDHGLTPDQVVAIASHDGGKQALETVQRLLPVLCQDHG
LTLDQVVAIASNGGKQALETVQRLLPVLCQAHGLTPNQVVAIASNSGGKQALETVQRLLP
VLCQDHGLTPNQVVAIASNGGKQALESIVAQLSRPDPALAALTNDHLVALACLGGRPALD
AVKKGLPHAPELIRRINRRIPERTSHRVPDLAHVVRVLGFFQSHSHPAQAFDDAMTQFGM
SRHGLVQLFRRVGVTEFEARYGTLPPASQRWDRILQASGMKRAKPSPTSAQTPDQASLHA
FADSLERDLDAPSPMHEGDQTRASSRKRSRSDRAVTDPSTQQSFEVRVPEQRDALHLPLS
WRVKRPRTRIGGGLPDPGTPIAADLAASSTVMWEQDAAPFAGAADDFPAFNEEELAWLME
LLPQSGSVGGTI
>UniRef100_B2SKR5 Tal9e, TAL effector AvrBs3/PthA n=2 Tax=Xanthomonas oryzae pv. oryzae RepID=B2SKR5_XANOP
@ 2 5 7 11 19 20 20 21 21 21 21 21 21 21 21 21 21 21 22 22 22 22 22 23 23 23 24 24 26 27 30 33 36 40 40
# ETVQRLLPVLCQAHGLTPDQVVAIASNNGGKQAL 34 3.72380025370327 NO
MDPIRSRTPSPARELLPGPQPDRVQPTADRGGAPPAGGPLDGLPARRTMSRTRLPSPPAP
SPAFSAGSFSDPLRQFDPSLLDTSLFDSMPAVGTPHTAAAPAEWDEAQSALRAADDPPPT
VRVAVTAARPPRAKPAPRRRAAQPSDASPAAQVDLRTLGYSQQQQEKIKPKVRSTVAQHH
EALVGHGFTHAHIVALSQHPAALGTVAVTYQHIITALPEATHEDIVGVGKQWSGARALEA
LLTDAGELRGPPLQLDTGQLLKIAKRGGVTAVEAVHASRNALTGAPLNLTPAQVVAIASN
NGGKQALETVQRLLPVLCQAHGLTPAQVVAIASHDGGKQALETVQRLLPVLCQDHGLTPD
QVVAIASNSGGKQALETVQRLLPVLCQDHGLTPDQVVAIASNGGGKQALETVQRLLPVLC
QDHGLTPDQVVAIASHDGGKQALETVQRLLPVLCQDHGLTPDQLVAIANNNGGKQALETV
QRLLPVLCQDHGLTPDQVVAIASNGGKQALETVQRLLPVLCQDHGLTPDQVVAIASNIGG
KQALETVQRLLPVLCQAHGLTPAQVVAIASHDGGKQALETMQRLLPVLCRAHGLTPAQVV
AIASNSGGKQALETVQRLLPVLCQAHGLTPAQVVAIVSHDGGKQALETVQRLLPVLCQAH
GLTPDQVVAIASNNGGKQALETVQRLLPVLCQDHGLTPDQVVAIASHDGGKQALGTVQRL
LPVLCQDHGLTPDQVVAIASNNGGKQALETVQRLLPVLCQDHGLTPDQVVAIASHDGGKQ
ALETVQRLLPVLCQAHGLTPAQVVAIASNNGGKQALETVQRLLPVLCQDHGLTPDQVVAI
ANNNGGKQALETVQRLLPVLCQAHGLTPAQVVAIASNNGSKQALETVQRLLPVLCQAHGL
TPAQVVAIASNNGGKQALETVQRLLPVLCQAHGLTPDQVVAIASNNGGKQALETVQRLLP
VLCQAHGLTPDQVVAIASNNGGKQALETVQRLLPVLCQAHGLTPDQVVAIASNNGGKQAL
ETVQRLLPVLCQDHGLTPAQVVAIASHDGGKQALETVQRLLPVLCQDHGLTPAQVVAIAS
NGGGKQALESIVAQLSRPDPALAALTNDHLVALACLGGRPALDAVKKGLPHAPELIRRVN
SRIGERTSHRVADYAQVVRVLEFFQCHSHPAYAFDEAMTQFGMSRNGLLQLFRRVGVTEL
EARGGTLPPASQRWDRILQASGMKRAKPSCASAQTPDQASLHAFADSLERDLDAPSPMHE
GDQTRASSRKRSRSDRAVTGPSAQQSFEVRVPEQRDALHLPLSWRVKRPRTRIGGGLPDP
GTPMAADLAASSTVMWEQDAAPFAGAADDFPAFNEEELAWLMELLPQSGSVGGTI
>UniRef100_G1FM79 TalC n=1 Tax=Xanthomonas oryzae pv. oryzae RepID=G1FM79_XANOO
@ 0 0 7 13 18 18 18 18 18 18 18 18 18 18 18 18 18 18 18 18 18 18 18 20 21 21 21 21 22 25 26 29 33 37 37
# SNNGGKQALETVQRLLPVLCQAHGLTPEQVVAIA 34 3.66497672429151 NO
MDPIRPRAPSPAREVLPGPQPDRVQPTADRGVSAPAGSPLDGLPARRTMSRTRLPSPPAP
LPAFSAGSFSDLLRQFDPSLLDTSLFDSMPAVGTPHTEAAPAEGDEVQSALRAADDPPPT
VRVAVTAAQVDLRTLGYSQQQEKIKPNVRSTVAQHHEALVGHGFTHAHIVALSRHPAALG
TVAVKYQDMIAALPEATHEDIVGVGKQCSGARALEALLTVAGELRGPPLQLDTGQLVKIA
KRGGVTAVEAVHASRNALTGAPLNLTPAQVVAIASNSGGKQALETVQRLLPVLCQAHGLT
PEQVVAIASNGGGKQALETVQRLLPVLCQAHGLTPAQVVAIASNSGGKQALETVQRLLPV
LCQAHGLTPDQVVAIASHDGGKQALETVQRLLPVLCQAHGLTPEQVVAIASNIGGKQALE
TVQRLLPVLCQAHGLTPEQVVAIASNGGGKQALETVQRLLPMLCQAHGLTPEQVVAIASN
NGGKQALETVQRLLPVLCQAHGLTPEQVVAIASNGGGKQALETVQRLLPVLCQAHGLTPD
QVVAIASHDGGKQALETVQRLLPVLCQAHGLTPAQVVAIASNIGGKQALETVRRLLPVLC
QAHGLTPAQVVAIANNNGGKQALETVQRLLPVLCQAHGLTPEQVVAIASNGGKQALETVQ
RLLPVLCQAHGLTPEQVVAIASNIGGKQALETVQRLLPVLCQAHGLTPEQVVAIASNNGG
KQALETVQRLLPVLCQAHGLTPDQVVAIASHDGGKQALETVQRLLPVLCQAHGLTLEQVV
AIASNGGGKQALETVQRLLPVLCQAHGLTPAQVVAIACNIGGKQALETVRRLLPVLCQAH
GLTPAQVVAIANNNGGKQALETVQRLLPVLCQAHGLTPAQVVAIASNGGKQALETVQRLL
PVLCQAHGLTPAQVVAIASHDGGKQALETVQRLLPVLCQAHGLTPDQVVAIASNNGGKQA
LETVQRLLPVLCQAHGLTPEQVVAIASNGGGKQALESIVAQLSRPDPALAALTNDHLVAL
ACLGGRPALDAVKKGLPHAPELIRRVNSRIAERTSDRVTDYAQVVRVLEFFQCHSHPAHA
FDEAMTQFGMSRNGLLQLFRRVGVTELEACGGTLPPASQRWHRILQASGMKSAKPSCASA
QTPDQASLHAFADSPERDLDAPSPMHEGDQTRASSRKRSRSDRAVTGPSAQQAVEVRVPE
QRDALHLPLSWSVKRPRTRIGGGLPDPGTPMAADLAASSTLMWEQDVDHFAGAADDFPAF
NEEELAWLRELLPQ
>UniRef100_Q6GWX4 Avirulence protein AvrXa7-4M n=1 Tax=Xanthomonas oryzae pv. oryzae RepID=Q6GWX4_XANOO
@ 1 6 9 17 19 20 21 21 21 21 21 21 21 21 21 21 21 21 22 22 22 22 22 23 23 24 24 24 25 27 30 35 39 41 42
# KQALETVQRLLPVLCQDHGLTPDQVVAIASNSGG 34 3.76042120952199 NO
MDPIRSRTPSPARELLPGPQPDRVQPTADRGGAPPAGGPLDGLPARRTMSRTRLPSPPAP
SPAFSAGSFSDLLRQFDPSLLDTSLLDSMPAVGTPHTAAAPAEWDEVQSGLRAADDPPPT
VRVAVTAARPPRAKPAPRRRAAQPSDASPAAQVDLRTLGYSQQQQEKIKPKVRSTVAQHH
EALVGHGFTHAHIVALSQHPAALGTVAVTYQDIIRALPEATHEDIVGVGKQWSGARALEA
LLTEAGELRGPPLQLDTGQLLKIAKRGGVTAVEAVHAWRNALTGAPLNLTPDQVVAIASN
IGGKQALETVQRLLPVLCQDHGLTPDQVVAIASHGGGKQALETVQRLLPVLCQDHGLTPD
QVVAIASNIGGKQALETVQRLLPVLCQAHGLTPDQVVAIASNIGGKQALETVQRLLPVLC
QDHGLTPAQVVAIASNSGGKQALETVQRLLPVLCQDHGLTPDQVVAIASHDGGKQALETV
QRLLPVLCQDHGLTPDQVVAIANNNGGKQALETLQRLLPVLCQDHGLTPDQVVAIASHDG
GKQALETVQRLLPVLCQDHGLTPDQVVAIASHDGGKQALETVQRLLPVLCQDHGLTPAQV
VAIASHDGGKQALETVQRLLPVLCQDHGLTPDQVVAIASNSGGKQALETVQRLLPVLCQD
HGLTPDQVVAIASNGGKQALETVQRLLPVLCQDHGLTPDQVVAIASNGGKQALETVQRLL
PVQRLLPVLCQDHGLTQDQVVAIASHDGGKQALETVQRLLPVLCQDHGLTPDQVVAIASH
DGGKQALETVQRLLPVLCQDHGLTPDQVVAIASNSGGKQALETVQRLLPVLCQDHGLTPD
QVVAIASNSGGKQALETVQRLLPVLCQDHGLTPDQVVAIASNNGGKQALETVQRLLPVLC
QDHGLTPDQVVAIANNNGGKQALETVQRLLPVLCQDHGLTPAQVVAIASNIGGKQALETV
QRLLPVLCQDHGLTLDQVVAIASNGGSKQALETVQRLLPVLCQDHGLTPDQVVAIANNNG
GKQALETVQRLLPVLCQDHGLTPDQVVAIASNIGGKQALETVQRLLPVLCQDHGLTLDQV
VAIASNGGKQALETVQRLLPVLCQDHGLTPDQVVAIASNSGGKQALETVQRLLPVLCQDH
GLTPNQVVAIASNGGKQALESIVAQLSRPDPALAALTNDHLVALACLGGRPALDAVKKGL
PHAPELIRRINRRIPERTSHRVPDLAHVVRVLGFFQSHSHPAQAFDDAMTQFGMSRHGLV
QLFRRVGVTEFEARYGTLPPASQRWDRILQASGMKRAKPSPTSAQTPDQASLHAFADSLE
RDLDAPSPMHEGDQTGASSRKRSRSDRAVTGPSAQQSFEVRVPEQRDALHLPLSWRVKRP
RTRIGGGLPDPGTPIAADLAASSTVMWEQDAAPFAGAADDFPAFNEEELAWLMELLPQSG
SVGGTI
>UniRef100_X4YZR1 Transcription activator-like protein 26.5 n=1 Tax=Xanthomonas oryzae pv. oryzae RepID=X4YZR1_XANOO
@ 3 6 13 19 23 23 23 23 23 23 24 24 24 24 24 24 24 24 25 25 25 25 26 27 27 27 28 28 28 31 32 38 41 42 43
# DGGKQALETVQRLLPVLCQDHGLTPDQVVAIASN 34 3.73821863592895 NO
MDPIRSRTPSPARELLPGPQPDRVQPTADRGGAPPAGGPLDGLPARRTMSRTRLPSPPAP
SPAFSAGSFSDLLRQFDPSLLDTSLLDSMPAVGTPHTAAAPAEWDEVQSGLRAADDPPPT
VRVAVTAARPPRAKPAPRRRAAQPSDASPAAQVDLRTLGYSQQQQEKIKPKVRSTVAQHH
EALVGHGFTHAHIVALSQHPAALGTVAVKYQHIITALPEATHEDIVGVGKQWSGARALEA
LLTKAGELRGPPLQLDTGQLLKIAKRGGVTAVEAVHAWRNALTGAPLNLTPDQVVAIASN
IGGKQALETVQRLLPVLCQDHGLTPDQVVAIASHGGGKQALETVQRLLPVLCQDHGLTPD
QVVAIASNIGGKQALETVQRLLPVLCQDHGLTPDQVVAIASNIGGKQALETVQRLLPVLC
QDHGLTPDQVVAIASHGGGKQALETVQRLLPVLCQAHGLTPDQVVAIARHDGGKQALETV
QRLLPVLCQAHGLTPDQVVAIANNNGGKQALETVQRLLPVLCQAHGLTPDQVVAIASHDG
GKQALETVQRLLPVLCQAHGLTPDQVVAIASHDGGKQALETVQRLLPVLCQDHGLTPDQV
VAIASHDGGKQALETVQRLLPVLCQDHGLTPDQVVAIASNIGGKQALETVQRLLPVLCQD
HGLTPDQVVAIASNIGGKQALETVQRLLPVLCQDHGLTPDQVVAIANNNGGKQALETVQR
LLPVQRLVPVLCQDHGLTQDQVVAIASNIGGKQALETVQRLLPVLYQDHGLTQDQVVAIA
SHDGGKQALETVQRLLPVLCQDHGLTPDQVVAIASHDGGKQALETVQRLLPVLCQEHGLT
PDQVVAIASHDGGKQALETVQRLLPVLCQDHGLTPDQVVAIASHGGGKQALGTVQRLLPV
LCQDHGLTPDQVVAIANNNGGKQALETVQRLLPVLCQDHGLTPDQVVAIANNNGGKQALE
TVQRLLPVLCQAHGLTPDQVVAIASHDGGKQALETVQRLLPVLCQDHGLTPAQVVAIASN
SGGKQALETVQRLLPVLCQDHGLTPAQVVAIANNNGGKQALETVQRLLPVLCQDHGLTPD
QVVAIASHDGGKQALETVQRLLPVLCQDHGLTPDQVVAIASNGGGKQALATVQRLLPVLC
QAHGLTPDQVVAIASNSGGKQALETVQRLLPVLCQDHGLTPNQVVAIASNGGKQALESIV
AQLSRPDPALAALTNDHLVALACLGGRPALDAVKKGLPHAPELIRRINRRIPERTSHRVP
DLAHVVRVLGFFQSHSHPAQAFDDAMTQFEMSRHGLVQLFRRVGVTEFEARYGTLPPASQ
RWDRILQASGMKRAKPSPTSAQTPDQASLHAFADSLERDLDAPSPMHEGDQTGASSRKRS
RSDRAVTGPSAQQSFEVRVPEQRDALHLPLSWRVKRPRTRIGGGLPDPGTPIAADLAASS
TVMWEQDAAPFAGAADDFPAFNEEELAWLMELLPQSGSVGGTI
>UniRef100_Q2P1F4 Avirulence protein AvrBs3/pth family n=2 Tax=Xanthomonas oryzae pv. oryzae RepID=Q2P1F4_XANOM
@ 1 6 10 17 19 20 21 21 21 21 21 21 21 21 21 21 21 21 22 22 22 22 22 23 23 24 24 24 24 26 29 35 39 41 42
# GKQALETVQRLLPVLCQDHGLTPDQVVAIASNSG 34 3.76042120952199 NO
MDPIRSRTPSPARELLPGPQPDRVQPTADRGGAPPAGGPLDGLPARRTMSRTRLPSPPAP
SPAFSAGSFSDLLRQFDPSLLDTSLLDSMPAVGTPHTAAAPAEWDEVQSGLRAADDPPPT
VRVAVTAARPPRAKPAPRRRAAQPSDASPAAQVDLRTLGYSQQQQEKIKPKVRSTVAQHH
EALVGHGFTHAHIVALSQHPAALGTVAVKYQHIITALPEATHEDIVGVGKQWSGARALEA
LLTEARELRGPPLQLDTGQLLKIAKRGGVTAVEAVHAWRNALTGAPLNLTPDQVVAIASN
IGGKQALETVQRLLPVLCQDHGLTPDQVVAIASHGGGKQALETVQRLLPVLCQDHGLTPD
QVVAIASNIGGKQALETVQRLLPVLCQAHGLTPDQVVAIASNIGGKQALETVQRLLPVLC
QDHGLTPAQVVAIASNSGGKQALETVQRLLPVLCQDHGLTPDQVVAIASHDGGKQALETV
QRLLPVLCQDHGLTPDQVVAIANNNGGKQALETLQRLLPVLCQDHGLTPDQVVAIASHDG
GKQALETVQRLLPVLCQDHGLTPDQVVAIASHDGGKQALETVQRLLPVLCQDHGLTPAQV
VAIASHDGGKQALETVQRLLPVLCQDHGLTPDQVVAIASNSGGKQALETVQRLLPVLCQD
HGLTPDQVVAIASNGGKQALETVQRLLPVLCQDHGLTPDQVVAIASNGGKQALETVQRLL
PVQRLLPVLCQDHGLTQDQVVAIASHDGGKQALETVQRLLPVLCQDHGLTPDQVVAIASH
DGGKQALETVQRLLPVLCQDHGLTPDQVVAIASNSGGKQALETVQRLLPVLCQDHGLTPD
QVVAIASNSGGKQALETVQRLLPVLCQDHGLTPDQVVAIASNNGGKQALETVQRLLPVLC
QDHGLTPDQVVAIANNNGGKQALETVQRLLPVLCQDHGLTPAQVVAIASNIGGKQALETV
QRLLPVLCQDHGLTLDQVVAIASNGGSKQALETVQRLLPVLCQDHGLTPDQVVAIANNNG
GKQALETVQRLLPVLCQDHGLTPDQVVAIASNIGGKQALETVQRLLPVLCQDHGLTLDQV
VAIASNGGKQALETVQRLLPVLCQDHGLTPNQVVAIASNSGGKQALETVQRLLPVLCQDH
GLTPNQVVAIASNGGKQALESIVAQLSRPDPALAALTNDHLVALACLGGRPALDAVKKGL
PHAPELIRRINRRIPERTSHRVPDLAHVVRVLGFFQSHSHPAQAFDDAMTQFEMSRHGLV
QLFRRVGVTEFEARYGTLPPASQRWDRILQASGMKRAKPSPTSAQTPDQASLHAFADSLE
RDLDAPSPMHEGDQTGASSRKRSRSDRAVTGPSAQQSFEVRVPEQRDALHLPLSWRVKRP
RTRIGGGLPDPGTPIAADLAASSTVMWEQDAAPFAGAADDFPAFNEEELAWLMELLPQSG
SVGGTI
>UniRef100_B2SKR1 Tal9d, TAL effector AvrBs3/PthA n=2 Tax=Xanthomonas oryzae pv. oryzae RepID=B2SKR1_XANOP
@ 1 3 8 10 11 11 11 11 11 11 11 11 11 11 11 11 11 12 12 12 12 12 12 13 13 13 13 13 15 16 19 22 26 27 29
# LETVQRLLPVLCQDHGLTPDQVVAIASHGGGKQA 34 3.66497672429151 NO
MDPIRSRTPSPARELLPGPQPDRVQPTADRGGAPPAGGPLDGLPARRTMSRTRLPSPPAP
SPAFSAGSFSDLLRQFDPSLLDTSLLDSMPAVGTPHTAAAPAECDEVQSGLRAADDPPPT
VRVAVTAARPPRAKPAPRRRAAQPSDASPAAQVDLRTLGYSQQQQEKMKPKVRSTVAQHH
EALVGHGFTHAHIVALSQHPAALGTVAVTYQDIIRALPEATHEDIVGVGKQWSGARTLEA
LLTEAGELRGPPLQLDTGQLLKIAKRGGVTAVEAVHAWRNALTGAPLNLTPDQVVAIASN
IGGKQALETVQRLLPVLCQDHGLTPDQVVAIASNNGGKQALETVQRLLPVLCQAHGLTPD
QVVAIASNIGGKQALETVQRLLPVLCQDHGLTPDQVVAIASHGGGKQALETVQRLLPVLC
QDHGLTPDQVVAIASHGGGKQALETVQRLLPVLCQDHGLTPDQVVAIANNVGGKQALATV
QRLLPVLCQDHGLTPDQVVAIASHGGGKQALETVQRLLPVLCQDHGLTPDQVVAIASHDG
GKQALETVQRLLPVLCQDHGLTPDQVVAIASHGGGKQALETVQRLLPVLCQDHGLTPDQV
VAIASHDGGKQALETVQRLLPVLCQDHGLTLDQVVAIASHDGGKKALETVQRLLPVLCQD
HGLTPDQVVAIASHDGGKQALETVQRLLPVLCQDHGLTPDQVVAIASNGGGKQALESIVA
QLSRPDPALAALTNDHLVALACLGGRPALDAVKKGLPHAPELIRRVNSRIGERTSHRVAD
YAQVVRVLEFFQCHSHPAYAFDEAMTQFGMSRHGLVQLFRRVGVTEFEARCGTLPPASQR
WDRILQASGMKRAKPSPTSAQTPDQASLHAFADSLERDLDAPSPMHEGDQTRASSRKRSR
SDRAVTGPSAQQSFEVRVPEQRDALHLPLSWRVKRPRTRIGGGLPDPGTPIAADLAASST
VMWEQDAAPFAGAADDFPAFNEEELAWLMELLPQSGSVGGTI
>UniRef100_B2SKQ7 Tal9c, also AvrXa27, TAL effector AvrBs3/PthA n=2 Tax=Xanthomonas oryzae pv. oryzae RepID=B2SKQ7_XANOP
@ 1 1 4 7 10 11 11 13 13 13 13 13 13 13 13 13 13 13 13 14 14 14 14 15 15 16 17 17 17 20 22 25 31 33 33
# TVQRLLPVLCQDHGLTPDQVVAIASNGGGKQALE 34 3.72380025370327 NO
MDPIRSRTPSPARELLPGPQPDRVQPTADRGGAPPAGGPLDGLPARRTMSRTRLPSPPAP
SPAFSAGSFNDLLRQFDPSLLDTSLLDSMPAVGTPHTAAAPAEWDEVQSGLRAADDPPPT
VRVAVTAARPPRAKPAPRRRAAQPSDASPAAQVDLRTLGYSQQQQEKIKSKVRSTVAQHH
EALVGHGFTHAHIVALSQHPAALGTVAVKYQHIITALPEATHEDIVGVGKQWSGARALEA
LLTKAGELRGPPLQLDTGQLLKIAKRGGVTAVEAVHASRNALTGAPLNLTPDQVVAIASN
IGGNQALETVQRLLPVLCQDHGLTPDQVVAIANNNGGKQALETVQRLLPVLCQAHGLTPD
QVVAIASNGGKQALETVQRLLPVLCQAHGLTPNQVVAIASNGGGKQALETVQRLLPVLCQ
AHGLTQDQVVAIASNSGGKQALETVQRLLPVLCQAHGLTPAQVVAIASNNGGKQALETVQ
RLFPVLCQDHGLTPDQVVTIANNNGGKQALETVQRLLPVLCQAHGLIPDQVVAIANNNGG
KQALETVQRLLPVLCQAHGLTPAQVVAIASNIGGKQALETVQRLLPVLCRAHGLTPAQVV
AIANNNGGKQALETVQRLLPVLCQAHGLTPDQVVAIASNIGGKQALETVQRLLPVLCQDH
GLTPDQVVAIASNGGKQALETVQRLLPVLCQDHGLTPAQVVAIASHDGGKQALETVQRLL
PVLCQDHGLTLDQVVAIASHDGGKQALETVQRLLPVLCQDHGLTLDQVVAIASNIGGKQA
LETVQRLLPVLCQDHGLTPDQVVAIASNGGGKQALETVQRLLPVLCQDHGLTPDQVVAIA
SNGGGKQALESIVAQLSRPDPALAALTNDHLVALACLGGRPALDAVKKGLPHAPELIRRI
NRRIPERTSHRVADLAHVVRVLGFFQSHSHPAQAFDDAMTQFGMSRHGLVQLFRRVGVTE
FEARCGTLPPASQRWDRILQASGMKRAKPSPTSAQTPDQASLHAFADSLERDLDAPSPMH
EGDQTRASSRKRSRSDRAVTGPSTQQSFEVRVPEQRDALHLPLSWRVKRPRTRIGGGLPD
PGTPIAADLAASSTVMWEQDAAPFAGAADDFPAFNEEELAWLMELLPQSGSVGGTI
>UniRef100_B9VQX6 Avirulence protein Avrxa5 n=1 Tax=Xanthomonas oryzae pv. oryzae RepID=B9VQX6_XANOO
@ 1 4 8 11 13 14 15 16 16 16 16 16 16 16 16 16 16 17 17 17 17 17 17 17 18 20 20 20 21 24 26 29 32 36 36
# TVQRLLPVLCQDHGLTPDQVVAIASHDGGKQALE 34 3.67939510651719 NO
MDPIRSRTPSPARELLPGPQPDRVQPTADRGGAPPAGGPLDGLPARRTMSRTRLPSPPAP
SPAFSAGSFSDLLRQFDPSLLDTSLLDSMPAVGTPHTAAAPAEWDEAQSGLRAADDPPPT
VRVAVTAARPPRAKPAPRRRAAQPSDASPAAQVDLRTLGYSQQQQEKIKPKVRSTVARHH
EALVGHGFTHAHIVALSQHPAALGTVAVTYQDIIRALPEATHEDIVGVGKQWSGARALEA
LLTEAGELRGPPLQLDTGQLLKIAKRGGVTAVKAVHAWRNALTGAPLNLTPAQVVAIASH
DGGNQALETVQRLLPVLCQDHGLTPAQVVAIASHDGGKQALETVQRLLPVLCQDHGLTPD
QVVAIASHDGGKQALETVQRLLPVLCQDHGLTPAQAVAIASNGGGKQALETVQRLLPVLC
QDHGLTPDQVVAIASNGGKQALETVQRLLPVLCQDHGLTPDQVVAIASNNGGKQALETVQ
RLLPVLCQDHGLTPDQVVAIASHDGGKQALETVQRLLPVLCQDHGLTPDQVVAIASHDGG
KQALETVQRLLPVLCQDHGLTPDQVVAIASNGGKQALETVQRLLPVLCQDHGLTLAQVVA
IASNIGGKQALETVQRLLPVLCQDHGLTPDQVVAIASNNGGKQALETVQRLLPVLCQDHG
LTPDQVVAIASHDGGKQALETVQRLLPVLCQDHGLTPAQVVAIASHIGGKQALETVQRLL
PVLCQDHGLTLDQVVAIASNDGSKQALETVQRLLPVLCQDHGLTPDQVVAIASHDGGKQA
LETVQRLLPVLCQDHGLTPNQVVAIASNIGGKQALETVQRLLPVLCQAHGLTPDQVVAIA
SHDGGKQALETVQRLLPVLCQNHGLTPDQVVAIASHDGGKQALETVQRLLPVLCQNHGLT
PDQVVAIASNGGGKQALETVQRLLPVLCQDHGLTPDQVVAIASNGGGKQALESIVAQLSR
PDPALAALTNDHLVALACLGGRPALDAVKKGLPHAPELIRRINRRIPERTSHRVADYAQV
VRVLEFFQCHSHPAYAFDEAMTQFGMSRNGLVQLFRRVGVTELEARCGTLPPASQRWDRI
LQASGMKRAKPSPTSAQTPDQASLHAFADSLERDLDAPSPMHEGDQTRASSRKRSRSDRA
VTGPSAQQSFEVRVPEQRDALHLPLSWRVKRQRTRIGGGLPDPGTPIAADLAASSTVMWE
QDAAPFAGAADDFPAFNEEELAWLMELLPQSGSVGGTI
>UniRef100_Q6GWX7 Avirulence protein AvrXa7-1M n=1 Tax=Xanthomonas oryzae pv. oryzae RepID=Q6GWX7_XANOO
@ 1 6 10 17 19 20 21 21 21 21 21 21 21 21 21 21 21 21 22 22 22 22 22 23 23 24 24 24 24 26 29 35 39 41 42
# GKQALETVQRLLPVLCQDHGLTPDQVVAIASNSG 34 3.760421209522 NO
MDPIRSRTPSPARELLPGPQPDRVQPTADRGGAPPAGGPLDGLPARRTMSRTRLPSPPAP
SPAFSAGSFSDLLRQFDPSLLDTSLLDSMPAVGTPHTAAAPAEWDEVQSGLRAADDPPPT
VRVAVTAARPPRAKPAPRRRAAQPSDASPAAQVDLRTLGYSQQQQEKIKPKVRSTVAQHH
EALVGHGFTHAHIVALSQHPAALGTVAVKYQHIITALPEATHEDIVGVGKQWSGARALEA
LLTEARELRGPPLQLDTGQLLKIAKRGGVTAVEAVHAWRNALTGAPLNLTPDQVVAIASN
IGGKQALETVQRLLPVLCQDHGLTPDQVVAIASHGGGKQALETVQRLLPVLCQDHGLTPD
QVVAIASNIGGKQALETVQRLLPVLCQAHGLTPDQVVAIASNIGGKQALETVQRLLPVLC
QDHGLTPAQVVAIASNSGGKQALETVQRLLPVLCQDHGLTPDQVVAIASHDGGKQALETV
QRLLPVLCQDHGLTPDQVVAIANNNGGKQALETLQRLLPVLCQDHGLTPDQVVAIASHDG
GKQALETVQRLLPVLCQDHGLTPDQVVAIASHDGGKQALETVQRLLPVLCQDHGLTPAQV
VAIASHDGGKQALETVQRLLPVLCQDHGLTPDQVVAIASNSGGKQALETVQRLLPVLCQD
HGLTPDQVVAIASNGGKQALETVQRLLPVLCQDHGLTPDQVVAIASNGGKQALETVQRLL
PVQRLLPVLCQDHGLTQDQVVAIASHDGGKQALETVQRLLPVLCQDHGLTPDQVVAIASH
DGGKQALETVQRLLPVLCQDHGLTPDQVVAIASNSGGKQALETVQRLLPVLCQDHGLTPD
QVVAIASNSGGKQALETVQRLLPVLCQDHGLTPDQVVAIASNNGGKQALETVQRLLPVLC
QDHGLTPDQVVAIANNNGGKQALETVQRLLPVLCQDHGLTPAQVVAIASNIGGKQALETV
QRLLPVLCQDHGLTLDQVVAIASNGGSKQALETVQRLLPVLCQDHGLTPDQVVAIANNNG
GKQALETVQRLLPVLCQDHGLTPDQVVAIASNIGGKQALETVQRLLPVLCQDHGLTLDQV
VAIASNGGKQALETVQRLLPVLCQDHGLTPNQVVAIASNSGGKQALETVQRLLPVLCQDH
GLTPNQVVAIASNGGKQALESIVAQLSRPDPALAALTNDHLVALACLGGRPALDAVKKGL
PHAPELIRRINRRIPERTSHRVPDLAHVVRVLGFFQSHSHPAQAFDDAMTQFEMSRHGLV
QLFRRVGVTEFEARYGTLPPASQRWDRILQASGMKRAKPSPTSAQTPDQASLHAFADSLE
RDLDAPSPMHEGDQTGASSRKRSRSDRAVTGPSAQQSFEVRVPEQRDALHLPLSWRVKRP
RTRIGGGLPDPGTPIAADLAASSTVLWEQDAAPFAGAADDFPAFNEEELAWLMELLPQSG
SVGGTI
>UniRef100_Q9EZV3 Avirulence protein n=1 Tax=Xanthomonas oryzae pv. oryzae RepID=Q9EZV3_XANOO
@ 1 6 10 17 19 20 21 21 21 21 21 21 21 21 21 21 21 21 22 22 22 22 22 23 23 24 24 24 24 26 29 35 39 41 42
# GKQALETVQRLLPVLCQDHGLTPDQVVAIASNSG 34 3.76042120952199 NO
MDPIRSRTPSPARELLPGPQPDRVQPTADRGGAPPAGGPLDGLPARRTMSRTRLPSPPAP
SPAFSAGSFSDLLRQFDPSLLDTSLLDSMPAVGTPHTAAAPAEWDEVQSGLRAADDPPPT
VRVAVTAARPPRAKPAPRRRAAQPSDASPAAQVDLRTLGYSQQQQEKIKPKVRSTVAQHH
EALVGHGFTHAHIVALSQHPAALGTVAVKYQHIITALPEATHEDIVGVGKQWSGARALEA
LLTEARELRGPPLQLDTGQLLKIAKRGGVTAVEAVHAWRNALTGAPLNLTPDQVVAIASN
IGGKQALETVQRLLPVLCQDHGLTPDQVVAIASHGGGKQALETVQRLLPVLCQDHGLTPD
QVVAIASNIGGKQALETVQRLLPVLCQAHGLTPDQVVAIASNIGGKQALETVQRLLPVLC
QDHGLTPAQVVAIASNSGGKQALETVQRLLPVLCQDHGLTPDQVVAIASHDGGKQALETV
QRLLPVLCQDHGLTPDQVVAIANNNGGKQALETLQRLLPVLCQDHGLTPDQVVAIASHDG
GKQALETVQRLLPVLCQDHGLTPDQVVAIASHDGGKQALETVQRLLPVLCQDHGLTPAQV
VAIASHDGGKQALETVQRLLPVLCQDHGLTPDQVVAIASNSGGKQALETVQRLLPVLCQD
HGLTPDQVVAIASNGGKQALETVQRLLPVLCQDHGLTPDQVVAIASNGGKQALETVQRLL
PVQRLLPVLCQDHGLTQDQVVAIASHDGGKQALETVQRLLPVLCQDHGLTPDQVVAIASH
DGGKQALETVQRLLPVLCQDHGLTPDQVVAIASNSGGKQALETVQRLLPVLCQDHGLTPD
QVVAIASNSGGKQALETVQRLLPVLCQDHGLTPDQVVAIASNNGGKQALETVQRLLPVLC
QDHGLTPDQVVAIANNNGGKQALETVQRLLPVLCQDHGLTPAQVVAIASNIGGKQALETV
QRLLPVLCQDHGLTLDQVVAIASNGGSKQALETVQRLLPVLCQDHGLTPDQVVAIANNNG
GKQALETVQRLLPVLCQDHGLTPDQVVAIASNIGGKQALETVQRLLPVLCQDHGLTLDQV
VAIASNGGKQALETVQRLLPVLCQDHGLTPNQVVAIASNSGGKQALETVQRLLPVLCQDH
GLTPNQVVAIASNGGKQALESIVAQLSRPDPALAALTNDHLVALACLGGRPALDAVKKGL
PHAPELIRRINRRIPERTSHRVPDLAHVVRVLGFFQSHSHPAQAFDDAMTQFEMSRHGLV
QLFRRVGVTELEARGGTLPPASQRWDRILQASGMKRAKPSPTSAQTPDQASLHAFADSLE
RDLDAPSPMHEGDQTGASSRKRSRSDRAVTGPSAQQSFEVRVPEQRDALHLPLSWRVKRP
RTRIGGGLPDPGTPIAADLAASSTVMWEQDAAPFAGAADDFPAFNEEELAWLMELLPQSG
SVGGTI
>UniRef100_B2ZG29 Avr/pthC8b n=1 Tax=Xanthomonas oryzae pv. oryzae RepID=B2ZG29_XANOO
@ 2 2 3 8 13 15 15 15 15 15 15 15 15 15 15 15 15 15 15 16 16 16 16 17 17 17 18 18 19 21 23 26 31 32 34
# LETVQRLLPVLCQDHGLTPDQVVAIASNIGGKQA 34 3.76042120952199 NO
MDPIRSRTPSPARELLPGPQPDRVQPTADRGGAPPAGGPLDGLPARRTMSRTRLPSPPAP
SPAFSAGSFSDLLRQFDPSLLDTSLLDSMPAVGTPHTAAAPAECDEVQSGLRAADDPPPT
VRVAVTAARPPRAKPAPRRRAAQPSDASPAAQVDLRTLGYSQQQQEKIKPKVRSTVAQHH
EALVGHGFTHAHIVALSQHPAALGTVAVTYQDIIRALPEATHEDIVGVGKQWSGARALEA
LLTEAGELRGPPLQLDTGQLLKIAKRGGVTAVEAVHAWRNALTGAPLNLTPDQVVAIASN
IGGNQALETVQRLLPVLCQAHGLTPDQVVAIASHGGGKQALETVQRLLPVLCQDHGLTPD
QVVAIASNIGGKQALETVQRLLPVLCQDHGLTPDQVVAIASNIGGKQALETVQRLLPVLC
QDHGLTPDQVVAIASNIGGKQALETVQRLLPVLCQDHGLTPDQVVAIANNNGGKQALETV
QRLLPVLCQDHGLTPDQVVAIASHDGGKQALETVQRLLPVLCQGHGLTPDKVVAIASNSG
GKQALETVQRLLPVLCQAHGLTPDKVVAIANNNGGKQGKQALETVQRLLPVLCQDHGLTP
DQVVAIASNSGGKQALETVQRLLPVLCQDHGLTPAQVVAIANNNGGKQALETVRRLLPVL
CQDHGLTPDQVVAIASHDGGKQALETVQRLLPVLCQDHGLTPDQVVAIANNNGGKQALET
VQRLLPVLCQNHGLTPDQVVAIASNIGGKQALETVQRLLPVLCQDHGLTPDQVVAIASHD
GGKQALETVQRLLPVLCQDHGLTPAQVVAIANNNGGKQALETVRRLLPVLCQDHGLSPDQ
VVAIASNSGGKQALETVQRLLPVLCQDHGLTPAQVVAIASNGGGKQALESIVAQLSRPDP
ALAALTNDHLVALACLGGRPALDAVKKGLPHAPELIRRINRRIPERTSHRVADYAQVVRV
LEFFQCHSHPAYAFDEAMTQFGMSRNGLLQLFRRVGVTELEARGGTLPPASQRWDRILQA
SGMKRAKPSPTSAQTPDQASLHAFADSLERDLDAPSPMHEGDQTGASSRKRSRSDRAVTG
PSAQQSFEVRVPEQHDALHLPLSWRVKRPRTRIGGGLHDPGTPIAADLAASSTVMWEQDA
APFAGAADDFPAFNEEELAWLMELLPQSGSVGGTI
>UniRef100_A0A067S8B0 Protein prenyltransferase subunit alpha n=1 Tax=Arthrospira platensis str. Paraca RepID=A0A067S8B0_ARTPT
@ 0 2 4 7 8 10 12 14 14 14 14 14 14 14 14 14 14 14 14 14 14 15 16 16 16 16 16 16 16 16 20 23 30 38 39
# FKPDYHEAWSNRGNALSYLGEYEKAISSYDQAIK 34 3.8077635764172 NO
MFNQLMRLMGRFRRWLTQVWDKFIDWVDPPPPPRSNPPRLPDDEYEWLFRQLLTKVGQGW
KGDQVRRWLRRNEYRVTKSRWEEWSPRFHPNPKDAEISRQLLLLAQLDGDYISQIAANLL
GETRPKPPPGETNTPDSLPADAESWFNDGCQRYLNGDLRGAIFSWEKAIEFKPDYHEAWA
NRGVALANLGEYEKAISSCDQAIEFKPDYHEAWANRGVALANLGEYEKAISSCDQAIKFK
PDFHQAWFFRGVALSYLGEYEKAISSYDQAIKFKPDLHEAWSNRGVALANLGEYEKAISS
CDQAIKFKPDYHEAWFVRGVALSYLGEYEKAISSYDQAIKFKPDLHEAWSNRGLALANLG
EYEKAISSYDQAIKFKPDYHEAWYNRGVALYDLGEYEKAISSYDQAIKFKPDYHEAWFNR
GVALYDLGEYEKAISSYDQAIKFKPDYHEAWFFRGVALSNLGEYEKAISSYDQAIKIKPD
LHEAWFNRGNALSYLGEYEKAISSYDQAIKFKPDDHEAWFNRGNALSYLGEYEKAISSYD
QAIKFKPDYHEAWYNRGVALSDLGEYEKAISSYDQAIKFKPDFHEAWSNRGVALSYLGEY
EKAISSYDQAIKFKPDYHEAWSNRGNALSYLGEYEKAISSYDQAIKFKPDYHEAWSNRGS
ALSDLGEYEKAISSHDQAIKFKPDFHQAWSNRGNAAAQSRRNTDFIVPDINSPRLSEILQ
NPSLELRDYPGRIASYQQGLKHCPKSTHPTAWGFLHHVIGQGRYQRGQFATASHRITDEF
GQPQTARYYYQQAVESYQEALTVITPDADRELYLTIVLDLISALLKLGEYQSARQWHQQG
FATLQTWLNQIYHRHHSQPEKVSLSPPVNPDDDETPQLVPGNFRESQSIPQVKRLRAKFT
LFYRFAFDFASQDQNWHQALETAELEKNIHLTWLLSTASQPVEISPNVAQIQTLVNGETA
LIYWYYGNHSLITFILTRDDLTAIPLSAAAQETLETLITHWNRDYQNYSLKKTSDSQSWQ
QRLKTHIDSMHTLLNIPEITAKLPPEISHLILIPHRDLHRFPLEALFPHDLIITRLPSAA
FGYGHSSSPPMNPNSGVSVLTVAYPDSIGAKNLPFTAAEVTAIEQILTGYNSRYQTITDK
QATEETVISALTENHQIFHFSGHGDYYHKKPSLSSLLLSGSERLTGEKIASLSLTSYGLV
YLNACETGLTNIEAIEKEYVGLASAFLRGGVSQVVSSLWLVNDESAAVLAIKFYQEYLGG
ETAAVALHKAKNWLRFEATWGEIAKVYQCCLSHPSLADNNRGILSKALGRIERQENSEVM
PFSDVYYWSSLVISGY
>UniRef100_B2SN77 Tal7a, TAL effector AvrBs3/PthA n=1 Tax=Xanthomonas oryzae pv. oryzae (strain PXO99A) RepID=B2SN77_XANOP
@ 2 2 3 10 14 16 16 16 16 16 16 16 16 16 16 16 16 16 16 17 17 17 17 18 18 18 18 18 20 22 24 27 31 32 34
# LETVQRLLPVLCQDHGLTPDQVVAIASNGGGKQA 34 3.72380025370327 NO
MDPIRSRTPSPARELLPGPQPDRVQPTADRGGAPPAGGPLDGLPARRTMSRTRLPSPPAP
SPAFSAGSFSDLLRQFDPSLLDTSLLDSMPAVGTPHTAAAPAECDEVQSGLRAADDPPPT
VRVAVTAARPPRAKPAPRRRAAQPSDASPAAQVDLRTLGYSQQQQEKIKPKVRSTVAQHH
EALVGHGFTHAHIVALSQHPAALGTVAVTYQDIIRALPEATHEDIVGVGKQWSGARALEA
LLTEAGELRGPPLQLDTGQLLKIAKRGGVTAVEAVHAWRNALTGAPLNLTPDQVVAIASN
IGGNQALETVQRLLPVLCQAHGLTPDQVVAIASHGGGKQALETVQRLLPVLCQDHGLTPD
QVVAIASNIGGKQALETVQRLLPVLCQDHGLTPDQVVAIASNIGGKQALETVQRLLPVLC
QDHGLTPDQVVAIASNIGGKQALETVQRLLPVLCQDHGLTPDQVVAIANNNGGKQALETV
QRLLPVLCQDHGLTPDQVVAIASHDGGKQALETVQRLLPVLCQGHGLTPDKVVAIASNSG
GKQALETVQRLLPVLCQAHGLTPDKVVAIANNNGGKQALETVQRLLPVLCQDHGLTPDQV
VAIASNSGGKQALETVQRLLPVLCQDHGLTPAQVVAIANNNGGKQALETVRRLLPVLCQD
HGLTPDQVVAIASHDGGKQALETVQRLLPVLCQDHGLTPDQVVAIANNNGGKQALETVQR
LLPVLCQNHGLTPDQVVAIASNIGGKQALETVQRLLPVLCQDHGLTPDQVVAIASHDGGK
QALETVQRLLPVLCQDHGLTPAQVVAIANNNGGKQALETVRRLLPVLCQDHGLSPDQVVA
IASNSGGKQALETVQRLLPVLCQDHGLTPDQVVAIASNGGGKQALESIVAQLSRPDPALA
ALTNDHLVALACLGGRPALDAVKKGLPHAPELIRRINRRIPERTSHRVADYAQVVRVLEF
FQCHSHPAYAFDEAMTQFGMSRNGLLQLFRRVGVTELEARGGTLPPASQRWDRILQASGM
KRAKPSPTSAQTPDQASLHAFADSLERDLDAPSPMHEGDQTGASSRKRSRSDRAVTGPSA
QHSFEVRVPEQHDALHLPLSWRVKRPRTRIGGGLPDPGTPIAADLAASSTVLWEQDAAPF
AGAADDFPAFNEEELAWLMELLPQSGSVGGTI
>UniRef100_B2SN81 Tal7b, TAL effector AvrBs3/PthA n=2 Tax=Xanthomonas oryzae pv. oryzae RepID=B2SN81_XANOP
@ 1 5 6 14 17 17 18 18 18 18 18 18 18 18 18 18 18 18 18 19 19 19 19 20 20 20 20 20 22 24 28 29 34 35 36
# LETVQRLLPVLCQDHGLTPDQVVAIASHGGGKQA 34 3.66497672429151 NO
MDPIRSRTPSPARELLPGPQPDRVQPTADRGGAPPDGGPLDGLPARRTMSRTRLPSPPAP
SPAFSAGSFSDLLRQFDPSLLDTSLLDSMPAVGTPHTAAAPAEWDEVQSGLRAADDPPPT
VRVAVTAARPPRAKPAPRRRAAQPSDASPAAQVDLRTLGYSQQQQEKIKPKVRSTVAQHH
EALVGHGFTHAHIVALSQHPAALGTVAVTYQDIIRALPEATHEDIVGVGKQWSGARALEA
LLTKAGELRGPPLQLDTGQLLKIAKRGGVTAVEAVHAWRNALTGAPLNLTPDQVVAIASN
IGGNQALETVQRLLPVLCQAHGLTPDQVVAIASHGGGKQALETVQRLLPVLCQDHGLTPD
QVVAIASNSGGKQALETVQRLLPVLCQDHGLTPDQVVAIASHGGGKQALETLQRLLPVLC
QDHGLTPDQVVAIASHGGGKQALETLQRLLPVLCQAHGLTPAQVVALASHDGGKQALETV
QRLLPVLCQDHGLTPDQVVAIASNSGGKQALETVQRLLPVLCQDHGLTPDQVVAIASNGG
GKQALETVQRLLPVLCQDHGLTPDHVVAIASHDGGKQALETVQRLLPVLCQDHGLTPDQV
VAIANNNGGKQALETVQRLLPVLCQAHGLTPDQVVAIASNGGGKQALETVQRLLPVLCQD
HGLTPAQVVAIASHGGGKQALETVQRLLPVLCQAHGLTPDQVVAIASNGGGKQALETVQR
LLPVLCQDHGLTPDQVVAIASHDGGKQALETVQRLLPVLCQDHGLTPDQVVAIASHGGGK
QALETVQRLLPVLCQDHGLTPDQVVAIASHDGGKQALETVQRLLPVLCQDHGLTPDQVVA
IASHDGGKQALETVQRLLPVLCQDHGLTLDQVVAIASNIGGKQALETVQRLLPVLCQDHG
LTPAQVVAIANNNGGKQALETVQRLLPVLCQDHGLTPDQVVAIASNGGGKQALESIVAQL
SCPDPALAALTNDHLVALACLGGRPALDAVKKGLPHAPELIRRINRRIPERTSHRVADLP
ERTSNRVADLAQVVRVLGFFQSHSHPAQAFDDAMTQFGMSRHGLVQLFRRVGVTELEARC
GTLPPASQRWDRILQASGMKRAKPSPTSAQTPDQASLHAFADSLERDLDAPSPMHEGDQT
RASSRKRSRLDRAVTGPSTQQSFEVRVPEQRDALHLPLSWRVKRPRTRIGGGLPDPGTPI
AADLAASSTVMWEQDAAPFAGAADDFPAFNEEELAWLMELLPQSGSVGGTI
>UniRef100_Q5H3I0 Avirulence protein n=1 Tax=Xanthomonas oryzae pv. oryzae (strain KACC10331 / KXO85) RepID=Q5H3I0_XANOR
@ 1 2 7 11 11 11 11 11 11 11 11 11 11 11 11 11 11 11 11 11 12 13 13 13 13 13 13 14 15 15 20 24 29 30 31
# QALETVQRLLPVLCQDHGLTPDQVVAIASHGGGK 34 3.66497672429151 NO
MGSLAVSTEISHNPLPILHAGPGSPSCLRLTLVVEGCQDHPKLCTAMRPGKLCRDHRPLV
WRRPCKEVCLMDPIRSRTPSPARELLPGPQPDRVQPTADRGGAPPAGGPLDGLPARRTMS
RTRLPSPPAPSPAFSAGSFSDLLRQFDPSLLDTSLLDSMPAVGTPHTAAAPAEWDEAQSG
LRAADDPPPTVPVAVTAARPPRAKPAPRRRAAQPSDASPAAQVDLRTLGYSQQQQEKIKP
KVRSTVAQHHEALVGHGFTHAHIVALSQHPAALGTVAVTYQDIIRALPEATHEDIVGVGK
QWSGARALEALLTKAGELRGPPLQLDTGQLVKIAKRGGVTAVEAVHASRNALTGAPLNLT
PDQVVAIASNIGGKQALETVQRLLPVLCQDHGLTPDQVVAIANNNGGKQALETVQRLLPV
LCQDHGLTPDQVVAIASNIGGKQALETVQRLLPVLCQDHGLTPDQVVAIASHGGGKQALE
TVQRLLPVLCQDHGLTPDQVVAIASHGGGKQALETLQRLLPVLCQDHGLTPDQVVAIASH
DGGKQALETVQRLLPVLCQDHGLTPDQVVAIASNGGGKQALETLQRLLPVLCQDHGLTPD
QVVAIASHDGGKQALETVQRLLPMLCQDHGLTPDQVVAIASHGGGKQALETVQRLLPVLC
QDHGLTPDQVVAIASHDGGKQALETVQRLLPVLCQDHGLTLDQVVAIASHDGGKKALETV
QRLLPVLCQDHGLTPDQVVAIASHDGGKQALETVQRLLPVLCQDHGLTPDQVVAIASNGG
GKQALESIVAQLSRPDPALAALTNDHLVALACLGGRPALDAVKKGLPHAPELIRRVNRRI
GERTSHRVADYAQVVRVLEFFQCHSHPAQAFDDAMTQFGMSRHGLVQLFRRVGVTEFEAR
CGTLPPASQRWDRILQASGMKRAKPSPTSAQTPDQASLHAFADSLERDLDAPSPMHEGDQ
TRASSRKRSRSDRAVTGPSTQQSFEVRVPEQRDALHLPLSWRVKRPRTRIGGGLPDPGTP
IAADLAASSTVMWEQDAAPFAGAADDFPAFNEEELAWLMELLPQSGSVGGTI
>UniRef100_Q5H3H9 Avirulence protein n=1 Tax=Xanthomonas oryzae pv. oryzae (strain KACC10331 / KXO85) RepID=Q5H3H9_XANOR
@ 0 1 4 7 9 11 11 11 11 12 12 12 12 12 12 12 12 12 12 12 12 12 13 13 13 13 13 13 13 14 15 18 20 22 23
# RLLPVLCQDHGLTPDQVVAIASNIGGKQALETVQ 34 3.76042120952199 NO
MQRLLPVLCQDHGLTPDQVVAIASHDGGKQALETVQRLLPVLCQDHGLTPAQAVAIASNG
GGKQALETVQRLLPVLCQDHGLTPDQVVAIASNGGKQALETVQRLLPVLCQDHGLTPDQV
VAIASNGGKQALETVQRLLPVLCQDHGLTLAQVVAIASNIGGKQALETVQRLLPVLCQDH
GLTPDQVVAIASNIGGKQALETVQRLLPVLCQDHGLTPDQVVAIASNNGGKQALETVQRL
LPVLCQDHGLTPDQVVAIASHDGGKQALETVQRLLPVLCQDHGLTPAQVVAIASHIGGKQ
ALETVQRLLPVLCQDHGLTLDQVVAIASNDGSKQALETVQRLLPVLCQDHGLTPDQVVAI
ASHDGGKQALETVQRLLPVLCQDHGLTPNQVVAIASNIGGKQALETVQRLLPVLCQAHGL
TPDQVVAIASHDGGKQALETVQRLLPVLCQNHGLTPDQVVAIASNGGGKQALETVQRLLP
VLCQDHGLTPDQVVAIASNGGGKQALESIVAQLSRPDPALAALTNDHLVALACLGGRPAL
DAVKKGLPHAPELIRRINRRIPERTSHRVADYAQVVRVLEFFQCHSHPAYAFDEAMTQFG
MSRNGLVQLFRRVGVTELEARCGTLPPASQRWDRILQASGMKRAKPSPTSAQTPDQASLH
AFADSLERDLDAPSPMHEGDQTRASSRKRSRSDRAVTGPSAQQSFEVRVPEQRDALHLPL
SWRVKRPRTRIGGGLPDPGTPIAADLAASSTVMWEQDAAPFAGAADDFPAFNEEELAWLM
ELLPQSGSVGGTI
>UniRef100_Q5H0J1 Hypothetical 125K protein n=1 Tax=Xanthomonas oryzae pv. oryzae (strain KACC10331 / KXO85) RepID=Q5H0J1_XANOR
@ 1 5 9 14 17 18 18 18 18 18 18 18 18 18 18 18 18 18 18 18 18 19 20 20 20 20 20 21 22 24 27 33 36 38 38
# QALETVQRLLPVLCQDHGLTPDQVVAIASHGGGK 34 3.66497672429151 NO
MGSLAVSTEISHNPLPILHAGPGSPSCLRLTLVVEGCQDHPKLCTAMRPGKLCRDHRPLV
WRRPCKEVCLMDPIRSRTPSPARELLPGPQPDRVQPTADRGGAPPAGGPLDGLPARRTMS
RTRLPSPPAPSPAFSAGSFSDLLRQFDPSLLDTSLLDSIPAVGTPHTAAAPAEWDEVQSG
LRAADDPPPTVRVAVTAARPPRAKPAPRRRAAQPSDASPAAQVDLRTLGYSQQQQEKIKP
KVRSTVAQHHEALVGHGFTHAHIVALSQHPAALGTVAVTYQDIIRALPEATHEDIVGVGK
QWSGARALEALLTKAGELRGPPLQLDTGQLLKIAKRGGVTAVEAVHAWRNALTGAPLNLT
PDQVVAIASNIGGNQALETVQRLLPVLCQAHGLTPDQVVAIASHGGGKQALETVQRLLPV
LCQDHGLTPDQVVAIASNIGGKQALETVQRLLPVLCQDHGLTPDQVVAIASNGGGKQALE
TLQRLLPVLCQAHGLTPDQVLAIASHGGGKQALETLQRLLPVLCQDHGLTPAQVVALASH
DGGKQALETVQRLLPVLCQDHGLTPAQVVAIASNSGGKQALETVQRLLPVLCQDHGLTPD
QVVAIASNGGGKQALETVQRLLPVLCQDHGLTPDQVVAIASHDGGKQALETVQRLLPVLC
QDHGLTPDQVVAIANNNGGKQALETVQRLLLVLCQAHGLTPDQVVAIASNGGGKQALETV
QRLLPVLCQDHGLTPDQVVAIASHGGGKQALETVQRLLPVLCQDHGLTPDQVVAIASNGG
GKQALETVQRLLPVLCQDHGLTPDQVVAIASHDGGKQALETVQRLLPVLCQDHGLTPDQV
VAIASHGGGKQALETVQRLLPVLCQDHGLTPDQVVAIASHDGGKQALETVQRLLPVLCQD
HGLTPDQVVAIASHDGGKQALETVQRLLPVLCQDHGLTLDQVVAIASNIGGKQALETVQR
LLPVLCQDHGLTPDQVVAIANNNGGKQALETVQRLLPVLCQDHGLTPDQVVAIASNGGGK
QALESIVAQLSCPDPALAALTNDHLVALACLGGRPALDAVKKGLPHAPELIRRINRRIPE
RTSHRVADLPERTSNRVADLAHVVRVLGFFQSHSHPAQAFDDAMTQFGMSRHGLVQLFRR
VGVTELEARCGTLPPASQRWDRILQASGMKRAKPSPTSAQTPDQASLHAFADSLERDLDA
PSPMHEGDQTRASSRKRSRSDRAVTGPSAQQSFEVRVPEQRDALHLPLSWRVKRPRTRIG
GGLPDPGTPIAADLAASSTVLWEQDAAPFAGAADDFPAFNEEELAWLMELLPQSGSVGGT
I
>UniRef100_Q5H0Y6 Avirulence protein n=1 Tax=Xanthomonas oryzae pv. oryzae (strain KACC10331 / KXO85) RepID=Q5H0Y6_XANOR
@ 2 5 7 10 17 19 19 20 20 20 20 20 21 22 22 22 22 22 22 22 23 23 23 23 23 24 24 24 24 28 30 34 38 39 41
# LPVLCQAHGLTPDQVVAIASNNGGKQALETVQRL 34 3.72380025370327 NO
MCTAMRPGKLCRDHRPLVWRRPCKEVCLMDPIRSRTPSPARELLPGPQPDRVQPTADRGG
APPAGGPLDGLPARRTMSRTRLPSPPAPSPAFSAGSFSDPLRQFDPSLLDTSLFDSMPAV
GTPHTAAAPAEWDEAQSALRAADDPPPTVRVAVTAARPPRAKPAPRRRAAQPSDASPAAQ
VDLRTLGYSQQQQEKIKPKVRSTVAQHHEALVGHGFTHAHIVALSKHPAALGTVAVTYQH
IITALPEATHEDIVGVGKQWSGARALEALLTDAGELRGPPLQLDTGQLLKIAKRGGVTAV
EAVHASRNALTGAPLNLTPAQVVAIASNNGGKQALETVQRLLPVLCQAHGLTPAQVVAIA
SHDGGKQALETVQRLLPVLCQDHGLTPDQVVAIASNSGGKQALETVQRLLPVLCQDHGLT
PDQVVAIASNGGGKQALETVQRLLPVLCQDHGLTPDQVVAIASHDGGKQALETVQRLLPV
LCQDHGLTPDQLVAIANNNGGKQALETVQRLLPVLCQDHGLTPDQVVAIASNGGKQALET
VQRLLPVLCQDHGLTPDQVVAIASNIGGKQALETVQRLLPVLCQAHGLTPAQVVAIASHD
GGKQALETMQRLLPVLCQAHGLTPAQVVAIASNSGGKQALETVQRLLPVLCQDHGLTPAQ
VVAIVSHDGGKQALETVQRLLPVLCQAHGLTPDQVVAIASNNGGKQALETVQRLLPVLCQ
DHGLTPDQVVAIASHDGGKQALGTVQRLLPVLCQDHGLTPDQVVAIASNNGGKQALETVQ
RLLPVLCQDHGLTPDQVVAIASHDGGKQALETVQRLLPVLCQAHGLTPAQVVAIASNNGG
KQALETVQRLLPVLCQDHGLTPDQVVAIANNNGGKQALETVQRLLPVLCQAHGLTPAQVV
AIASNNGSKQALETVQRLLPVLCQAHGLTPAQVVAIASNNGGKQALETVQRLLPVLCQAH
GLTPDQVVAIASNNGGKQALETVQRLLPVLCQAHGLTPDQVVAIASNNGGKQALETVQRL
LPVLCQAHGLTPDQVVAIASNNGGKQALETVQRLLPVLCQDHGLTPAQVVAIASHDGGKQ
ALETVQRLLPVLCQDHGLTPAQVVAIASNGGGKQALESIVAQLSRPDPALAALTNDHLVA
LACLGGRPALDAVKKGLPHAPELIRRVNSRIGERTSHRVADYAQVVRVLEFFQCHSHPAY
AFDEAMTQFGMSRNGLLQLFRRVGVTELEARGGTLPPASQRWDRILQASGMKRAKPSPTS
AQTPDQASLHAFADSLERDLDAPSPMHEGDQTRASSRKRSRSDRAVTGPSAQQSFEVRVP
EQRDALHLPLSWRVKRPRTRIGGGLPDPGTPMAADLAASSTVMWEQDAAPFAGAADDFPA
FNEEELAWLMELLPQSGSVGGTI
>UniRef100_Q5GYF3 Avirulence protein n=1 Tax=Xanthomonas oryzae pv. oryzae (strain KACC10331 / KXO85) RepID=Q5GYF3_XANOR
@ 3 8 17 24 28 29 29 29 29 29 29 30 30 30 30 30 30 30 30 30 32 32 33 33 33 34 34 34 34 37 40 45 50 50 52
# SHDGGKQALETVQRLLPVLCQDHGLTPDQVVAIA 34 3.67939510651719 NO
MGSLAVSTEISHNPLPILHAGPGSPSCLRLTLVVEGCQDHPKLCTAMRPGKLCRDHRPLV
WRRPCKEVCLMDPIRSRTPSPARELLPGPQPDRVQPTADRGGAPPAGGPLDGLPARRTMS
RTRLPSPPAPSPAFSAGSFSDLLRQFDPSLLDTSLLDSMPAVGTPHTAAAPAEWDEVQSG
LRAADDPPPTVRVAVTAARPPRAKPAPRRRAAQPSDASPAAQVDLRTLGYSQQQQEKIKP
KVRSTVAQHHEALVGHGFTHAHIVALSQHPAALGTVAVKYQHIITALPEATHEDIVGVGK
QWSGARALEALLTKAGELRGPPLQLDTGQLLKIAKRGGVTAVEAVHAWRNALTGAPLNLT
PDQVVAIASNIGGKQALETVQRLLPVLCQDHGLTPDQVVAIASHGGGKQALETVQRLLPV
LCQDHGLTPDQVVAIASNIGGKQALETVQRLLPVLCQAHGLTPDQVVAIASNIGGKQALE
TVQRLLPVLCQDHGLTPAQVVAIASNSGGKQALETVQRLLPVLCQDHGLTPDQVVAIASH
DGGKQALETLQRLLPVLCQDHGLTPDQVVAIANNNGGKQALETLQRLLPVLCQDHGLTPD
QVVAIASHDGGKQALETVQRLLPVLCQDHGLTPDQVVAIASHGGGKQALETVQRLLPVLC
QDHGLTPDQVVAIASNIGGKQALETVQRLLPVLCQDHGLTPDQVVAIASNIGGKQALETV
QRLLPVLCQDHGLTPDQVVAIASHGGGKQALETVQRLLPVLCQAHGLTPDQVVAIARHDG
GKQALETVQRLLPVLCQAHGLTPDQVVAIANNNGGKQALETVQRLLPVLCQAHGLTPDQV
VAIASHDGGKQALETVQRLLPVLCQAHGLTPDQVVAIASHDGGKQALETVQRLLPVLCQD
HGLTPDQVVAIASHDGGKQALETVQRLLPVLCQDHGLTPDQVVAIASNIGGKQALETVQR
LLPVLCQDHGLTPDQVVAIASNIGGKQALETVQRLLPVLCQDHGLTPDQVVAIANNNGGK
QALETVQRLLPVQRLVPVLCQDHGLTQDQVVAIASNIGGKQALETVQRLLPVLYQDHGLT
QDQVVAIASHDGGKQALETVQRLLPVLCQDHGLTPDQVVAIASHDGGKQALETVQRLLPV
LCQEHGLTPDQVVAIASHDGGKQALETVQRLLPVLCQDHGLTPDQVVAIASHGGGKQALG
TVQRLLPVLCQDHGLTPDQVVAIANNNGGKQALETVQRLLPVLCQDHGLTPDQVVAIANN
NGGKQALETVQRLLPVLCQAHGLTPDQVVAIASHDGGKQALETVQRLLPVLCQDHGLTPA
QVVAIASNSGGKQALETVQRLLPVLCQDHGLTPAQVVAIANNNGGKQALETVQRLLPVLC
QDHGLTPDQVVAIASHDGGKQALETVQRLLPVLCQDHGLTLDQVVAIASNGGKQALETVQ
RLLPVLCQDHGLTPNQVVAIASNSGGKQALETVQRLLPVLCQDHGLTPNQVVAIASNGGK
QALESIVAQLSRPDPALAALTNDHLVALACLGGRPALDAVKKGLPHAPELIRRINRRIPE
RTSHRVPDLAHVVRVLGFFQSHSHPAQAFDDAMTQFGMSRHGLVQLFRRVGVTEFEARYG
TLPPASQRWDRILQASGMKRAKPSPTSAQTPDQASLHAFADSLERDLDAPSPMHEGDQTR
ASSRKRSRSDRAVTDPSTQQSFEVRVPEQRDALHLPLSWRVKRPRTRIGGGLPDPGTPIA
ADLAASSTVMWEQDAAPFAGAADDFPAFNEEELAWLMELLPQSGSVGGTI
>UniRef100_Q5GUW4 Avirulence/virulence protein n=1 Tax=Xanthomonas oryzae pv. oryzae (strain KACC10331 / KXO85) RepID=Q5GUW4_XANOR
@ 1 1 5 9 14 15 15 15 15 15 15 16 16 17 17 17 17 17 17 17 17 18 19 19 21 21 21 21 21 24 24 28 29 30 31
# AIASHDGGKQALETVQRLLPVLCQDHGLTPAQVV 34 3.66497672429151 NO
MGDVAGGVEGCQDPPKLCTAMRPRKLCRDHRPLVWRRTCKEVCLMDPIRSRTPSPARELL
PGPQPDRVQPTADRGGGAPPAGGPLDGLPARRTMSRTRLPSPPAPSPAFSAGSFSDLLRQ
FDPSLLDTSLLDSMPAVGTPHTAAAPAECDEVQSGLRAADDPPPTVRVAVTAARPPRAKP
APRRRAAQPSDASPAAQVDLRTLGYSQQQQEKIKPKVRSTVAQHHEALVGHGFTHAHIVA
LSQHPAALGTVAVTYQDIIRALPEATHEDIVGVGKQWSGARALEALLTKAGELRGPPLQL
DTGQLLKIAKRGGVTAVEAVHAWRNALTGAPLNLTPDQVVAIASNIGGKQALETVQRLLP
VLCQAHGLTPDQVVAIASHGGGKQALETVQRLLPVLCQDHGLTPAQVVAIASNIGGKQAL
ETVQRLLPVLCQDHGLTPAQVMAIANNNGGKQALETVQRLLPVLCQDHGLTPAQVVAIAS
NIGGKQALETVQRLLPVLCQDHGLTPTQVMAIANNNGGKQALETVQRLLPVLCQAHGLTP
DQVVAIASHDGGKQALETVQRLLPVLCQAHGLTPDQVVAIASHDGGKQALETVQRLLPVL
CQDHGLTPAQVVAIASHDGGKQALETVQRLLPVPVLCQAHGLTPDQVVAIASHDGGKQAL
ETVQRLLPVLCQDHGLTPDQVVAIASNSGGKQALETVQRLLPVLCQDHGLTPDQVVAIAS
NSGGKQALETVQRLLPVPVLCQAHGLTPDQVVAIASHDGGKQALETVQRLLPVLCQDHGL
TPDQVVAIASNIGGKQALETVQRLLPVLCQDHGLTPDQVVAIASNIGGKQALETVQRLLP
VLCQDHGLTPDQVVAIASHDGGKQALETVQRLLPVLCQDHGPDPGPGRGHRQQWRRQAGA
GDGATAVAGAVPGPWPDPGPGRGHRQPRWRQAGAGDGAAAVAGAVPGPWPDPGPSGGHRQ
PRWRQAGAGDGAAAVAGVVPGPWPDPGPGGGHRQPRWRQAGAGDGAAAVAGAVPGPWPDP
GPGGGHRQQWRRQAGAEDGAAAVAGAVPGPWPDPGPGGGHRQQWRRQAGAGEHCCPVILP
>UniRef100_Q5H0I8 Avirulence protein n=1 Tax=Xanthomonas oryzae pv. oryzae (strain KACC10331 / KXO85) RepID=Q5H0I8_XANOR
@ 1 3 6 13 14 15 15 15 15 15 15 15 15 15 15 16 18 19 20 21 21 22 22 22 23 24 24 24 26 27 30 36 41 42 44
# CQDHGLTPDQVVAIASNIGGKQALETVQRLLPVL 34 3.76042120952199 NO
MGRFWFSGTSILHTRKLRHRALRHAVLGADLRHRTGVVADDVRRTQYALGDPANAYCHQV
SGGAFVSRRRNDLPAGRTRGLAGIRIKKQPKVGSLAVSTEIFHNLLPILHAGPGSPSCLR
LTLVVEGCQDHPKLCTAMRPRKLCRDHRPLVWRQPCKEVCLMDPIRSRTPSPARELLPGP
QPDRVQPTADRGGAPPAGGPLDGLPARRTMSRTRLPSPPAPSPAFSAGSFSDLLRQFDPS
LLDTSLLDSMPAVGTPHTAAAPAECDEVQSGLRAADDPPPTVRVAVTAARPPRAKPAPRR
RAAQPSDASPAAQVDLRTLGYSQQQQEKIKPKVRSTVAQHHEALVGHGFTHAHIVALSQH
PAALGTVAVTYQDIIRALPEATHEDIVGVGKQWSGARALEALLTEARELRGPPLQLDTGQ
LLKIAKRGGVTAVEAVHAWRNALTGAPLNLTPDQVVAIASNIGGNQALETVQRLLPVLCQ
DHGLTPDQVVAIASHGGKQALETVQRLLPVLCQDHGLTPDQVVAIASNIGGKQALETVQR
LLPVLCQAHGLTPAQVVAIASNNGGKQALETVQRLLPVLCQAHGLTPAQVVAIASNNGGK
QALETVQRLLPVLCQAHGLTPDQVVAIANNNGGKQALETVQRLLPVLCQDHGLSPDQVVA
IANNNGGKQALETLQRLLPVLCQTHALTPDQVVAIANNNGGKQALETVQRLLPVLCQDHG
LTPDQVVAIASHDGGKQALETVQRLLPVLCQDHGLTPDQVVAIASNIGGKQALETVQRLL
PVLCQDHGLTPDQVVAIASNSGGKQALETVQRLLPVLCQDHGLTPAQVVAIASHGGGKQA
LETVQRLLPVLCQAHGLTPDQVVAIASHDGGKQALETVQRLLPVLCQAHGLTPNQVVAIA
SNIGGKQALETVQRLLPVLCQDHGLTPAQVVAIASNGGKQALETVQRLLPVLCQAHGLTP
DQVVAIASNSGGKQALETVQRLLPVLCQDHGLTPNQVVAIASNIGGKQALETVQRLLPVL
CQDHGLTPDQVVAIASNIGGKQALETVQRLLPVLCQDHGLTLDQVVAIASHDGGKQALET
VQRLLPVLCQAHGLTPYQVVAIASNGGKQALETVQRLLPVLCQAHGLTPNQVVAIASNSG
GKQALETVQRLLPVLCQDHGLTPNQVVAIASNIGGKQALETVQRLLPVLCQDHGLTPNQV
VAIASNGGKQALESIVAQLSRPDPALAALTNDHLVALACLGGRPALDAVKKGLPHAPELI
RRINRRIPERTSHRVPDLAHVVRVLGFFQSHSHPAQAFDDAMTQFGMSRHGLVQLFRRVG
VTEFEARYGTLPPASQRWDRILQASGMKRAKPSPTSAQTPDQASLHAFADSLERDLDALS
PMHEGDQTRASSRKRSRSDRAVTGPSAQQSFEVRVPEQRDALHLPLSWRVKRPRTRIGGG
LPDPGTPIAADLAASSTVMWEQDAAPFAGAADDFPAFNEEELAWLMELLPQSGSVGGTI
>UniRef100_Q5H0Y9 Hypothetical 125K protein n=1 Tax=Xanthomonas oryzae pv. oryzae (strain KACC10331 / KXO85) RepID=Q5H0Y9_XANOR
@ 2 2 4 11 16 17 17 18 18 18 18 18 18 19 19 19 19 19 19 19 19 19 19 19 19 20 20 20 21 22 26 31 34 35 37
# LLPVLCQDHGLTPDQVVAIASNGGGKQALETVQR 34 3.72380025370327 NO
MCTAMRPRKLRRDHRPLVWRRPCKEVCLMDPIRSRTPSPARELLPGPQPDRVQPTADRGG
APPAGGPLDGLPARRTMSRTRLPSPPAPSPAFSAGSFSDLLRQFDPSLLDTSLLDSMPAV
GTPHTAAAPAECDEVQSGLRAADDPPPTVRVAVTAARPPRAKPAPRRRAAQPSDASPAAQ
VDLRTLGYSQQQQEKIKPKVRSTVAQHHEALVGHGFTHAHIVALSQHPAALGTVAVTYQD
IIRALPEATHEDIVGVGKQWSGARALEALLTEAGELRGPPLQLDTGQLLKIAKRGGVTAV
EAVHAWRNALTGAPLNLTPDQVVAIASNIGGNQALETVQRLLPVLCQAHGLTPDQVVAIA
SHGGGKQALETVQRLLPVLCQDHGLTPDQVVAIASNIGGKQALETVQRLLPVLCQDHGLT
PDQVVAIASNIGGKQALETVQRLLPVLCQDHGLTPDQVVAIASNIGGKQALETVQRLLPV
LCQDHGLTPDQVVAIANNNGGKQALETVQRLLPVLCQDHGLTPDQVVAIASHDGGKQALE
TVQRLLPVLCQGHGLTPDKVVAIASNSGGKQALETVQRLLPVLCQAHGLTPDKVVAIANN
NGGKQALETVQRLLPVLCQDHGLTPDQVVAIASNSGGKQALETVQRLLPVLCQDHGLTPA
QVVAIANNNGGKQALETVRRLLPVLCQDHGLTPDQVVAIASHDGGKQALETVQRLLPVLC
QDHGLTPDQVVAIANNNGGKQALETVQRLLPVLCQDHGLTQDQVVAIASNIGGKQALETV
QRLLPVLCQDHGLTPDQVVAIASHDGGKQALETVQRLLPVLCQDHGLTPAQVVAIANNNG
GKQALETVQRLLPVLCQDHGLSPDQVVAIASNIGGKQALETVQRLLPVLCQDHGLTPDQV
VAIASNGGGKQALETVQRLLPVLCQDHGLSPDQVVAIASHDGGKQALETVQRLLPVLCQD
HGLTPDQVVAIASNGGGKQALESIVAQLSRPDPALAALTNDHLVALACLGGRPAMDAVKK
GLPHAPELIRRVNSRIGERTSHRVADYAQVVRVLEFFQCHSHPAYAFDEAMTQFGMSRNG
LLQLFRRVGVTELEARGGTLPPASQRWDRILQASGMKRAKPSPTSAQTPDQASLHAFADS
LERDLDAPSPMHEGDQTGASSRKRSRSDRAVTGPSAQQSFEVRVPEQHDALHLPLSWRVK
RPRTRIGGGLPDPGTPIAADLAASSTVLWEQDAAPFAGAADDFPAFNEEELAWLMELLPQ
SGSVGGTI
>UniRef100_Q5H0J2 Avirulence protein n=1 Tax=Xanthomonas oryzae pv. oryzae (strain KACC10331 / KXO85) RepID=Q5H0J2_XANOR
@ 0 5 13 15 17 17 17 17 17 17 18 18 19 20 21 21 21 21 22 23 25 26 26 26 26 27 27 27 28 30 33 38 40 42 44
# LPVLCQDHGLTPDQVVAIASNSGGKQALETVQRL 34 3.76042120952199 NO
MCTAMRPRKLCRDHRPLVWRQPCKEVCLMDPIRSRTPSPARELLPGPQPDRVQPTADRGG
TPPAGGPLDGLPVRRTMSRTRLPSPPAPSPAFSAGSFSDLLRQFDPSLLDTSLLDSMPAV
GTPHTAAAPAEWDEVQSGLRAADDPPPTVRVAVTAARPPRAKPAPRRRAAQPSDASPAAQ
VDLRTLGYSQQQQEKIKPKVRSTVAQHHEALVGHGFTHAHIVALSQHPAALGTVAVTYQD
IIRALPEATHEDIVGVGKQWSGARALEALLTEARELRGPPLQLDTGQLLKIAKRGGVTAV
EAVHAWRNALTGAPLNLTPDQVVAIASNIGGNQALETVQRLLPVLCQAHGLTPDQVVAIA
SNGGKQALETVQRLLPVLCQDHSLTPDQVVAIASNIGGKQALETVQRLLPVLCQDHGLTP
DQVVAIASNSGGKQALETVQRLLPVLCQDHGLTPDQVMTIASNNGGKQALETVQRLLPVL
CQDHGLTPDQVVTIASNGGGKQALETVQRLLPVLCQAHGLTPDQVVAIANNNGGKQALET
VQRLLPVLCQAHGLTPAQVVAIASNSGGKQALETVQRLLPVLCQAHGLTPDQVVAIASNG
GKQALETVQRLLPVLCQAHGLTPDQVVAIASNSGGKQALETVQRLLPVLCQAHGLTPDQV
VAIANNNGGKQALETVQRLLPVLCQAHGLTPDQVVAIASNSGGKQALETVQRLLPVLCQD
HGLTPDQVVAIASNGGKQALETVQRLLPVLCQDHGLTPDQVVAIASHDGGKQALETVQRL
LPVLCQDHGLTLDQVVAIASHGGGKQALETVQRLLPVLCQDHGLTSDQVVAIASHDGGKQ
ALETVQRLLPVLCQDHGLTPDQVVAIASHDGGKQALETVQRLLPVLCQDHGLTLDQVVAI
ASHDGGKQALETVQRLLPVLCQAHGLTPDQVVAIASNSGGKQALETVQRLLPVLCQDHGL
TPDQVVAIASNGGKQALETVQRLLPVLCQDHGLTPDQVVAIASHDGGKQALETVQRLLPV
LCQDHGLTLDQVVAIASHGGGKQALETVQRLLPVLCQDHGLTSDQVVAIASHDGGKQALE
TVQRLLPVLCQDHGLTPDQVVAIASHDGGKQALETVQRLLPVLCQDHGLTLDQVVAIASH
DGGKQALETVQRLLPVLCQDHGLTPDQVVAIASHDGGKQALETVQRLLPVLCQDHGLTPA
QVVAIASNGGGKQALESIVAQLSRPDPALAALTNDHLVALACLGGRPALDAVKKGLPHAP
ELIRRINRRIPERTSHRVADYAQVVRVLEFFQCHSHPAYAFDEAMTQFGMSRHGLVQLFR
RVGVTEFEARCGTLPPASQRWDRILQASGMKRAKPSPTSAQTPDQASLHAFADSLERDLD
APSPMHEGDQTRASSRKRSRSDRAVTGPSTQQSFEVRVPEQRDALHLPLSWRVKRPRTRI
GGGLPDPGTPIAADLAASSTVMWEQDAAPFAGAADDFPAFNEEELAWLMELLPQSGSVGG
TI
>UniRef100_Q5H0Z0 Hypothetical 125K protein n=1 Tax=Xanthomonas oryzae pv. oryzae (strain KACC10331 / KXO85) RepID=Q5H0Z0_XANOR
@ 1 2 5 10 12 13 13 13 14 14 14 14 15 16 16 16 16 16 16 17 17 17 17 17 17 18 18 18 18 21 24 31 32 33 35
# LPVLCQDHGLTPDQVVAIASNGGGKQALETVQRL 34 3.72380025370327 NO
MCTAMRPRKLCRDHRPLVWRRPCKEVCLMDPIRSRTPSPARELLPGPQPDRVQPTADRGG
APPAGGPLDGLPARRTMSRTRLPSPPAPSPAFSAGSFSDLLRQFDPSLLDTSLLDSMPAV
GTPHTAAAPAECDEVQSGLRAADDPPPTVRVAVTAARPPRAKPAPRRRAAQPSDASPAAQ
VDLRTLGYSQQQQEKIKPKVRSTVAQHHEALVGHGFTHAHIVALSQHPAALGTVAVTYQD
IIRALPEATHEDIVGVGKQWSGARALEALLTEAGELRGPPLQLDTGQLLKIAKRGGVTAV
QAVHAWRNALTGAPLNLTPDQVVAIASNIGGKQALETVQRLLPVLCQAHGLNPDQVVAIA
SNSGGKQALETVQRLLPVLCQDHGLTLDQVVAIASHDGGKQALETVQRLLPVLCQDHGLT
PDQVVAIASNGGGKQALETVQRLLPVLCQDHGLTPDQVVAIASNSGGKQALETVQRLLPV
LCQDHGLSPDQVVAIANNNGGKQALETVQRLLPVLCQDHGLSPDQVVAIASHDGGKQALE
TVQRLLPVLCQDHGLTPDQVVAIASNGGKQALETVQRLLPVLCQDHGLTPDQVVAIANNN
GGKQALETVQRLLPVLCQDHGLTPDQVVAIANNNGGKQALETVQRLLPVLCQAHGLPPDQ
VVAIASNIGGKQALETVQRLLPVLCQDHGLTPDQVVAIANNNGGKQALETVQRLLPVLCQ
DHGLTPDQVVAIASHDGGKQALETVQRLLPVLCQDHGLTPDQVVAIASNGGGKQALETVQ
RLLPVLCQDHGLSPDQVVAIASHDGGKQALETVQRLLPVLCQDHGLTLDQVVAIASHDGG
KQALETVQRLLPVLCQAHGLTPDQVVAIASHDGGKQALETVQRLLPVLCQDHGLTPDQVV
AIASNGGGKQALESIVAQLYRPDPALAALTNDHLVALACLGGRPALDAVKKGLPHAPELI
RRINRRIPERTSHRVADLAHVVRVLGFFQSHSHPAQAFDDAMTQFGMSRHGLVQLFRRVG
VTEFEARYGTLPPASQRWDRILQASGMKRAKPSPTSAQTPDQASLHAFADSLERDLDAPS
PMHEGDQTRASSRKRSRSDRAVTGPSTQQSFEVRVPEQRDALHLPLSWRVKRPRTRIGGG
LPDPGTPIAADLAASSTVMWEQDADPFAGAADDFPAFNEEELAWLMELLPQSGSVGGTI
>UniRef100_Q5H0K3 Hypothetical 125K protein n=1 Tax=Xanthomonas oryzae pv. oryzae (strain KACC10331 / KXO85) RepID=Q5H0K3_XANOR
@ 2 4 5 12 12 12 12 13 13 13 14 14 14 14 14 14 15 16 16 16 16 16 16 16 16 16 17 17 18 21 24 25 31 33 34
# QDHGLTPDQVVAIASNIGGKQALETVQRLLPVLC 34 3.76042120952199 NO
MCTAMRPGKLCRDHRPLVWRRPCKEVCLMDPIRSRTPSPARELLPGPQPDRVQPTADRGG
APPAGGPLDGLPARRTMSRTRLPSPPAPSPAFPAGSFSDLLRQVDTSLLDSMPAVGTPHT
AAAPAEWDEMQSGLRAADDPPPTVRVAVTAARPPRAKPAPRRRAAQPSDASPAAQVDLRT
LGYSQQQQEKIKPKVRSTVAQHHEALVGHGFTHAHIVALSQHPAALGTVAVKYQHIITAL
PEATHEDIVGVGKQWSGARALEALLTKAGELRGPPLQLDTGQLLKIAKRGGVTAVEAVHA
WRNALTGAPLNLTPDQVVAIASNIGGKQALETVQRLLPVLCQAHGLTPDQVVAIANNNGG
KQALETVQRLLPVLCQDHGLTPAQVVAIASNNGGKQALETVQRLLPVLCQDHGLTPDQVV
AIASNIGGKQALETVQRLLPVLCQDHGLTPDQVVAIASNIGGKQALETVQRLLPVLCQDH
GLTPDQVVAIASNIGGKQALETVQRLLPVLCQDHGLTPDQVVAIASNSGGKQALETVQRL
LPVLCQDHGLTPAQVVAIASHGGGKQALETVQRLLPVLCQAHGLTPDQVVAIASHDGGKQ
ALETVQRLLPVLCQAHGLTPNQVVAIASNIGGKQALETVQRLLPVLCQDHGLTPAQVVAI
ASNGGKQALETVQRLLPVLCQAHGLTPDQVVAIASNSGGKQALETVQRLLPVLCQDHGLT
PNQVVAIASNIGGKQALETVQRLLPVLCQDHGLTPDQVVAIASNIGGKQALETVQRLLPV
LCQDHGLTPAQVVAIANNNGGKQALETVQRLLPVLCQDHGLTPDQVVAIASNIGGKQALE
TVQRLLPVLCQDHGLTPDQVVAIASNGGGKQALESIVAQLSRPDPALAALTNDHLVALAC
LGGRPALDAVKKGLPHAPELIKRINRRIPERTSHRVADLPERTSHRVADLAHVVRVLGFF
QSHSHPAQAFDDAMTQFGMSRHGLVQLFRRVGVTEFEARCGTLPPASQRWDRILQASGMK
RAKPSPTSAQTPDQASLHAFADSLERDLDAPSPMHEGDQTRASSRKRSRSDRAVTGPSTQ
QSFEVRVPEQHDALHLPLSWRVKRPRTRIGGGLPDPGTPIAADLAASSTVMWEQDAAPFA
GAADDFPAFNEEELAWLMELLPQSGSVGGTI
>UniRef100_Q5GYF2 Avirulence protein n=1 Tax=Xanthomonas oryzae pv. oryzae (strain KACC10331 / KXO85) RepID=Q5GYF2_XANOR
@ 1 6 8 13 14 14 14 14 15 15 15 15 15 15 15 15 15 15 15 15 16 16 17 17 17 17 18 18 18 20 22 31 35 36 37
# DGGKQALETVQRLLPVLCQDHGLTPDQVVAIASN 34 3.73821863592895 NO
MGSLAVSTEIFHNLLPILHAGPGSPSCLRLTLVVEGCQDHPKLCTAMRPRKLCRDHRPLV
WRQPCKEVCLMDPIRSRTPSPARELLPGPQPDRVQPTADRGGAPPAGGPLDGLPARRTMS
RTRLPSPPAPSPAFSAGSFSDLLRQFDPSLLDTSLLDSMPAVGTPHTAAAPAEWDEVQSG
LRAADDPPPTVRVAVTAARPPRAKPAPRRRAAQPSDASPAAQVDLRTLGYSQQQQEKIKP
KVRSTVAQHHEALVGHGFTHAHIVALSQHPAALGTVAVKYQHIITALPEATHEDIVGVGK
QWSGARALEALLTKAGELRGPPLQLDTGQLLKIAKRGGVTAVEAVHAWRNALTGAPLNLT
PDQVVAIASNIGGKQALETVQRLLPVLCQDHGLTPDQVVAIASHGGGKQALETVQRLLPV
LCQDHGLTPDQVVAIASNIGGKQALETVQRLLPVLCQAHGLTPDQVVAIASNIGGKQALE
TVQRLLPVLCQDHGLTPAQVVAIASNSGGKQALETVQRLLPVLCQDHGLTPDQVVAIASH
DGGKQALETLQRLLPVLCQDHGLTPDQVVAIANNNGGKQALETLQRLLPVLCQDHGLTPD
QVVAIASHDGGKQALETVQRLLPVLCQDHGLTPDQVVAIASHDGGKQALETVQRLLPVLC
QDHGLTPAQVVAIASHDGGKQALETVQRLLPVLCQDHGLTPDQVVAIASNSGGKQALETV
QRLLPVLCQDHGLTPDQVVAIASNGGKQALETVQRLLPVLCQDHGLTPDHVVAIASNGGK
QALETVQRLLPVQRLLPVLCQDHGLTQDQVVAIASHDGGKQALETVQRLLPVLCQDHGLT
PDQVVAIASHDGGKQALETVQRLLPVLCQDHGLTPDQVVAIASNSGGKQALETVQRLLPV
LCQDHGLTPDQVVAIASNSGGKQALETVQRLLPVLCQDHGLTPDQVVAIASNNGGKQALE
TVQRLLPVLCQDHGLTPNQVVAIASNGGKQALESIVAQLSRPDPALAALTNDHLVALACL
GGRPALDAVKKGLPHAPELIRRINRRIPERTSHRVPDLAHVVRVLGFFQSHSHPAQAFDD
AMTQFEMSRHGLVQLFRRVGVTEFEARYGTLPPASQRWDRILQASGMKRAKPSPTSAQTP
DQASLHAFADSLERDLDAPSPMHEGDQTGASSRKRSRSDRAVTGPSAQQSFEVRVPEQRD
ALHLPLSWRVKRPRTRIGGGLPDPGTPIAADLAASSTVMWEQDAAPFAGAADDFPAFNEE
ELAWLMELLPQSGSVGGTI
>UniRef100_Q5GYF4 Avirulence protein n=1 Tax=Xanthomonas oryzae pv. oryzae (strain KACC10331 / KXO85) RepID=Q5GYF4_XANOR
@ 0 2 5 10 15 15 16 16 16 16 16 17 17 18 18 18 18 18 18 18 19 19 19 19 19 20 20 20 20 22 26 31 34 35 37
# LLPVLCQDHGLTPDQVVAIASNGGGKQALETVQR 34 3.72380025370327 NO
MCTAMRPRKLCRDHRPLVWRRPCKEVCLMDPIRSRTPSPARELLPGPQPDRVQPTADRGG
APPAGGPLDGLPARRTMSRTRLPSPPAPSPAFSAGSFSDLLRQFDPSLLDTSLLDSMPAV
GTPHTAAAPAECDEVQSGLRAADDPPPTVRVAVTAARPPRAKPAPRRRAAQPSDASPAAQ
VDLRTLGYSQQQQEKIKPKVRSTVAQHHEALVGHGFTHAHIVALSQHPAALGTVAVTYQD
IITALPEATHEDIVGVGKQWSGARALEALLTEARELRGPPLQLDTGQLLKIAKRGGVTAV
EAVHAWRNALTGAPLNLTPDQVVAIASNIGGKQALETVQRLLPVLCQDHGLTPDQVVAIA
SNGGGKQALETVQRLLPVLCQDHGLTPDQVVAIASNNGGKQALETVQRLLPVLCQDHGLT
PDQVVAIASNGGGKQALETVQRLLPVLCQDHGLTPDQVVAIANNKGGKQALETLQRLLPV
LCQAHGLTPDQVVAIASNGGGKQALETVQRLLPVLCQDHGLTPAQVVAIASNIGGKQALE
TVQRLLPVLCQDHGLTPDQVVAIANNNGGKQALETVQRLLPVLCQDHGLTPDQVVTIASN
IGGKQALEMVQRLLPVLCQDHGLTPDQVVAIANNNGGKQALETVQRLLPVLCQAHGLTPD
QVVAIASNIGGKQTLETVQRLLPVLCQDHGLTPDQVVAIANNNGGKQALETVQRLLPVLC
QDHGLTPDQVVAIASNSGGKQALETVQRLLPVLCQDHGLTPNQVVAIASNGGGKQALETV
QRLLPVLCQDHGLTPDQVVGIASNSGGKQALETVQRLLPVLCQDHGLTPDQVVAIANNNG
GKQALETVQRLLPVLCQDHGLTPDQVVAIASNIGGKQALETVQRLLPVLCQDHGLTLDKV
VAIASNGGKQALETVQRLLPVLCQDHGLTPDQVVAIASNSGGKQALETVQRLLPVLCQDH
GLTPDQVVAIASNGGGKQALESIVAQLSRPDPALAALTNDHLVALACLGGRPAMDAVKKG
LPHAPELIRRVNRRIGERTSHRVADYAQVVRVLEFFQCHSHPAYAFDEAMTQFGMSRNGL
VQLFRRVGVTELEARGGTLPPASQRWDRILQASGMKRAKPSPTSAQTPDQASLHAFADSL
ERDLDAPSPMHEGDQTGASSRKRSRSDRAVTGPSAQQSFEVRVPEQHDALHLPLSWRVKR
PRTRIGGGLPDPGTPIAADLAASSTVLWEQDAAPFAGAADDFPAFNEEELAWLMELLPQS
GSVGGTI
>UniRef100_A8ZXN4 TPR repeat-containing protein n=1 Tax=Desulfococcus oleovorans (strain DSM 6200 / Hxd3) RepID=A8ZXN4_DESOH
@ 4 12 14 14 15 15 15 15 15 15 15 15 15 15 15 15 15 15 15 15 15 16 16 16 16 16 16 17 17 20 24 28 31 34 35
# ACGLADVLKARGELEAAEQQYRQNTARWPNDEVS 34 3.74115585563806 NO
MNITETANAFLYNRLVTIAKSGNAEALQSLLAGTGLPALARDDEPAEQIFNALESGDYGN
LARRITRLLAKLLHQRAESLERSLAAMGGAAIGGRNAQMVSSPYLEDETYVYNLFLLSSR
LPRDEALFGGLRRFFDIGFTRGVIITTTGNRAGFQLRRALAEQQTDLSLRDYFQDLLEDK
KRPWNPGRRTELLEAWRGLLGSLNFDKDRDDTLRTIDRGLRAIHDTVEPHPESIDLLTLA
LWHLDNSFPLDSPTWVSYLESYWADWPELLRDIAAETWPGLDPQPLDELPSLPEDMVKVW
DAFGDEEQANFRDIIRRNAAEEGQSFINQLLFKPFVVSDLPLQEVRNLLMRLADHFWPKK
ESPKINTPDEPEQRLDINSQQSKRRVSMDRLSRMEAVNRTLTEIERHLAEGHESIARRFV
EELIEQQRKAVVADSYQHTAKTLSKAATIAQRYGLLEWAENLLREACEENPNDEVSANGL
ADVLKARGELEAAEQQYRQNTARWPNDEVSACGLADVLKVRGELEAAEQQYRQNTARWPN
DEVSACGLADVLKARGELEAAEQQYRQNTARWPNDEVSACGLADVLKARGELEAAEQQYR
QNTARWPNDEVSACGLADVLKARGELEAAEQQYRQNTARWPNNEVSACGLADVLKARGEL
EAAEQQYRQNTARWPNDEVSACGLADVLKARGELEAAEQQYRQNTARWPNDEVSACGLAD
VLKARGELEAAEQQYRQNTARWPNNEVSACGLADVLKARGELEAAEQQYRQNTARWPNDE
VSANGLADVLKARGELEAAEQQYRQNTARWPNDEVSANGLADVLKARGELEAAEQQYRQN
TARWPNDEVSANGLADVLKARGELEAAEQQYRQNTARWPNDEVSANGLADVLKARGELEA
AEQQYRQNTARWPNNEVSACGLADVLKARGELEAAEQQYRQNTARWPNDEVSANGLADVL
KARGELEAAEQQYRQNTARWPNDEVSANGLADVLKARGELEAAEQQYRQNTARWPNSHFV
VNGLANVLRKLKRHPEALSLLSSCQSPDCHDLHLRAMILLDLGRIEDARISLIEGQHLAI
TPVQKEYFQRGLALLEIRARQYDSAREILARLPGNVIPLDLFRLHTEVAQGETAKASELL
HSLEARRSRMNFNECKVFELVRQGFGLNVSSHGHQPNESELEKIFDAEMELQLAVNF
>UniRef100_G7TBT7 TAL effector protein Tal4b (AvrBs3 and PthA family of transcription activator-like effector proteins) n=1 Tax=Xanthomonas oryzae pv. oryzicola (strain BLS256) RepID=G7TBT7_XANOB
@ 0 1 3 7 9 12 12 12 12 12 12 12 12 12 12 12 12 12 13 13 13 13 13 14 14 14 14 14 16 17 19 23 26 28 30
# LETVQRLLPVLCQDHGLTPDQVVAIASNGGGKQA 34 3.72380025370327 NO
MDPIRPRRPSPARALPPGPQPDGVQPTADRGVSAPAGSPLDGLPARRTVSRTRLPSPPAP
SPAFSAGSFSDLLRPFDPSLPDTSLFDSMPAVGTPHTAAAPAEWDEMQSGLRAADDPPPT
VRVAVTAARPPRAKPAPRRRAAQPSDASPAAQVDLRTLGYSQQQQEKIKPKVRSTVAQHH
EALVGHGFTHAHIVALSQHPAALGTVAVTYQHIITALPEATHEDIVGVGKQWSGARALEA
LLTKAGELRGPPLQLDTGQLLKIAKRGGVTAVEAVHASRNALTGAPLNLTPDQVVAIASN
SGGKQALEMVQRLLPVLCQDHGLTPDQVVAIASHGGGKQALETVQRLLPVLCQDHGLTPD
QVVAIASNIGGKQALETVQRLLPVLCQDHGLTPDQVVATASNGGGKQALETVQRLLPVLC
QDHGLAPDQVVAVASNSGGKQALETVQRLLPVLCQDHGLTPDQVVAIANNNGGKQALETV
QRLLPVLCQDHGLTPDQVVAIASNGGGKQALETVQRLLPVLCQAHGLTPAQVVAIASNNG
GKQALETVQRLLPVLCQDHGLTLDQVVAIASNGGSKQALETVQRLLPVLCQAHGLTLDQV
VAIASHDGGKQALETVQRLLPVLCQDHGLTPDQVVAIANNNGGKQALETVQRLLPVLCQA
HGLTRDQVVAIASHDGGKQALETVQRLLPVLCQDHGLTRDQVVAIASHDGGKQALETVQR
LLPVLCQDHGLTPDQVVAIASNGGGKQALESIVAQLSRPDPALAALTNDHLVALACIGGR
PALDAVKKGLPHAPEFIRRVNRRIAERTSHRVADYAHVVRVLEFFQCHSHPAHAFDEAMT
QFGMSRNGLLQLFRRVGVTEFEARGGTLPPASQRWDRILQASGMKRGKPSPTSAQTPDQA
SLHAFADSLERDLDAPSPMQEGDQTRASSRKQSRSDRAVTGPSAQQAVEVRVPEQRDALH
LPLSWSVKRPRTRIGGGLPDPGTPMAADLAASSTVMWEQDAAPFAGAADDFPAFNEEELA
WLMELLPQ
>UniRef100_G7TJZ4 Truncated TAL effector protein Tal2h n=1 Tax=Xanthomonas oryzae pv. oryzicola (strain BLS256) RepID=G7TJZ4_XANOB
@ 0 4 8 9 12 14 15 15 15 15 15 15 15 15 15 16 16 16 16 16 17 17 17 19 19 20 20 21 21 22 23 26 28 28 28
# GKQALETVQRLLPVLCQDHGLTPDQVVAIASHGG 34 3.66497672429151 NO
MDPIRSRTPSPAREPLPGPQPDRVQPTADRGVSAPAGGPLDALPARRTVSRTRLPSPPAP
LPAFSAGSSTDRLRPFDPSLPDTSLFDSMPAVGTPHTEAAPADTSPAAQVDLLTLATVAQ
HHEALVGHGFTHAHIVALSQHPAALGTVAVMYQHIITALPEATHEDIVGVGKQLSDARAL
EALLTKAGELRGPPLQLDTGQLLKIARRGGVTAVEAVHAWRNALTGAPLNLTPDQVVAIA
SNSGGKQALETVQRLLPVLCQDHGLTPDQVVAIASNDGGKQALETVQRLLPVLCQDHGLT
PDQVVAIASHGGGKQALEAVQRLLPVLCQDHGLTPDQVVAIASHGGGKQALETVQRLLPV
LCQDHGLTPDQVVAIASHGGGKQALEAVQRLLPVLCQAHGLTPDQVVAIASNGGGKQALE
TVLRQAHGLTPDQVVAIASHGGGKQALETVQRVLPVLCQAHGLTLDQVAAIASHGGGKQA
LETVQRLLPVLCQAHGLTPDQVVAIASHDGGKQALETVQRLLPVLCQAHGLTPNQVVAIA
SHDGGKQALETVQRLLPVLCQAHGLTLDQVVAIASHDGGKQALETVQRLLPVLCQTHGLT
PAQVVAIASNNGGKQALETVQRLLPMLCQAHGLTPAQVVAIASNNGGKQALETVQRLLPM
LCQDHGLTPDQVVAIASHDSGKQALETMQRLLPVLCQDHGLTPDQVVAIASHGGGKQALE
TVQRLLPVLCQDHGLTPDQVVAIASHHGGKQALETVQRLLPVLCQDHGLTPDQVVAIASH
GGKQALETVQRLLPVLCQDHGLTPDQVVAIASHGGKQALETVQRLLPVLCQDHGLTPDQV
VAIASNNGGKQALETVRRLLQVLCQDHGLTPDQVVAIASHDGGKQALETVQRLLPVLCQA
HGLTPDQVVAIASHGGKQALESIVAQLSRRDPALAALTKDQLVALACFGGRPAPHSRKRK
SHD
>UniRef100_G7T9N9 TAL effector protein Tal1a (AvrBs3 and PthA family of transcription activator-like effector proteins) n=1 Tax=Xanthomonas oryzae pv. oryzicola (strain BLS256) RepID=G7T9N9_XANOB
@ 1 4 7 9 10 10 11 11 11 11 11 11 11 11 11 11 11 11 11 12 12 12 12 13 13 13 13 13 14 16 16 22 25 28 29
# LETVQRLLPVLCQAHGLTPAQVVAIASHDGGKQA 34 3.61763435739631 NO
MDPIRPRRPSPARELLPGPQPDRVQPTADRGVSAPAGSPLDGLPARRTMSRTRLPSPPAP
SPAFSAGSFSDLLRQFDPSLLDTSLLDSMPAVGTPHTAAAPAEWDEVQSGLRAADDPPPT
VRVAVTAARPPRAKPAPRRRAAQPSDASPAAQVDLRTLGYSQQQQEKIKPKVRSTVAQHH
EALVGHGFTHAHIVALSQHPAALGTVAVKYQHIITALPEATHEDIVGVGKQWSGARALEA
LLTKAGELRGPPLQLDTGQLLKIARRGGVTAVEAVHAWRNALTGAPLNLTPAQVVAIASN
NGGKQALETVQRLLPVLCQAHGLTPDQVVAIASHDGGKQALETVQRLLPVLCQAHGLTPD
QVVAIASNIGGKQALETVQRLLPVLCQAHGLTPDQVVAIANNKGGKQALETVQRLLPVLC
QAHGLTPDQVVAIASHDGGKQALETVQRLLPVLCQAHGLTPAQVVAIASHDGGKQALETV
QRLLPVLCQAHGLTPAQVVAIASHDGGKQALETVQRLLPVLCQAHGLTPAQVVAIASNGG
GKQALETVQRLLPVLCQDHGLTLDQVVAIASNIGGKQALETVQRLLPVLCQDHGLTLDQV
VAIASNNGGKQALETVQRLLPVLCQAHGLIPAQVVAIASHDGGKQALETVQRLLPVLCQD
HGLIPAQVVAIASHDGGKQALETVQRLLPVLCQDHGLTPAQVVAIASNGGGKQALESIVA
QLSRPDPALAALTNDHLVALACLGGRPALDAVKKGLPHAPELIRRVNRRIAERTSHRVAD
LAHVVRVLEFFQCHSHPAHAFDEAMTQFGMSRHGLVQLFRRVGVTELEASGGTLPPASQR
WHRILQASGMKRAKPSPTSAQTPDQASLHAFADSLERDPDAPSPMHEGDQTRASSRKRSR
SDRAVTGPSAQQAVEVRVPEQRDALHLPLSWSVKRPRTRIGGGLPDPGTPMAADLAASST
VMWEQDADPFAGAADDFPAFNEEELAWLMELLPQ
>UniRef100_G7TK03 Truncated TAL effector protein Tal2b n=1 Tax=Xanthomonas oryzae pv. oryzicola (strain BLS256) RepID=G7TK03_XANOB
@ 0 0 6 12 14 14 15 15 16 16 16 16 16 16 16 16 16 16 16 17 17 17 17 18 18 19 19 19 20 21 22 25 26 27 27
# ETVQRLLPVLCQDHGLTPDQVVAIASNGGGKQAL 34 3.72380025370327 NO
MDPIRPRRPSPAREPLPGPQPDGVQPTADRGVSAPAGGPLDGLPARRTMSRTRLPSPPAP
SPAFSAGSFSDLLRPFDPSLLDTSLLDSMPAVGTPHTAAAPAEWDEAQSGLRAADDPPPT
VRVAVTAARPPRAKPAPRRRAAQPSDASPAAQVDLRTLGYSQQQQEKIKPNVRLTVAQHH
EALVGHGFTHAHIVALSQHPAALGTVAVTYQHIITALPEATHEDIVGVGKQWSGARALEA
LLTKAGELRGPPLQLDTGQLLKIAKRGGVTAVEAVHASRNALTGAPLNLTPAQVVAIASN
IGGKQALETVQRLLPVLCQDHGLTPDQVVAIASHGGGKQALETVQRLLPVLCQDHGLTPD
QVVAIASNIGGKQALETVQRLLPVLCQDHGLTPAQVVAIASNGGKQALETLQRLLPVLCQ
DHGLTPDQVVAIASHNGGKQALETVQQLLPVLCQDHGLTPDQVVAIASNGGGKQALETVQ
RLLPVLCQDHGLTPDQVVAIASNNGGKQALETVQRLLPVLCQDHGLTPDQVVATASNDGG
KQALETVQRLLPVLCQDHGLTPDQVVAIASHDGGKQALETVQRLLPVLCQDHGLTPDQVV
AIASNGGGKQALETVQRLLPVLCQDHGMTPDQVVAIASHDGGKQALETVQRLLPVLCQDH
GLTPDQVVAIASNIGGKQALETVQRLLPVLCQDHGLTPAQVVAIASHGGGKQALETVQRL
LPVLCQDHGLPPDQVVAIASHGGSKQALETVQRLLPVLCQDHGLTPDQVVAIASHDGGKQ
ALETVQRLLPVLCQDHGLTPDQVVAIASNNGGKQALETVQRLLPVLCQDHGLTPAQVVAI
ASHDGSKQALETVQRLLPVLCQDHGLTPDQVVAIASHHGGKQALETVQRLLPVLCQDHGL
TPDQVVAIASNGAASRRWRRCSGCCRCCARTMA
>UniRef100_G7TL77 TAL effector protein Tal9a (AvrBs3 and PthA family of transcription activator-like effector proteins) n=1 Tax=Xanthomonas oryzae pv. oryzicola (strain BLS256) RepID=G7TL77_XANOB
@ 0 1 5 10 14 17 17 17 17 17 17 17 17 17 17 17 17 17 18 18 18 18 18 18 19 20 20 20 21 23 26 29 34 36 37
# TVQRLLPVLCQDHGLTPDQVVAIASNGGGKQALE 34 3.72380025370327 NO
MDPIRPRRPSPARELLPGPQPDRVQPTADRGVSAPAGSPLDGLPARRTMSRTRLPSPPAP
SPAFSAGSFSDLLRPFDPSLLDTSLLDSMPAVGTPHTAAAPAEWDEMQSALRAADDPPPT
VRVAVTAARPPRAKPAPRRRAAQPSDASPAAQVDLRTLGYSQQQQEKIKPNVRSTVAQHH
EALVGHGFTHAHIVALSQHPAALGTVAVTYQHIITALPEATHEDIVGVGKQWSGARALEA
LLTDAGELRGPPLQFDTGQLLKIAKRGGVTAVEAVHASRNALTGAPLNLTPAQVVAIASN
NGGKQALETVQRLLPVLCQAHGLTPDQVVAIASNSGGKQALETVQRLLPMLCQDHGLTPD
QVVAIASNGGGKQALETVQRLLPVLCQDHGLTPDQVVAIASNIGSKQALETVQRLLPVLC
QAHGLTPDQVVATASHDGGKQALETVQRLLPVLCQDHGLTPDQVVAIASHDGGKQALETV
QRLLPVLCQDHGLTPDQVVAIASNGGGKQALETVQRLLPVLCQAHGLTPTQVVAIASNNG
GKQALETVQRLLPVLCQDHGLTPDQVVAIASHDGGKQALETVQRLLPVLCQAHGLTLAQV
VAIASNIGGKQALETVQRLLPVLCQDHGLTPDQVVAIASNGGGKQALETVQRLLPALCQD
HGLTPDQVVAIASNGGKQALETVKRLLPVLCQAHGLTPDQVVAIASNGGKQALETVQRLL
PVLCQDHGLTPDQVVAIASNGGGKQALETVQRLLPVLCQDHGLTPDQVVAIASHDGGKQA
LETVQRLLPVLCQAHGLTPDQVVAIASHDGGKQALETVQRLLPVLCQAHGLTPAQVVAIA
SNSGGKQALETVQRLLPVLCQAHGLTPDQVVAIASNIGGKQALETVQRLLPVLCQDHGLT
PAQVVAIASNNGGKQALETVQRLLPVLCQDHGLTLDQVVAIASNGGSKQALETVQRLLPV
LCQTHGLTPAQVVAIASNGGGKQALESIVAQLSRPDPALAALTNDHLVALACLGGRPALD
AVKKGLPHAPEFIRRVNSRIAERTSHRVADYAQVVRVLEFFQCHSHPAQAFDDAMTQFGM
SRHGLVQLFRRVGVTEFEARYGTLPPASQRWDRILQASGMKRAKPSPTSAQTPDQTSLHA
FADSLERDLDAPSPMHEGDQTRASSRKRSRSDRAVTGPSAQQAVEVRVPEQRDALHLPLS
WRVKRPRTRIGGGLPDPGTPIAADLAASSTVMWEQDVDHFAGAADDFPAFNEEELAWLRE
LLPQ
>UniRef100_G7TK31 TAL effector protein Tal6 (AvrBs3 and PthA family of transcription activator-like effector proteins) n=1 Tax=Xanthomonas oryzae pv. oryzicola (strain BLS256) RepID=G7TK31_XANOB
@ 1 5 11 15 16 17 17 18 18 18 18 18 18 18 18 18 18 18 18 18 19 20 21 21 21 21 21 21 22 23 25 29 32 35 36
# LETVQRLLPVLCQAHGLTPAQVVAIASHDGGKQA 34 3.61763435739631 NO
MDPIRSRRPSPARELLPGPQPDRVQPTADRGVSAPAGSPLDGLPARRTMSRTRLPSPPAP
SPAFSAGSFSDLLRPFDPSLLDTSLVDSMPAVGTPHTAAAPAEWDEVQSALRAADDPPPT
VRVAVTAARQPRAKPAPRRRAAQPSDASPAAQVDLRTLGYSQQQQEKIKPKVRSTVAQHH
EALVGHGFTHAHIVALSQHPAALGTVAVTYQHIITALPEATHEDIVGVGKQWSGARALEA
LLADAGELRGPPLQLDTGQLVKIAKRGGVTAVEAVHASRNALTGAPLNLTPAQVVAIASN
NGGKQALETVQWLLPVLCQAHGLSPDQVVAIASHDGGKQALETVQRLLPVLCQAHGLTPA
QVVAIASNIGGKQALETVQRLLPVLCQDHGLPPDQVVAIASNIGGKQALETVQRLLPVLC
QAHGLTPAQVVAIASNNGGKQALETVQRLLPVLCQAHGLTPAQVVAIASHAGGKQALETV
QRLLPVLCQAHGLTPAQVVAIASNNGGKQALETVQRLLPVLCQAHGLTPAQVVAIASNSG
GKQALETVQRLLPVLCQAHGLTPAQVVAIASNSGGKQALETVQRLLPVLCQAHGLTPAQV
VAIASNIGGKQALETVQRLLPVLCQAHGLTPAQVVAIASHDGGKQALETVQRLLPVLCQD
HGLTPDQVVAIASHAGGKQALETVQRLLPVLCQAHGLTPAQVVAIASHAGGKQALETVQR
LLPVLCQAHGLTPAQVVAIASHAGSKQALETVQRLFPVLCQAHGLTPAQVVAIASHDGGK
QALETVQRLLPVLCQAHGLIPAQVVAIASHDGGKQALETVQRLLPVLCQAHGLTPAQVVA
IASHDGGKQALETVQRLLPVLCQDHGLIPAQVVAIASHAGGKQALETVQRLLPVLCQDHG
LTPAQVVAIASHDGGKQALETVQRLLPVLCQDHGLTPDQVVAIASNGGKQALESIVAQLS
RPDPALTALTNDHLVALACLGGRPALDAVKKGLPHAPNLIRRVNSRIGERTSHRVADYAQ
VVRVLEFFQCHSHPAHAFDEAMTQFGMSRHGLVQLFRRVGVTEFEARYGTLPPASQRWDR
ILQASGMKRAKPSPTSAQTPDQASLHAFADSLERDLDAPSPMHEGDQTRASSRKRSRSDR
AVTGPSAQQAVEVRVPEQRDALHLPLSWRVKRPRTRIGGGLPDPGTPMAADLAASSTVMW
EQDADPFAGAADDFPAFNEEELAWLRELLPQ
>UniRef100_G7TLR5 TAL effector protein Tal3c (AvrBs3 and PthA family of transcription activator-like effector proteins) n=1 Tax=Xanthomonas oryzae pv. oryzicola (strain BLS256) RepID=G7TLR5_XANOB
@ 1 1 6 8 11 12 12 13 13 13 13 13 13 13 13 13 13 13 13 14 14 14 14 15 15 16 16 16 17 18 19 23 28 31 32
# LETVQRLLPVLCQAHGLTPAQVVAIASHDGGKQA 34 3.61763435739631 NO
MDPIRSRRPSPARELLPGPQPDRVQPTADRGVSAPAGSPLDGLPVRRTVSRTRLPSPPAS
SPAFSAGSFSDLLRPFNPSLFDISLLDSMPAVGTPHTAAAPAEWDEMQSALRAADEPPPT
VRVAVTAARPPRAKPAPRRRAAQPSDASPAAQVDLRTLGYSQQQQEKIKPNVRSTVAQHH
EALVGHGFTHAHIVALSQHPAALGTVAVKYQHIITALPEATHEDIVGVGKQWSGARALEA
LLTKAGELRGPPLQLDTGQLLKIARRGGVTAVEAVHAWRNALTGAPLNLTPAQVVAIASN
NGGKQALETVQRLLPVLCQAHGLTPDQVVAIASHDGGKQALETVQRLLPVLCQAHGLTPA
QVVAIASNIGGKQALETVQRLLPVLCQAHGLTPAQVVAIASHDGGKQALETVQRLLPVLC
QDHGLTPDQVVAIASNNGGKQALETVQRLLPVLCQDHGLTPAQVVAIASNGGGKQALETV
QRLLPVLCQDHGLTPAQVVAIASNGGGKQALETVQRLLPVLCQAHGLTPDQVVAIASHDG
GKQALETVQRLLPVLCQAHGLTPDQVVAIASNNGGKQALETVQRLLPVLCQAHGLTPAQV
VAIASHDGGKQALETVQRLLPVLCQAHGLTPDQVVAIASNGGKQALETVQRLLPVLCQDH
GLTLDQVVAIASNNGGKQALETVQRLLPVLCQARGLTPDQVVAIASHDGGKQALETVQRL
LPVLCQDHGLIPAQVVAIASHDGGKQALETVQRLLPVLCQDHGLTPDQVVAIASHDGGKQ
ALETVQRLLPVLCQDHGLTPDQVVAIASNGGGKQALESIVAQLSRPDPALAALTNDHLVA
LACLGGRPALDAVKKGLPHAPELIRRVNSRIGERTSHRVADYAQVVRVLEFFQSHSQPAQ
AFDDAMTQFGMSRHGLVQLFRRVGVTELEASGGTLPPASQRWHRILQASGMKRAKPSPTS
AQTPDQASLHAFADSLERDPDAPSPMHEGDQTRASSRKRSRSDRAVTGPSAQQSFEVRVP
EQRDALHLPLSWSVKRPRTRIGGGLPDPGTPMAADLAASSTVMWEQDADPFAGAADDFPA
FNEEELAWLMELLPQ
>UniRef100_G7T9N7 TAL effector protein Tal1b (AvrBs3 and PthA family of transcription activator-like effector proteins) n=1 Tax=Xanthomonas oryzae pv. oryzicola (strain BLS256) RepID=G7T9N7_XANOB
@ 1 1 7 8 9 11 11 11 11 11 11 11 11 11 11 11 11 11 12 12 12 12 13 13 13 13 13 14 14 16 18 22 26 27 29
# LETVQRLLPVLCQDHGLTPDQVVAIASNGGGKQA 34 3.72380025370327 NO
MDPIRPRRPSPAREPLPGPQPDEVQPTADRGVSAPAGSPLDGLPARRTMSRTRLPSPPAP
SPAFSAGSFSDLLRQFDPSLLDTSLFDSMPAVGTPHTAAAPAEWDEVQSGLRAADDPPPT
VRVAVTAARPPRAKPAPRRRAAQPSDASPAAQVDLRTLGYSQQQQEKIKPKVRSTVAQHH
EALVGHGFTHAHIVALSQHPAALGTVAVKYQHIITALPEATHEDIVGVGKQWSGARALEA
LLTDAGELRGPPLQLDTGQLVKIAKRGGVTAVEAVHASRNALTGAPLNLTPDQVVAIASN
IGGKQALETLQRLLPVLCQAHGLTPDQVVAIANNNGGKQALETVQRLLPVLCQAHGLTPD
QVVAIASNIGGKQALETVQRLLPVLCQAHGLTPDQVVAIASNIGGKQALETVQRLLPVLC
QDHGLTPDQVVAIASNGGGKQALETVQRLLPVLCQDHGLTPDQVVAIASHDGGKQALETV
QRLLPVLCQDHGLTPDQVVAIASNGGGKQALETVQRLLPVLCQDHGLTPDQVVAIANNNG
GKQALETVQRLLPVLCQHHGLIPDQVVAIASNIGGKQALETVQRLLPVLCQHHGLTPDQV
VAIASNNGGKQALETVQRLLPVLCQHHGLTPAQVVAIASNIGGKQALETVQRLLPVLCQD
HGLTPDQVMAIANNNGGKQALETVQRLLPVLCQAHGLTPDQVVAIASHDGGKQALEGIVA
QLSRPDPALTALTNDHLVALACLGGRPALDAVKKGLPHAPELIRRVNSRIGERTSHRVAD
YAQVVRVLEFFQCHSHPAHAFDEAMTQFGMSRHGLVQLFRRVGVTELEARCGTLPPASQR
WDRILQASGMKRAKPSPTSAQTPDQASLHAFADSLERDLDAPSPMHEGDQTRASSRKRSR
SDRAVTGPSAQQAVEVRVPEQRDALHLPLSWRVKRPRTRIGGGLPDPGTPMAADLAASST
VMWEQDADHFAGAADDFPAFNEEELAWLMELLPQ
>UniRef100_G7TK02 TAL effector protein Tal2c (AvrBs3 and PthA family of transcription activator-like effector proteins) n=1 Tax=Xanthomonas oryzae pv. oryzicola (strain BLS256) RepID=G7TK02_XANOB
@ 1 3 7 13 18 20 21 21 22 22 22 22 22 22 22 22 22 22 22 23 23 23 24 25 25 26 27 27 28 30 33 35 40 42 43
# TVQRLLPVLCQDHGLTPDQVVAIASNDGGKQALE 34 3.73821863592895 NO
MDPIRPRRPSPARALLPGPQPDRVQPTADRGVSAPAGGPLDGLPARRTVSRTRLPSPPAP
SPAFSAGSFSDLLRQFDPSLLDTSLFDSMPAVGTPHTAAAPAEWDEAQSVLRAADDPPPT
VRVAVTAARQPRAKPAPRRRAAQPSDASPAAQVDLRTLGYSQQQQEKIKPNVRSTVAQHH
EALVGHGFTHAHIVALSQHPAALGTVAVTYQHIITALPEATHEDIVGVGKQWSGARALEA
LLTKAGELRGPPLQLDTGQLLKIARRGGVTAVEAVHASRNALTGAPLNLTTDQVVAIASH
DGGKQALETVQRLLPVLCQAHGLTPAQVVTIASHDGGKQALETVQRLLPVLCQDHGLTPA
QVVAIASNNGGKQALETVQRLLPVLCQDHGLTPAQVVAIASNNGGKQALETVQRLLPVLC
QDHGLTPDQVMAIASNGGGKQALETVQRLLPVLCQDHGLTPDQVVAIASNGGKQALETVQ
RLLPVLCQDHGLPPAQVVAIASHDGGKQALETVQRLLPVLCQDHGLTPAQVVAIASNIGG
KQALETVQRLLPVLCQDHGLTLDQVVAIASNGGSKQALETVQRLLPVLCQAHGLTPDQVV
AIASHDGGKQALETVQRLLPVLCQDHGLTPDQVVTIASNGGGKQALETVQRLLPVLCQDH
GLTPDQVVTIASNSGGKQALETVQRLLPVLCQDHGLTPDQVMAIASHDGGKQALETVQRL
LPVLCQDHGLTPDQVVAIASHAGGKQALETVQRLLPVLCQDHGLTPDQVVAIASNDGGKQ
ALETVQRLLPVLCQDHGLTPDQVVAIASNGGKQALETVQRLLPVLCQDHGLTPDQVVAIA
SNDGGKQALETVQRLLPVLCQDHGLTPDQVVAIANNNGGKQALETVQRLLPVLCQDHGLT
PDQVVAIASHDGGKQALETVQRLLPVLCQTHGLTPAQVVAIASNNGGKQALETVQRLLPV
LCQDHGLTPDQVVAIASNNGGKQALETVQRLLPVLCQDHGLTLDQVVAIASHDGGKQALE
TVQRLLPVLCQDHGLTPDQVVAIASHDGGKQALETVQRLLPVLCQDHGLTPDQVVAIASN
GGKQALETVQRLLTVLCQDHGLTPAQVVAIANNNGGKQALETVQRLLPVLCQDHGLTPAQ
VVAIASNGGGKQALETVQRLLPVLCQDHGLTPAQVVAIASHDGGKQALEGIVAQLSRPDP
ALTALTNDHLVALACLGGRPALDAVKKGLPHAPELIRRVNRRIPERTSHHVADLAQVVRV
LEFFQCHSHPAHAFDEAMTQFGMSRHGLVQLFRRVGVTEFEARYGTLPPASQRWDRILQA
SGMKRAEPSPTSAQTPDQASLHAFADSLERDLDAPSPMHEGDQTRASSRKRSRSDRAVTA
PSAQQSFEVRVPEQRDALHLPLSWSVKRPRTRIGGGLPDPGTPMAADLAASSTVMWEQDA
DHFAGAADDFPAFNEEELAWLMELLPQ
>UniRef100_G7TMB2 TAL effector protein Tal11a (AvrBs3 and PthA family of transcription activator-like effector proteins) n=1 Tax=Xanthomonas oryzae pv. oryzicola (strain BLS256) RepID=G7TMB2_XANOB
@ 1 3 7 12 13 15 15 15 15 16 16 16 16 16 16 16 16 16 16 17 17 17 18 18 18 19 19 19 21 22 24 27 31 34 35
# ETVQRLLPVLCQAHGLTPDQVVAIASHDGGKQAL 34 3.66497672429151 NO
MDPIRPRRPSPARELLPGPQPDEVQPTADRGVSAPAGSPLDGLPARRTVSRTRLPSPPAP
SPAFSAGSFSDLLRPFDPSLPDTSLFDSMPAVGTPHTAAAPAEWDEMQSALRAADDPPPT
VRVAVTAARPPRAKPAPRRRAAQPSDASPAAQVDLRTLGYSQQQQEKIKPKVRSTVAQHH
EALVGHGFTHAHIVALSQHPAALGTVAVTYQHIITALPEATHEDIVGVGKQWSGARALEA
LLTKAGELRGPPLQLDTGQLVKIAKRGGVTAVEAVHAWRNALTGAPLNLTPDQVVAIASH
DGGKQALETVQRLLPVLCQAHGLTPDQVVAIASNNGSKQALETVQRLLPVLCQDHGLTPA
QVVAIASHDGGKQALETVQRLLPVLCQAHGLPPDQVVAIASNGGKQALETVQRLLPVLCQ
DHGLTPDQVVAIASNSGGKQALETVQRLLPVLCQDHGLTPDQVVAIASNNGGKQALETVQ
RLLPVLCQAHGLTPDQVVAIASHGGGKQALETVQRLLPVLCQDHGLTPDQVVAIASNIGG
KQALETVQRLLPVLCQAHGLTPAQVVAIASNIGGKQALETVQRLLPVLCQAHGLTPDQVV
AIASNSGGKQALETVQRLLPVLCQDHGLTPDQVVAIASNIGGKQALETVQRLLPVLCQAH
GLTLDQVVAIASNGGSKQALETVQRLLPVLCQAHGLTPAQVVAIASHDGGKQALETVQRL
LPVLCQAHGLTPAQVVAIASNNGGKQALETVQRLLPVLCQAHGLTPDQVVAIASHDGGKQ
ALETVQRLLPVLCQAHGLTPDQVVAIASHDGGKQALETVQRLLPVLCQAHGLTPAQVVAI
ASNGGGKQALETVQRLLPVLCQDHGLTPDQVVAIASHGGGKQALETVQRLLPVLCQDHGL
TPDQVVAIASNGGGKQALESIVAQLSRPDPALAALTNDHLVALACLGGRPALDAVKKGLP
HAPEFIRRVNRRIGERTSHRVADYAHVVRVLEFFQCHSHPAHAFDEAMTQFGMSRNGLLQ
LFRRVGVTELEARCGTLPPASQRWDRILQASGMKRAKPSPTSAQTPDQASLHAFADSLER
DLDAPSPMHEGDQTRASSRKRSRSDRAVTGPSAQQAVEVRVPEQRDALHLPLSWSVKRPR
TRIGGGLPDPGTPMAADLAASSTVMWEQDAAPFAGAADDFPAFNEEELAWLMELLPQ
>UniRef100_G7TIK0 TAL effector protein Tal8 (AvrBs3 and PthA family of transcription activator-like effector proteins) n=1 Tax=Xanthomonas oryzae pv. oryzicola (strain BLS256) RepID=G7TIK0_XANOB
@ 2 2 4 11 17 18 18 18 18 18 18 18 18 18 18 18 18 18 19 19 19 19 20 21 21 21 21 21 22 23 25 27 31 36 36
# LETVQRLLPVLCQDHGLTPDQVVAIASNGGGKQA 34 3.72380025370327 NO
MDPIRPRRPSPARELLPGPQPDRVQPTADRGVSAPAGSPLDGLPARRTVSRTRLPSPPAP
SPAFSAGSFSDLLRPFDPSIPDTSLVDSMPAVGTPHTAAAPAEWDEMQSALRAADDPPPT
VRVAVTAARPPRAKPAPRRRAAQPSDALPAAQVDLRTLGYSQQQQEKIKPKVRSTVAQHH
EALVGHGFTHAHIVALSQHPAALGTVAVTYQHIITALPEATHEDIVGVGKQWSGARALEA
LLTDAGELRGPPLQLDTGQLLKIAKRGGVTAVEAVHASRNALTGAPLNLTPAQVVAIASN
NGGKQALETVQRLLPVLCQDHGLTPDQVVAIASNGGGKQALETVQRLLPVLCQDHDLTPD
QVVAIASHDGGKQALETVQRLLPVLCQDHGLTPDQVVAIASNGGGKQALETVQRLLPVLC
QDHGLTPDQVVAIASHDGGKQALETVQRLLPVLCQDHGLTPDQVVAIASHDGGKQALETV
QRLLPVLCQDHGLTPDQVVAVAGNIGGKQALETVQRLLPVLCQDHGLTPDQVVAIANNHG
GKQALETVQRLLPVLCQDHGLTPDQVVAIASHGGGKQALETVQRLLPVLCQAHGLTPDQV
VAIASNIGGKQALETVQRLLPVLCQAHGLTPDQVVAIANNNGGKQALETVQRLLPVLCQE
HGLTLDQVVSIASNNGGKQALETVQRLLPVLCQDHGLTPDQVVAIASHDGGKQALETVQR
LLPVLCQDHGLTPDQVVAIANNSGGKQALETVQRLLPVLCQDHGLTLAQVVAIASNGGGK
QALETVQRLLPVLCQDHGLTPAQVVAIANNNGGKQALETVQRLLPVLCQAHGLTPAQVVA
IASHDGGKQALETVQRLLPVLCQDHGLTPDQVVAIASNGGGKQALETVQRLLPVLCQDHG
LTPDQVVAIASNGGGKQALETVQRLLPVLCQDHGLTPDQVVAIASNGGKQALESIVAQLS
RPYPALTALTNDHLVALACLGGRPALDAVKKGLPHAPELIRRINRRIPERTSHRVADYAQ
VVRVLEFFQCHSHPAQAFDDAMTQFGMSRQGLVQLFRRVGVTEFEARYGTLPPASQRWDR
ILQASGMKRAKPSCASAQTPDQASLHGFADSLERDLDAPSPMHEGEQTRASSRKRSRSDR
AVTGPSAQQAVEVRVPEQRDALHLPLSWSVKRPRTRIGGGLPDPGTPMAADLAASSTVMW
EQDADHFAGAADDFPAFNEEELAWLMELLPQ
>UniRef100_G7TMA7 TAL effector protein Tal11b (AvrBs3 and PthA family of transcription activator-like effector proteins) n=1 Tax=Xanthomonas oryzae pv. oryzicola (strain BLS256) RepID=G7TMA7_XANOB
@ 3 5 7 12 13 15 16 16 16 16 16 16 16 16 16 16 16 16 17 17 17 17 18 18 18 18 18 18 20 21 23 28 32 32 34
# LETVQRLLPVLCQDHGLTPDQVVAIASHDGGKQA 34 3.67939510651719 NO
MDPIRPRRPSPARELLPGPQPDRVQPTADRGVSAPAGSPLDGLPARRTVSRTRLPSPPAP
SPAFSAGSFSDLLRQFDPSLLDTSLFDSMPAVGTPHTAAAPAEWDEVQSALRAADDPPPT
VRVAVTAARPPRAKPAPRRRAAQPSDASPAAQVDLRTLGYSQQQQEKIKPKVRSTVAQHH
EALVGHGFTHAHIVALSQHPAALGTVAVTYQHIITALPEATHEDIVGVGKQWSGARALEA
LLTDAGELRGPPLQLDTGQLVKIAKRGGVTAMEAVHASRNALTGAPLNLTPAQVVAIASH
DGGKQALETVQRLLPVLCQDHGLPPDQVVAIASHDGGKQALETVQRLLPVLCQDHGLPPD
QVVAIASHDGGKQALETVQRLLPVLCQDHGLTPDQVVAIASHDGGKQALETVQRLLPVLC
QDHGLTPDQVVAIASHDGGKQALETVQRLLPVLCQDHGLTPDQVVAIASNGGGKQALETL
QRLLPVLCQAHGLTPAQVVAIASHDGGKQALETVQRLLPMLCQAHGLTPDQVMAIASNNG
GKQALETVQRLLPVLCQDHGLTPDQVVAIASHDGGKQALETVQRLLPVLCQDHGLTLAQV
VAIASNDGGKQALETVQRLLPVLCQAHGLTPAQVVAIASNGGGKQALETVQRLLPVLCQA
HGLTLDQVVAIASNGGGKQALETVQRLLPVLCQAHGLTPAQVVAIASNNGGKQALETVQR
LLPVLCQDHGLTPAQVVAIASHGGGKQALETVQRLLPVLCQDHGLTPDQVVAIASNDGGK
QALETVQRLLPVLCQDHGLTPDQVVAIASNDGGKQALETVQRLLPVLCQDHGLTPDQVVA
IASHDGGKQALETVQRLLPVLCQTHGLTPAQVVAIASNGGGKQALESIVAQLSRPDPALA
ALTNDHLVALACLGGRPALDAVKKGLPHAPEFIRRVNSRIAERTSHRVADYAQVVRVLEF
FQCHSHPAHAFDEAMTQFGMSRHGLVQLFRRVGVTEFEARYGTLPPASQRWDRILQASGM
KRAKPSPTSAQTPDQASLHAFADSLERDLDAPSPMQEGDQTRASSRKRSRSDRAVTGPSA
QQAVEVRVPEQRDALHLPLSWRVKRPRTRIWGGLPDPGTPMAADLAASSTLMWEQDVDHF
AGAADDFPAFNEEELAWLRELLPQ
>UniRef100_G7TK63 TAL effector protein Tal7 (AvrBs3 and PthA family of transcription activator-like effector proteins) n=1 Tax=Xanthomonas oryzae pv. oryzicola (strain BLS256) RepID=G7TK63_XANOB
@ 1 3 5 11 12 15 16 16 16 16 16 16 16 16 16 16 16 16 16 16 17 17 18 18 18 18 18 18 20 21 24 27 29 32 34
# ALETVQRLLPVLCQDHGLTPDQVVAIASNGGGKQ 34 3.72380025370327 NO
MDPIRPRRPSPARELLPGTQPDRVQPTADRGGAPPAGGPLDGLPARRTMSRTRLPSPPAP
SPAFSAGSFSDLLRPFDPSLLDTSLLDSMPAVGTPHNTAAAPAEWDEAQSGLRAADDPPP
TVRVAVTAARPPRAKPAPRRRAAQSSDASPAAQVDLRTLGYSQQQQEKIEPNVRSTVAQH
HEALVGHGFTHAHIVALSRHPAALGTVAVTYQHIITALPEATHEDIVGVGKQWSGARALE
ALLTKAGELRGPPLQLDTGQLVKIARRGGVTAVEAVHASRNALTGAPLNLTPAQVVAIAS
NNGGKQALETVQRLLPVLCQAHGLTPDQVVAIASHDGGKQALETVQRLLPVLCQAHGLTP
DQVVAIASHDGGKQALETVQRLLPVLCQAHGLTPDQVVAIASHHGGKQALETVQRLLPVL
CQDHGLTPAQVVAIASNNGGKQALETVQRLLPVLCQAHGLTPDQVVAIASNGGGKQALET
VQRLLPVLCQDHGLTPAQVVAIASNSGGKQALETVQRLLPVLCQAHGLTPDQVVAIASNG
GGKQALETVQRLLPVLCQAHGLTPDQVVVIASHDGGKQALETVQRLLPVLCQAHGLTPDQ
VVAIASNIGGKQALETVQRLLPVLCQAHGLTLDQVVAIASNGGSKQALETVQRLLPVLCQ
DHGLTPDQVVAIASHDGGKQALETVQRLLPVLCQDHGLTPDQVVAIASHHGSKQALETMQ
RLLPVLCQDHGLTPDQVVTIASNGGGKQALETVQRLLPVLCQDHGLTPDQVVAIASNGGG
KQALETVQRLLPVLCQDHGLTLDQVVAIASNGGGKQALETVQRLLPVLCQEHGLSQDQVV
AIASHAGGKQALETVQRLLPVLCQDHGLTPAQVVAIASNGGGKQALESIVAQLSRPDPAL
AALTNDHLVALACLGGRPALDAVKKGLPHAPELIRRVNSRIGERTSHRVADYAHVVRVLE
FFQCHSHPAHAFDEAMTQFGMSRHGLVQLFRRVGVTEFEARCGTLPPASQRWDRILQASG
MKRAKPSPTSAQTPDQASLHGFADSLERDLDAPSPMHEGDQTRASSRKRSRSDHAVTGPS
AQQAVEVRVPEQRDALHLPLSWSVKRPRTRIGGGLPDPGTPMAADLAASSTVMWEQDAAP
FAGAADDFPAFNEEELAWLMELLPQ
>UniRef100_G7TK00 TAL effector protein Tal2e (AvrBs3 and PthA family of transcription activator-like effector proteins) n=1 Tax=Xanthomonas oryzae pv. oryzicola (strain BLS256) RepID=G7TK00_XANOB
@ 2 5 6 8 12 12 13 13 13 13 13 13 13 13 13 13 13 13 14 14 14 14 15 15 15 15 16 16 18 19 21 25 28 32 32
# ETVQRLLPVLCQDHGLTPDQVVAIASNGGGKQAL 34 3.72380025370327 NO
MDPIRPRRPSPARELLPGTQPDRVQPTADRGVSAPAGSPLDGLPARRTMSRTRLPSPPAP
SPAFSAGSFSDLLRPFDPSLLDTSLLDSMPAVGTPHTAAAPAEWDEAQSGLRAADDPPPT
VRVAVTAARPPRAKPAPRRRAAQSSDASPAAQVDLRTLGYSQQQQEKIEPNVRSTVAQHH
EALVGHGFTHAHIVALSQHPAALGTVAVTYQHIITALPEATHEDIVGVGKQWSGARALEA
LLTKAGELRGPPLQLDTGQLVKIAKRGGVTAVEAVHAWRNALTGAPLNLTPDQVVAIASN
IGGKQALETLQRLLPVLCQDHGLTPDQVVAIANNNGGKQALETVQRLLPVLCQAHGLTPD
QVVAIASNIGGKQALETVQRLLPVLCQDHGLTPDQVVAIASNIGGKQALETVQRLLPVLC
RDHGLTPDQVVAIASNIGGKQALETVQRLLPVLCQAHGLTPDQVVAIASNIGGKQALETV
QRLLPVLCQDHGLTPDQVVAIASNGGKQALETVQRLLPVLCQDHGLTPDQVVAIASNIGG
KQALETVQRLLPVLCQDHGLTPDQVVAIASNGGGKQALETVQRLLPVLCQDHGLTPDKVV
AIANNNGGKQALETVQRLLPVLCQDHGLTPAQVVTIASNNGGKQALETVQRLLPVLCQDH
GLTPAQVVTIASNNGGKQALETVQRLLPVLCQDHGLTPDQVVAIASNIGSKQALETVQRL
LPVLRQDHGLTPAQVVAIASNSGGKQALETVQRLLPVLCQDHGLTPDQVVAIASNGGGKQ
ALETVQRLLPVLCQDHGLTPDQVVAIASNGGGKQALESIVAQLSRPDPALAALTNDHLVA
LACLGGRPALDAVKKGLPHAPELIRRVNRRIGERTSHRVADYAQVVRVLEFFQCHSHPAH
AFDEAMTQFGMSRHGLVQLFRRVGVTEFEARYGTLPPASQRWDRILQASGMKRAKPSPTS
AQTPDQASLHAFADSLERDLDAPSPMHEGDQTRASSRKRSRSDRAVTDPSAQQAVEVRVP
EQRDALHLPLSWSVKRLRTRIGGGLPDPGTPMAADLAASSTVMWEQDADPFAGAADDFPA
FNEEELAWLMELLPQ
>UniRef100_G7TG54 TAL effector protein Tal5a (AvrBs3 and PthA family of transcription activator-like effector proteins) n=1 Tax=Xanthomonas oryzae pv. oryzicola (strain BLS256) RepID=G7TG54_XANOB
@ 0 5 9 12 19 21 22 22 22 22 22 22 22 22 22 22 22 22 23 23 23 23 23 24 24 24 24 24 26 27 29 34 37 38 40
# LETVQRLLPVLCQAHGLTPDQVVAIASNNGGKQA 34 3.72380025370327 NO
MDPIRPRRPSPAREPLPGPQPDGVQPTADRGVSAPAGSPLDGLPARRTVSRTRLPSPPAP
SPAFSAGSFSDLLRQFDPSLLDTSLLDSMPAVGTPHTAAAPAEWDEAQSGLRAADDPPPT
VRVAVTAARPPRAKPAPRRRAAQPSDASPAAQVDLRTLGYSQQQQEKIKPKVRSTVAQHH
EALVGHGFTHAHIVALSQHPAALGTVAVTYQHIITALPEATHEDIVGVGKQWSGARALEA
LLTDAGELRGPPLQLDTGQLLKIAKRGGVTAVEAVHASRNALTGAPLNLTPAQVVAIASN
NGGKQALETVQRLLPVLCQTHGLTPAQVVAIASHDGGKQALETVQRLLPVLCQDHGLTPD
QVVAIASNSGGKQALETVQRLLPVLCQDHGLTPDQVVAIASNGGGKQALETVQRLLPVLC
QDHGLTPDQVVAIASHDGGKQALETVQRLLPVLCQDHGLTPNQLVAIANNNGGKQALETV
QRLLPVLCQDHGLTPDQVVAIASHDGGKQALETVQRLLPVLCQDHGLTPDQVVAIASNIG
GKQALETVQRLLPVLCQDHGLTPAQVVAIASHDGGKQALETMQRLLPVLCQDHGLTPDQV
VAIASNNGGKQALETMQRLLPVLCQDHGLTPAQVVAIVSHDGGKQALETVQRLLPVLCQT
HGLTPDQVVAIASNNGGKQALETVQRLLPVLCQDHGLTPDQVVAIASHDGGKQALGTVQR
LLPVLCQAHGLTPDQVVAIASNNGGKQALETVQRLLPVLCQDHGLTPDQVVAIASHDGGK
QALETVQRLLPVLCQAHGLTPDQVVAIASNNGGKQALETVQRLLPVLCQAHGLTPDQVVA
IANNNGGKQALETVQRLLPVLCQTHGLTPAQVVAIASNNGSKQALETVQRLLPVLCQTHG
LTPAQVVAIASNNGGKQALETVQRLLPVLCQAHGLTPDQVVAIASNNGGKQALETVQRLL
PVLCQAHGLTPAQVVAIASNNGGKQALETVQRLLPVLCQAHGLTPDQVVAIASNNGGKQA
LETVQRLLPVLCQDHGLTPAQVVAIASHDGGKQALETVQRLLPVLCQDHGLTPAQVVAIA
SNGGGKQALESIVAQLSRPDPALAALTNDHLVALACLGGRPALDAVKKGLPHAPELIRRV
NSRIGERTSHRVADYAQVVRVLEFFQCHSHPAHAFDEAMTQFGMSRNGLLQLFRRVGVTE
LEARGGTLPPASQRWDRILQASGMKRAKPSCASAQTPDQASLHAFADSLERDLDAPSPMH
EGDQTRASSRKRSRSDRAVTGPSAQQAVEVRVPEQRDALHLPLSWSVKRPRTRIGGGLPD
PGTPMAADLAASSTVMWEQDADPFAGAADDFPAFNEEELAWLMELLPQ
>UniRef100_G7TJZ9 TAL effector protein Tal2f (AvrBs3 and PthA family of transcription activator-like effector proteins) n=1 Tax=Xanthomonas oryzae pv. oryzicola (strain BLS256) RepID=G7TJZ9_XANOB
@ 0 1 2 12 14 15 15 15 15 15 15 15 15 15 15 15 15 16 16 16 16 16 17 17 17 17 17 17 19 21 22 25 31 32 33
# LETVQRLLPVLCQDHGLTPDQVVAIASHGGGKQA 34 3.66497672429151 NO
MDPIRPRRPSPARALLPGPQPDRVQPTADRGGAPPAGSPLDGLPARRTVSRTRLPSPPAP
SPAFSAGSFSDLLRPFDPSIPDTSLFDSMPAVGTPHTAAAPAEWDEMQSALRAADDPPPT
VRVAVTAARPPRAKPAPRRRAAQPSDASPAAQVDLRTLGYSQQQQEKIKPNVRSTVAQHH
EALVGHGFTHAHIVALSQHPAALGTVAVTYQHIITALPEATHEDIVGVGKQWSGARALEA
LLTKAGELRGPPLQLDTGQLLKIAKRGGVTAVEAVHASRNALTGAPLNLTTDQVVAIASH
DGGKQALETVQRLLPVLCQAHGLTPDQVVAIASHDGGKQALETVQRLLPVLCQDHGLTPD
QVVAIASNGGGKQALETVQRLLPVLCQDHGLTPDQVVAIASNIGGKQALETVQRLLPVLR
QDHGLTPDQVVAIASHGGGKQALETVQRLLPVLCQDHGLTPAQVVAIASHDGGKQALETV
QRLLPVLCQDHGLTPDQVVATASHGGGKQALETVQRLLPVLCQDHGLTPDQVVAVASNIG
GKQALETVQRLLPVLCQAHGLTPDQVVAIASHDGGKQALETVQRLLPVLCQAHGLTPDQV
VAIANNNGGKQALETVQRLLPVLCQDHGLTPAQVVAIASHDGGKQALETVQRLLPVLCQD
HGLTPDQVVAIASHGGGKRALETVQRLLPVLCQAHGLTPAKVVAIASHGGGKQALETVQR
LLPVLCQDHGLTPDQVVAIASHGGGKQALETVQRLLPVLCQDHGLTLDQVVAIASNGGSK
QALETVQRLLPVLCQDHGLTPDQVVAIASNIGGKQALETVQRLLPVLCQDHGLTPAQVVA
IASNGGGKQALESIVAQLSRPDPALAALTNDHLVALACLGGRPALDAVKKGLPHAPELIR
KINRRIPERTSHRVADLPERTSNRVADLAHVVRVLGFFQSHSHPAQAFDDAMTQFGMSRH
GLVQFFRRVGVTELEARCGTLPPASQRWDRILQASGMKRAEPSPTSAQTPDQASLHAFAD
SLERDLDAPSPMHEGDQTRASSRKRSRSDRAVTAPSAQQAVEVRVPEQRDALHLPLSWSV
KRPRTRIGGGLPDPGTPMAADLAASSTVMWEQDADHFAGAADDFPAFNEEELAWLMELLP
Q
>UniRef100_G7TK09 TAL effector protein Tal2a (AvrBs3 and PthA family of transcription activator-like effector proteins) n=1 Tax=Xanthomonas oryzae pv. oryzicola (strain BLS256) RepID=G7TK09_XANOB
@ 0 1 4 10 15 16 16 16 16 16 17 17 17 17 17 17 17 18 18 18 18 18 19 19 20 20 20 21 22 24 26 29 34 35 37
# TVQRLLPVLCQDHGLTPDQVVAIASHDGGKQALE 34 3.67939510651719 NO
MDPIRSRRPSPARELLPGPQPDRVQPTADRGVSAPAGSPLDGLPARRTVSRTRLPSPPAP
SPAFSAGSFSDLLRPFDPSLPDTSLFDSMPAVGTPHTAAAPAEWDEMQSALRAADDPPPT
VRVAVTAARPPRAKPAPRRRAAQPSDASPAAQVDLRTLGYSQQQQEKIKPKVRSTVAQHH
EALVGHGFTHAHIVALSQHPAALGTVAVTYQHIITALPEATHEDIVGVGKQWSGARALEA
LLTDAGELRGPPLQLDTGQLVKIAKRGGVTAVEAVHASRNALTGAPLNLTPAQVVAIASH
DGGKQALETVQRLLPVLCQAHGLTPNQVVAIASHDGGKQALETVQRLLPVLCQDHGLTPD
QVVAIASNCGGKQALETVQRLLPVLCQAHGLTPDQVVAIASHDGGKQALETVQRLLPVLC
QDHGLTPDQVVAIASNCGGKQALETVQRLLPVLCQDHGLTPDQVVAIASNGGGKQALETV
QRLLPVLCQDHGLTPAQVVAIASHDGGKQALETVQRLLPVLCQAHGLTPDQVVTIASHHG
GKQALETVQRLLPVLCQDHGLTPDQVVAIASHDGGKQALETVQRLLPVLCQDHGLTLAQV
VAIASNIGGKQALETVQRLLPVLCQAHGLTPDQVVAIASNGGGKQALETVQRLLPVLCQA
HGLSPDQVVAIASNGGKQALETVQRLLPVLCQDHGLTPAQVLAIASNSGGKQALETVQRL
LTVLCQDHGLTTDQVVAIASNGGKQALETVQRLLPVLCQAHGLTTDQVVAIASHDGGKQA
LETVQRLLPVLCQAHGLTPAQVVAIASHDGGKQALETVQRLLPVLCQDHGLTPDQVVAIA
SNSGGKQALETVQRLLTVLCQDHDLTPDQVVAIASNIGGKQALETVQRLLTVLCQDHGLT
PDQVVAIASHGGGKQALETVQRLLPVLCQDHGLTPDQVVAIASHDGGKQALETVQRLLPV
LCQDHGLTPDQVVAIASNGGGKQALESIVAQLSRRDPALAALTNDHLVALACLGGRPALD
AVKKGLPHAPEFIRRVNSRIAERTSHRVADYAHVVRVLEFFQCHSHPAQAFDDAMTQFGM
SRHGLVQLFRRVGVTEFEARYGTLPPASQRWDRILQASGMKRAKPSPTSAQTPDQTSLHA
FADSLERDLDAPSPMHEGDQTRASSRKRSRSDRAVTGPSAQQAVEVRVPEQRDALHLPLS
WSVKRPRTRIGGGLPDPGTPIAADLAASSTVMWEQDVDHFAGAADDFPAFNEEELAWLRE
LLPQ
>UniRef100_G7TL76 TAL effector protein Tal9b (AvrBs3 and PthA family of transcription activator-like effector proteins) n=1 Tax=Xanthomonas oryzae pv. oryzicola (strain BLS256) RepID=G7TL76_XANOB
@ 2 4 7 10 11 12 12 12 12 12 12 12 12 12 13 13 13 13 13 14 14 14 16 16 16 16 16 16 17 19 21 25 29 31 32
# QRLLPVLCQAHGLTPDQVVAIASHGGGKQALETV 34 3.62835576847279 NO
MDPIRPRRPSPARALLPGPQPDRVQPTADRGVSAPAGSPLDGLPARRTVSRTRLPSPPAP
SPAFSAGSFSDLLRQFDPSLLDTSLFDSMPAVGTPHTAAAPAEWDEAQSGLRAADDPPPT
VRVAVTAARPPRAKPAPRRRAAQPSDASPAAQVDLRTLGYSQQQQEKIKPKVRSTVAQHH
EALVGHGFTHAHIVALSQHPAALGTVAVTYQHIITALPEATHEDIVGVGKQWSGARALEA
LLTDAGELRGPPLQLDTGQLVKIAKRGGVTAVEAVHASRNALTGAPLNLTPAQVVAIASN
IGGKQALETVQRLLPVLCQDHGLTPDQVVAIANNNGGKQALETVQRLLPVLCQAHGLTPD
QVVAIASHNGGKQALETVQRLLPVLCQDHGLTPDQVVAIASNNGGKQALETVQRLLPVLC
QAHGLIPDQVVAIASNIGGKQALETVQRLLPVLCLTPAQVVAIASNGGGKQALETVQRLL
PVLCQDHGLTPDQVVAIASHDGGKQALETVQRLLPVLCQDHGLTPDQVVAIASNNGGKQA
LETVQRLLPVLCQAHGLTPAQVVAIASHDGGKQALETVQRLLPVLCQAHGLTPAQVVAIA
SHGGGKQALETVQRLLPVLCQAHGLTPAQVVAIASHDGGKQALETVQRLLPVLCQAHGLT
PDQVVAIASHGGGKQALETVQRLLPVLCQAHGLTPDQVVAIASHGGGKQALETVQRLLPV
LCQDHGLTPAQVVAIASHDGGKQALETVQRLLPVLCQDHGLTPAQVVAIASHDGGKQALE
TVQRLLPVLCQDHGLTPDQVVAIASNGGGKQALESIVAQLSRPDPALAALTNDHLVALAC
LGGRPALDAVKKGLPHAPELIRRVNSRIGERTSHRVADYAQVVRVLEFFQCHSHPAHAFD
EAMTQFGMSRQGLLQLFRRVGVTELEARGGTLPPASQRWHRILQASGMKRAEPSPTSAQT
PDQASLHAFADSLERDLDAPSPMHEGDQTRASSRKRSRSDRAVTGPSAQQAVEVRVPEQR
DALHLPLSWSVKRPRTRIGGGLPDPGTPMAADLAASSTVMWEQDADPFAGAADDFPAFNE
EELAWLMELLPQ
>UniRef100_G7TM99 TAL effector protein Tal10 (AvrBs3 and PthA family of transcription activator-like effector proteins) n=1 Tax=Xanthomonas oryzae pv. oryzicola (strain BLS256) RepID=G7TM99_XANOB
@ 0 0 3 6 9 11 12 12 13 13 13 13 13 13 13 13 13 13 14 14 14 14 14 15 15 17 17 17 17 20 23 24 30 31 33
# LETVQRLLPVLCQAHGLTPDQVVAIASHGGGKQA 34 3.62835576847279 NO
MDPIRSRRPSPARELLPGPQPDRVQPTADRGGAPPAGSPLDGLPARRTVSRTRLPSPPAP
SPAFSAGSFSDLLRQFDPSLLDTWLLDSMPAVGTPHTAAAPAEWDEMQSALRAADDPPPT
VRVAVTAARPPRAKPAPRRRAAQPSDASPAAQVDLRTLGYSQQQQEKIKPNMRSTVAQHH
EALVGHGFTHAHIVALSQHPAALGTVAVTYQHIITALPEATHEDIVGVGKQWSGARALEA
LLTKAGELRGPPLQLDTGQLLKIAKRGGVTAVEAVHAWRNALTGAPLNLTPAQVVAIASH
DGGKQALETVQRLLPVLCQAHGLTPDQVVAIASHGGGKQALETVQRLLPVLCQAHGLTPA
QVVAIASHDGGKQALETVQRLLPVLCQAHGLTPDQVVAIASHGGGKQALETVQRLLPVLC
QAHGLTPDQVVAIASNGGKQALETVQRLLPVLCQDHGLTPDQVVAIANNNGGKQALETLQ
RLLPVLCQDHGLTPDQVVAIASNGGGKQALETVQRLLPVLCQAHGLTPDQVVAIASHDGG
KQALETVQRLLPVLCQDHGLTPDQVVAIANNNGGKQAVETVQRLLPVLCQAHGLTPNQVV
AIASHDGGKQALETVQRLLPVLCQDHGLTPDQVVAIASNGGGKQALETVQRLLPVLCQAH
GLTLTQVVAIASNGGGKQALETVQRLLPVLCQAHGLTPDQVVAIANNNGGKQALETVQRL
LPVLCQAHGLTPDQVVAIASHDGGKQALETVQRLLPVLCQAHGLTPAQVVAIASNGGKQA
LETVRRLLPVLCQAHGLTPDQVVAIASNGGGKQALETVQRLLPVLCQDHGLTPDQVVAIA
SNGGGKQALESIVAQLSRRDPALAALTNDHLVALACLGGRPALDAVKKGLPHAPEFIRRV
NRRIAERTSHRVADYAHVVRVLEFFQCHSHPAQAFDDAMTQFGMSRHGLVQLFRRVGVTE
FEARYGTLPPASQRWDRILQASGMKRAKPSPTSAQTPDQTSLHAFADSLERDLDAPSPMH
EGDQTRASSRKRSRSDRAVTGPSAQQAVEVRVPEQRDALHLPLSWRVKRPRTRIGGGLPD
PGTPIAADLAASSTVMWEQDVDHFAGAADDFPAFNEEELAWLRELLPQ
>UniRef100_G7TBT6 TAL effector protein Tal4c (AvrBs3 and PthA family of transcription activator-like effector proteins) n=1 Tax=Xanthomonas oryzae pv. oryzicola (strain BLS256) RepID=G7TBT6_XANOB
@ 1 4 7 11 15 17 19 19 19 19 19 19 19 19 19 19 19 19 20 20 20 20 21 21 21 22 23 23 24 26 29 32 34 39 39
# TVQRLLPVLCQDHGLTPDQVVAIASNGGGKQALE 34 3.72380025370327 NO
MDPIRPRRPSPARELLPGPQPDGVQPTADRGVSAPAGSPLDGLPARRTVSRTRLPSPPAP
SPAFSAGSFSDLLRQFDPSLLDTSLLDSMPAVGTPHTAAAPAEWDEAQSGLRAADDPPPT
VRVAVTAARPPRAKPAPRRRAAQPSDASPAAQVDLRTLGYSQQQQEKIKPNVRSTVAQHH
EALVGHGFTHAHIVALSQHPAALGTVAVTYQHIITALPEATHEDIVGVGKQWSGARALEA
LLTDAGELRGPPLQLDTGQLVKIAKRGGVTAVEAVHAWRNALTGAPLNLTPDQVVAIASN
SGGKQALEMVQRLLPVLCQDHGLTPDQVVAIASHGGGKQALETVQRLLPVLCQDHGLTPD
QVVAIASNIGGKQALETVQQLLPVLCQAHGLTPDQVVATASNGGGKQALETVQRLLPVLC
QDHGLAPDQVVAVASNSGGKQALETVQRLLPVLCQDHGLTPDQVVAIANNNGGKQALETV
QRLLPVLCQDHGLTPDQVVAIASNDGGKQALETVQRLLPVLCQDHGLSPDQVVAIASNGG
KQALETVQRLLPVLCQDHGLTLDQVVAIASNGGGKQALETVQRLLPVLCQDHGLTPDQVV
AIASNGGKQALETVQRLLPVLCQDHGLTPAQVVAIASHNGGKQALKTVQRLLPVLCQAHG
LTPDQVVAIANNNGGKQALETVQRLLPVLCQDHGLTPDQVVAIASHDGGKQALETVQRLL
PVLCQAHGLTPDQVVAIASNSGGKQALETVQRLLPVLCQDHGLTPDQVVAIASNIGGKQA
LETVQRLLPVLCQAHGLTPDQVVAIANNNGGKQALETVQRLLPVLCQAHGLTPAQVVAIA
SHDGGKQALETVQRLLPVLCQDHGLTPAQVVAIASHDGGKQALETVQRLLPVLCQDHGLT
PDQVVAIASNGGGKQALETVQRLLPVLCQDHGLTPDQVVAIASNGGGKQALETVQRLLPV
LCQDHGLTPDQVVAIASHGGGKQALETVQRLLPVLCQDHGLTPDQVVAIASHDGGKQALE
TVQRLLPVLCQDHGLTPDQVVAIASNGGGKQALESIVAQLSRPDPALAALTNDHLVALAC
IGGRPALDAVKKGLPHAPNLIRRVNRRIPERTSHRVADYAQVVRVLEFFQCHSHPAHAFD
EAMTQFGMSRNGLLQLFRRVGVTEFEARYGTLPPASQRWDRILQASGMKRGKPSPTSAQT
PDQASLHGFADSLERDLDAPSPMQEGDQTRASSRKRSRSDRAVTGPSAQQAVEVRVPEQR
DALHLPLSWRVKRPRTRIGGGLPDPGTPMAADLAASSTVMWEQDADHFAGAADDFPAFNE
EELAWLMELLPQ
>UniRef100_G7TG55 TAL effector protein Tal5b (AvrBs3 and PthA family of transcription activator-like effector proteins) n=1 Tax=Xanthomonas oryzae pv. oryzicola (strain BLS256) RepID=G7TG55_XANOB
@ 0 1 2 7 11 13 13 13 14 14 14 14 14 14 14 14 14 14 14 14 14 15 15 16 16 17 18 18 18 21 23 25 29 33 34
# LETVQRLLPVLCQAHGLTPDQVVAIASNGGGKQA 34 3.68717929788455 NO
MDPIRPRRPSPARELLPGPQPDRVQPTADRGVSAPAGSPLDGLPARRTVSRTRLPSPPAP
SPAFSAGSFSDLLRPFDPSIPDTSLLDSMPAVGTPHTAAAPAEWDEVQSGLRAAADPPPT
VRVAVTAARPPRAKPAPRRRAAQPSDASPAAQVDLRTLGYSQQQQEKIKPNVRSTVAQHH
EALVGHGFTHAHIVALSKHPAALGTVAVTYQHIITVLPEATHEDIVGVGKQWSGARALEA
LLTEAGELRGPPLQLDTGQLVKIAKRGGVTAVKAVHASRNALTGAPLNLTPAQVVAIASH
HGGKQALETVQRLLPVLCQDHGLTLDQVVAIASNNGSKQALETVQRLLPVLCQDHGLTPD
QVVAIASHDGGKQALETVQQLLPVLCQAHGLTPDQVMAIASHDGGKQALETVQRLLPVLC
QAHGLTPDQVVAIASNGGGKQALETVQRLLPVLCQDHGLTPDQVVAIASNGGKQALETVQ
RLLPVLCQAHGLTPAQVVAIASHDGGKQALETVQRLLPVLCQAHGLTPDQVVAIANNNGG
KQALETVQRLLPVLCQAHGLTPDQVVAIASHDGGKQALETVQRLLPVLCQAHGLTPYQVV
AIASNDGSKQALETVQRLLPVLCQDHGLTPAQVVAIASNGGKQALETVQRLLPVLCQAHG
LTLDQVVAIASNGGGKQALETVQRLLPVLCQAHGLTPAQVVAIASNSGGKQALETVQRLL
PVLCQDHGLTPAQVVAIASNSGGKQALETVQRLLPVLCRDHGLTPDQVVAIANNNGGKQA
LETVQRLLPVLCQAHGLTPDQVVAIASHDGGKQALETVQRLLPVLCQDHGLTPAQVVAIA
SHDGGKQALETVQRLLPVLCQTHGLTPAQVVAIASNGGGKQALESIVAQLSRPDPALAAL
TNDHLVALACLGGRPALDAVKKGLPHAPEFIRRVNRRIPERTSHRVADYAHVVRVLEFFQ
CHSHPAHAFDEAMTQFGMSRHGLVQLFRRVGVTEFEARYGTLPPASQRWDRILQASGMKR
AKPSPTSAQTPDQAFLHAFADSLERDLDAPSPMHEGDQTRASSRKRSRSDRAVTGPSAQQ
AVEVRVPEQRDALHLPLSWSVKRPRTRIWGGLPDPGTPMAADLAASSTVMWEQDVDHFAG
AADDFPAFNEEELAWLMELLPQ
>UniRef100_G7TLQ9 TAL effector protein Tal3b (AvrBs3 and PthA family of transcription activator-like effector proteins) n=1 Tax=Xanthomonas oryzae pv. oryzicola (strain BLS256) RepID=G7TLQ9_XANOB
@ 1 2 6 8 10 11 12 13 13 14 14 14 14 14 14 14 14 14 14 14 14 14 16 16 16 17 18 18 19 21 24 26 30 34 34
# TVQRLLPVLCQAHGLTPAQVVAIASNGGGKQALE 34 3.58101340157759 NO
MDPIRPRRPSPARELLPGPQPDRVQPTADRGGAPPAGGPLDGLPARRTMSRTRLPSPPAP
SPAFSAGSFSDLLRQFDPSLLDTSLLDSMPAVGTPHTAAAPAEWDEVQSGLRAADDPPPT
VRVAVTAARPPRAKPAPRRRAAQPSDASPAAQVDLRTLGYSQQQQEKIKPKVRSTVAQHH
EALVGHGFTHAHIVALSQHPAALGTVAVTYQHIITALPEATHEDIVGVGKQWSGARALEA
LLTKAGELRGPPLQLDTGQLVKIAKRGGVTAVEAVHASRNALTGAPLNLTPDQVVAIASN
IGGKQALETLQRLLPVLCQAHGLTPAQVVAIASNGGKQALETVQRLLPVLCQAHGLTPAQ
VVAIASNIGGKQALETVQRLLPVLCQDHGLTPAQVVAIASNIGGKQALETVQRLLPVLCQ
AHGLTPAQVVAIASNNGGKQALETVQRLLPVLCQDHGLSPDQVVAIASNGGKQALETVQR
LLPVLCQAHGLTPDQVVAIASNIGGKQALETVQRLLPVLCQAHGLTPDQVVAIANNKGGK
QALETVQRLLLVLCQAHGLTPDQVVAIASHDGGKQALETVQRLLPVLCQAHGLTPAQVVA
IASHDGGKQALETVQRLLPVLCQAHGLTPAQVVAIASHDGGKQALETVQRLLPVLCQAHG
LTPAQVVAIASNGGGKQALETVQRLLPVLCQDHGLTLAQVVAIASNIGGKQALETVQRLL
PVLCQAHGLTPDQVVTIANNNGSKQALETVQRLLPVLCQAHGLTPAQVVAIASHDGGKQA
LETVQRLLPVLCQAHGLTPDQVVAIANNNGGKQALETVQRLLPVLCQAHGLTPDQVVAIA
SHDGGKQALETVKRLLPVLCQDHGLTPAQVVAIASNGGGKQALESIVAQLSRPDPALAAL
TNDHLVALACLGGRPALDAVKKGLPHAPELIRRVNSRIGERTSHRVADYAQVVRVLEFFQ
CHSHPAHAFDEAMTQFGMSRQGLVQLFRRVGVTELEARCGTLPPASQRWDRILQASGMKR
AKPSPTSAQTPDQASLHAFADSLERDLDAPSPMHEGDQTRASSRKRSRSDRAVTGPSAQQ
AVEVRVPEQRDALHLPLSWRVKRPRTRIGGGLPDPGTPMAADLAASSTVMWEQDAAPFAG
AADDFPAFNEEELAWLMELLPQ
>UniRef100_G7TBT8 TAL effector protein Tal4a (AvrBs3 and PthA family of transcription activator-like effector proteins) n=1 Tax=Xanthomonas oryzae pv. oryzicola (strain BLS256) RepID=G7TBT8_XANOB
@ 2 4 8 18 21 23 23 24 24 24 24 24 24 24 24 24 24 24 25 25 25 25 25 27 27 27 27 28 28 30 31 35 38 42 42
# LETVQRLLPVLCQDHGLTPDQVVAIASNGGGKQA 34 3.72380025370327 NO
MDPIRPRRPSPAREPLPGPQPDEVQPTADRGVSAPAGSPLDGLPARRTVSRTRLPSPPAP
SPAFSAGSFSDLLRPFDPSLLDTSLLDSMPAVGTPHTAAAPAEWDEAQSGLRAADDPPPT
VRVAVTAARPPRAKPAPRRRAAQPSDASPAAQVDLRTLGYSQQQQEKIKPKVRSTVAQHH
EALVGHGFTHAHIVALSQHPAALGTVAVTYQHIIRALPGATHEDIVGVGKQWSGARALEA
LLTDAGELRGPPLQLDTGQLLKIAKRGGVTAVEAVHASRNALTGAPLNLTPAQVVAIASN
IGGKQALETVQRLLPVLCQDHGLTPDQVVAIASNGGGKQALETVQRLLPVLCQDHGLTPD
QVVAIASNIGGKQALETVQRLLPGLCQAHGLTPDQVVAIASNGGGKQALETVQRLLPVLC
QDHGLTPDQVVAIASNNGGKQALETVQQLLPVLCQDHGLTPDQVVAIASNGGGKQALETV
QRLLPGLCQDHGLTPDQVVAIASNNGGKQALETVQRLLPVLCQAHGLTPDQVVAIASNGG
GKQALETVQRLLPVLCQAHGLTPDQVVAIASHDGGKQALETVQRLLPVLCQDHGLTPDQV
VAIANNNGGKQALETVQRLLPVLCQDHGLTPDQVVAIANNNGGKQALETVQRLLPVLCQD
HGLTPDQVVAIASHGGGKQALETVQRLLPVLCQAHGLTPAQVVAIASHDGGKQALETVQR
LLPVLCQDHGLTPDQVVAIASNNGGKQALETVQRLLPVLCQDHGLTPDQVVAIASNSGGK
QALETVQRLLPVLCQAHGLTPDQVVAIANNNGGKQALETVQRLLPVLCQDHGLTPDQVVA
IASHDGSKQALETVQRLLPVLCQDHGLTPDQVVAIASHDGSKQALETVQRLLPVLCQDHG
LTPDQVVAIASNGGGKQALETVQRLLPVLCQDHGLTLDQVVAIASNAGGKQALETVQRLL
PVLCQDHGLTPAQVVAIANNNGGKQALETVQRLLPVLCQDHGLTRDQVVAIASHDGGKQA
LETVQRLLPVLCQDHGLTPVQVVAIASHDGGKQALETVQRLLPVLCQAHGLTRDQVVAIA
SHDGGKQALETVQRLLPVLCQDHGLTPVQVVAIASHDGGKQALETVQRLLPVLCQDHGLT
PAQVVAIASNGGKQALESIVAQLSRPDPALAALTNDHLVALACIGGRPALDAVKKGLPHA
PELIRRINRRIPERTSHRVADLAHVVRVLEFFQCHSHPAHAFNEAMTQFGMSRNGLLQLF
RRVGVTELEARGGTLPPASQRWDRILQASGMKRAKPSPTSAQTPDQASLHAFADSLERDL
DAPSPMQEGDQTRASSRKQSRSDRAVTGPSAQQAVEVRVPEQRDALHLPLSWRVKRPRTR
IGGGLPDPGTPMAADLAASSTVMWEQDAAPFAGAADDFPAFNEEELAWLMELLPQ
>UniRef100_G7TLQ5 TAL effector protein Tal3a (AvrBs3 and PthA family of transcription activator-like effector proteins) n=1 Tax=Xanthomonas oryzae pv. oryzicola (strain BLS256) RepID=G7TLQ5_XANOB
@ 1 2 5 14 15 16 16 16 16 16 16 16 16 16 16 16 16 16 16 17 17 17 17 18 18 18 18 18 21 21 22 28 31 32 34
# LETVQRLLPVLCQAHGLTPAQVVAIASNIGGKQA 34 3.61763435739631 NO
MDPIRPRRPSPARELLPGPQPDRVQPTADRGGAPPAGGPLDGLPARRTVSRTRLPSPPAP
SPAFSAGSFSDLLRPFDPSLPDTSLFDSMPAVGTPHTAAAPAEWDEMQSALRAADDPSPT
VRVAVTAARQPRAKPAPRRRAAQPSDASPAAQVDLRTLGYSQQQQEKIKPNVRSTVAQHH
EALVGHGFTHAHIVALSQHPAALGTVAVTYQHIITALPEATHEDIVGVGKQWSGARALEA
LLTKAGELRGPPLQLDTGQLLKIAKRGGVTAVEAVHASRNALTGAPLNLTPAQVVAIASN
NGGKQALETVQRLLPVLCQAHGLPPAQVVAIASHDGGKQALETVQRLLPVLCQAHGLTPA
QVVAIASNIGGKQALETVQRLLPVLCQDHGLTPDQVVAIASNIGGKQALETMQRLLPVLC
QAHGLTPDQVVAIASNGGGKQALETVQRLLPVLCQDHGLTPDQVVAIASNNGGKQALETV
QRLLPVLCQAHGLTPDQVVAIASNNGGKQALETVQRLLPVLCQAHGLSPDQVVAIASHDG
GKQALETVQRLLPVLCQAHGLTPDQVVAIASNNGGKQALETVQRLLPVLCQAHGLTLAQV
VAIASNIGGKQALETVQRLLPVLCQTHGLTPAQVVAIASNIGGKQALETVQRLLPVLCQA
HGLTPAQVVAIANNNGGKQALETVQRLLPVLCQAHGLTPAQVVAIANNNGGKQALETVQR
LLPVLCQAHGLTLDQVVAIANNNGGKQALETVQRLLPVLCQAHGLTPDQVVAIASNGGGK
QALETVQRLLPVLCQDHGLSPAQVVAIASNIGSKQALETVQRLLPVLCQDHGLTPAQVVA
IASHDGGKQALETVQRLLPVLCQDHGLTPDQVVAIASNGGGKQALESIVAQLSRPDPALA
ALTNDHLVALACLGGRPALDAVKKGLPHAPELIRRVNSRIGERTSHRVADYAQVVRVLEF
FQSHSQPAQAFDDAMAQFGMSRHGLVQLFRRVGVTELEASGGTLPPASQRWDRILQASGM
KRAKPSPTSAQTPDQASLHAFADSLERDPDAPSPMHEGDQTRASSRKRSRSDRAVTGPSA
QQSFEVRVPEQRDALHLPLSWSVKRPRTRIGGGLPDPGTPMAADLAASSTVMWEQDADPF
AGAADDFPAFNEEELAWLMELLPQ
>UniRef100_G7T9N6 TAL effector protein Tal1c (AvrBs3 and PthA family of transcription activator-like effector proteins) n=1 Tax=Xanthomonas oryzae pv. oryzicola (strain BLS256) RepID=G7T9N6_XANOB
@ 1 2 5 7 7 11 12 13 13 13 13 13 13 13 13 13 13 13 14 14 14 14 15 15 15 15 16 16 18 19 21 25 28 31 32
# LETVQRLLPVLCQAHGLTPDQVVAIASHDGGKQA 34 3.66497672429151 NO
MDPIRPRRPSPARELLPGPQPDRVQPTADRGVSAPAGSPLDGLPARRTVSRTRLPSPPAP
SPAFSAGSFSDLLRPFDPSLLDTSLLDSMPAVGTPHTAAAPAEWDEAQSALRAADDPPPT
VRVAVTAARPPRAKPAPRRRAAQPSDASPAAQVDLRTLGYSQQQQEKIKPKVRSTVAQHH
EALVGHGFTHAHIVALSQHPAALGTVAVTYQHIITALPEATHEDIVGVGKQWSGARALEA
LLTDAGELRGPPLQLDTGQLVKIAKRGGVTAMEAVHASRNALTGAPLNLTPAQVVAIASH
DGGKQALETVQRLLPVLCQDHGLTRDQVVAIASHDGGKQALETVQRLLPVLCQDHGLPPD
QVVAIASHDGGKQALETVQRLLPVLCQDHGLTPDQVVAIASHDGGKQALETVQRLLPVLC
QDHGLTPDQVVAIASHDGGKQALETVQRLLPVLCQDHGLTPDQVVAIASNGGGKQALETL
QRLLPVLCQAHGLTPAQVVAIASHDGGKQALETVQRLLPVLCQAHGLTPDQVVAIANNNG
GKQAVGTVQRLLPVLCQAHGLTPAQVVAIASHDGGKQALETVQRLLPVLCQAHGLTPDQV
VAIASNGGGKQALETVQRLLPVLCQAHGLTLAQVVAIASHGGGKQALETVQRLLPVLCQA
HGLTPDQVVAIANNNGGKQALETVQRLLPVLCQAHGLTPDQVVAIASHDGGKQALETVQR
LLPVLCQAHGLTPAQVVAIASNGGKQALETVRRLLPVLCQAHGLTPDQVVAIASNGGGKQ
ALETVQRLLPVLCQDHGLTPDQVVAIASNGGGKQALESIVAQLSRRDPALAALTNDHLVA
LACLGGRPALDAVKKGLPHAPEFIRRVNRRIAERTSHRVADYAHVVRVLEFFQCHSHPAH
AFDEAMTQFGMSRHGLVQLFRRVGVTEFEARYGTLPPASQRWDRILQASGMKRAKPSPTS
AQTPDQTSLHAFADSLERDLDAPSPMHEGDQTRASSRKRSRSDRAVTGPSAQQAVEVRVP
EQRDALHLPLSWRVKRPRTRIWGGLPDPGTPMAADLAASSTVMWEQDADPFAGAADDFPA
FNEEELAWLMELLPQ
>UniRef100_G7TJZ8 TAL effector protein Tal2g (AvrBs3 and PthA family of transcription activator-like effector proteins) n=1 Tax=Xanthomonas oryzae pv. oryzicola (strain BLS256) RepID=G7TJZ8_XANOB
@ 0 2 3 7 11 13 13 14 14 14 14 14 14 14 14 14 14 14 15 15 15 15 16 16 16 16 17 17 19 20 21 24 29 33 33
# ETVQRLLPVLCQDHGLTPDQVVAIASNGGGKQAL 34 3.72380025370327 NO
MDPIRPRRPSPAREPLPGPQPDGVQPTADRGVSAPAGGPLDGLPARRTMSRTRLPSPPAP
SPAFSAGSFSDLLRPFDPSLLDTSLLDSMPAVGTPHTAAAPAEWDEAQSGLRAADDPPPT
VRVAVTAARPPRAKPAPRRRAAQPSDASPAAQVDLSTLGYSQQQQEKIKPNVRSTVAQHH
EALVGHGFTHAHIVALSQHPAALGTVAVTYQHIITALPEATHEDIVGVGKQWSGARALEA
LLADAGELRGPPLQLDTGQLLKIAKRGGVTAVEAVHASRNALTGAPLNLTPAQVVAIASN
NGGKQALETVQRLLPVLCQAHGLTPDQVVAIASNNGSKQALETVQRLLPVLCQDHGLTPD
QVVAIASNDGGKQALETVQRLLPVLCQDHGLSPDQVVTIASNGGKQALETLQRLLPVLCQ
DHGLTPDQVVAIASNSGGKQALETVQRLLPVLCQDHGLTPDQVVAIASNSGGKQALETVQ
RLLPVLCQAHGLTPDQVVAIASYGGGKQALETVQRVLPVLCQDHGLTPDQVVAIASNIGG
KQALETLQRLLPVLCQDHGLTPDQVVAIANSNGGKQALETVQRLLPVLCQDHGLTPDQVV
AIASHDGGKQALETVQRLLPVLCQDHGLTPDQVVAIASHDGSKQALETVQRLLPVLCQDH
GLTPDQVVAIASNGGGKQALETVQRLLPVLCQDHGLTPDQVVAIASHDGGKQALETVQRL
LPVLCQDHGLTPAQVVAIASNSGGKQALETVQRLLTVLCQDHGLTTDQVVAIANNNGGKQ
ALETVQRLLPVLCQDHGLTTDQVVAIASHDGGKQALETVQRLLPVLCQDHGLTPAQVVAI
ASNGGGKQALESIVAQLSRPDPALAALTNDHLVALACLGGRPALDAVKKGLPHAPEFIRR
VNRRIAERTSHRVADYAQVVRVLEFFQCHSHPAHAFDEAMTQFGMSRQGLVQLFRRVGVT
ELEARCGTLPPASQRWDRILQASGMKRGKPSPTSAQTPDQASLHGFADSLERDLDAPSPM
HEGDQTRASSRKRSRSDHAVTGPSAQQAVEVRVPEQRDALHLPLSWSVKRPRTRIGGGLP
DPGTPMAADLAASSTVMWEQDAAPFAGAADDFPAFNEEELAWLMELLPQ
>UniRef100_G7TB83 TAL effector protein Tal12 (AvrBs3 and PthA family of transcription activator-like effector proteins) n=1 Tax=Xanthomonas oryzae pv. oryzicola (strain BLS256) RepID=G7TB83_XANOB
@ 0 0 3 8 13 15 15 15 15 16 16 16 16 16 16 16 16 16 16 17 17 17 17 18 18 19 20 20 21 23 26 28 31 35 36
# TVQRLLPVLCQAHGLTPDQVVAIASNGGGKQALE 34 3.68717929788455 NO
MDPIRPRRPSPARELLPGPQPDRIQPTADRGGAPPAGGPLDGLPARRTMSRTRLPSPPAP
SPAFSAGSFSDLLRPFDPSLLDTSLLDSMPAVGTPHTAAAPAEWDEMQSALRAADDPPPT
VCVAVTAARPPRAKPAPRRRAAQPSDASPAAQVDLRTLGYSQQQREKIKPNVRSTVAQHH
EALVGHGFTHAHIVALSQHPAALGTVPVTYQHIITALPEATHEDIVGVGKQWSGARALEA
LLTDAGELRGPPLQLDTGQLLKIAKRGGVTAVEAVHASRNALTGAPLNLTPDQVVAIASN
SGGKQALEMVQRLLPVLCQAHGLTPAQVVAIASHDGGKQALETVQRLLPVLCQAHGLTPD
QVVAIASNIGGKQALETVQRLLPVLCQAHGLTPDQVVAIASNGGKQALETVQRLLPVLCQ
AHGLTPDQVVAIASNIGGKQALETVQRLLPVLCQDHGLTPDQVVAIASHGGGKQALETVQ
RLLPVLCQDHGLTPDQVVAIASNIGGKQALETVQRLLPVLCQDHGLTLAQVVAIASNIGG
KQALETVQRLLPVLCQAHGLTPDQVVAIASNGGKQALETVQRLLPVLCQAHGLTPDQVVA
IASNGGGKQALETVQRLLPVLCQDHGLTPDQVVAIASHDGGKQALETVQRLLPVLCQDHG
LTPDQVVAIANNNGGKQALETLQRLLPVLCQAHGLTPAQVVAIASNIGGKQALETVQRLL
PVLCQAHGLTPDQVVAIASNGGSKQALETVQRLLPVLCQDHGLTPDQVVAIASHDGGKQA
LETVQRLLPVLCQDHGLTPAQVVAIANNNGGKQALETVQRLLPVLCQDHGLSPAQVVAIA
SNSGGKQALETVQRLLPVLCHDHGLTPAQVVAIANNNGGKQALETVQRLLPVLCQDHGLT
PAQVVAIASNGGGKQALETVQRLLPVLCQDHGLTPDQVVAIASNNGGKQALESIVAQLSR
PDPALAALTNDHLVALACLGGRPALDAVKKGLPHAPELIRRVNSRIGERTSHRVADYAQV
VRVLEFFQCHSHPAHAFDEAMTQFGMSRNGLLQLFRRVGVTELEARGGTLPPASQRWHRI
LQASGMKRAEPSPTSAQTPDQASLHAFADSLERDLDAPSPMHEGDQTRASSRKRSRSDRA
VTGPSAQQAVEVRVPEQRDALHLPLSWRVKRPRTRIGGGLPDPGTPMAADLAASSTVMWE
QDAAPFAGAADDFPAFNEEELAWLRELLPQ
>UniRef100_Q10XK5 Tetratricopeptide TPR_2 n=1 Tax=Trichodesmium erythraeum (strain IMS101) RepID=Q10XK5_TRIEI
@ 11 19 22 26 29 31 35 36 37 37 37 37 37 38 38 38 38 38 39 39 39 39 39 39 39 39 39 39 40 42 43 44 45 46 49
# LERYEEAVAAYEKALEIKPDFHEAWFLKGNALGN 34 3.56468526740277 NO
MKGERIIWQEDFSLTFTEEYEALVETIRFNEGFSLLFAECSRAKGTEIMEKIRLDIPEQR
ADVLGLDKTIYHFYNRVKELPNLKEIDILFVTGLEYSFYQYEDEMKERGWDHNEIISISR
RGVPPVLINLNQQRERFRDDFDICFVFLLPRFAINYLIKRAPDFFDWRSGLFRFPMDQES
FDKGYLEVREKKLEDYIEFTKPECKVELVSIKSLLDEDLLPVGQKADLLVRKASLDRKLQ
QNEEAILTCDEALKIEPNDYNAWNNKGSALINLERYEEAVAAYEKALEIKPDFHEAWFLK
GIALINLERYEEAVAAYEKALEIKPDFHEAWFLKGIALINLERYEEAVAAYEKALEIKPD
FHEAWFLKGNALGNLERYEEAVAAYEKALEIKPDFHEAWFLKGIALGNLERYEEAVAAYE
KALEIKPDFHEAWFLKGNALGNLERYEEAVAAYEKALEIKPDFHEAWFLKGNALGNLERY
EEAVAAYEKALEIKPDFHDAWFLKGNALGNLERYEEAVAAYEKALEIKPDFHDAWFLKGN
ALGNLERYEEAVAAYEKALEIKPDFHEAWFLKGNALGNLERYEEAVAAYEKALEIKPDFH
EAWFLKGNALGNLERYEEAVAAYEKALEIKPDFHDAWFLKGNALGNLERYEEAVAAYEKA
LEIKPDFHYAWFLKGNALGNLERYEEAVAAFEKALEIKPDFHEAWNNKGIALEKLERYEE
AVAAFEKALEIKPDFHEAWNNKGIALEKLERYEEAVAAFEKALEIKPDFHEAWNNKGIAL
EKLERYEEAVAAFEKALEIKPDFHEAWNNKGIALEKLERYEEAVAAFEKALEIKPDFHDA
WFLKGNALGNLERYEEAVAAYEKALEIKPDFHEAWHNKGIALENLERYEEAVAAYEKALE
IKPDFHEAWNNKGIALEKLERYEEAVAAFEKALEIKPDFHEAWHNKGNALGNLERYEEAV
AAYEKALEIKPDFHYAWFLKGIALGKLERYEEAVAAYEKALEIKPDFHEAWFLKGIALGK
LERYEEAVAAYEKALEIKPDFHEAWHNKGIALENLERYEEAVAAYEKALEIKPDFHEAWH
NKGIALENLERYEEAVAAYEKALEIKPDYHYAWHNKGDALENLERYEEAVAAYEKALEIK
PDYHYAWNGKGIALIKLERYEEAVAAFEKALEIKPDFHDAWFLKGNALGNLERYEEAVAA
FEKALEIKPDFHEAWNNKGIALEKLERYEEAVAAFEKALEIKPDFHEAWHNKGNALIKLE
RYEEAVAAYEKALEIKPDFHDAWFLKGNALIKLERYEEAVAAYEKALEIKPDFHEAWFLK
GNALIKLERYEEAVAAYEKALEIKPDFHEAWFLKGNALIKLERYEEAVAAYEKALEIKPD
FHEAWFLKGNALGNLERYEEAVAAYEKALEIKPDFHEAWHNKGIALGKLERYEEAVAAFE
KALEIKPDFHEAWHNKGNALIKLERYEEAVAAYEKALEIKPDFHEAWFLKGNALIKLERY
EEAVAAYEKALEIKPDFHEAWFLKGNALIKLERYEEAVAAYEKALEIKPDFHEAWFLKGN
ALIKLERYEEAVAAYEKALEIKPDDEYSIINLGLVKYEMGFIDQAIENWQAATEINNQLV
EPKLAIGVALYKKGKIPESLATTEAALKSDKSWGSSKRLKKELWGDKLIADAAKLLENPQ
IKALLSQTKNSVLT
>UniRef100_Q111J7 Putative signal transduction protein with Nacht domain n=1 Tax=Trichodesmium erythraeum (strain IMS101) RepID=Q111J7_TRIEI
@ 2 2 3 5 8 14 17 21 22 24 24 25 25 25 26 26 26 26 26 26 26 26 26 26 27 27 29 29 29 31 32 37 42 47 51
# KHEPGILELLKQWVVSDDSWQVRTEALRQIATGW 34 3.82218195864287 NO
MIDWLIVWGVTQGVGFVFKPILEDLAKDAAKDCIKDFFKTSLGNVIKDLTNKKPLQEAIG
KATKEFLELAQQELEDADLEENQLKKYIPPFKQFLKKKSVRETLGSAFDNNIKIVDIKIL
ADVAKEIIPTLPPDFDWLRVAKRYGKKVQAIRINSDELRKILDSQNLDKIANQNYKITPE
FDLEKYQEGIQERYGNLKLESLDTSGYTYNELKLWQMFIPQNVRESQEFMPQLYEVPKEY
LQQLKETGQLEIEFSPEQLEADRRRYLEQPVRSVLELIENTEYKYLVILGDPGSGKSTLL
QYIALEWAELPLIDLPSKPIPLLIELQTYVRNYETNKCQNFLDFLEKGSGVTCHLPQQEL
YAKLQNGDAIVMFDGLDEVFEPAKRKEIITDIHRFTNDYKNVRVIVTSRVIGYQPQQLRD
AEFYHFMLQNLESEQIDNFIQTWHDLTYQDEREKERKREKLKRAINDYSAIKQLSENPFL
LTMMAILNRHQELPRDRAELYNQASLILLQQWDMERTLVDAKIDPITIDYKDKQEILRRV
ADFMQQNKEGLAGNLIDENSLKKIIKDYLESVDINDVTTVARALIEQLRVRNFILCFVGG
GYYAFVHRTFLEYFCAWSFVWQFKETQTLGKDGLINDVFGNHWRDEKWHEVLRLIAGMID
AKFVGDIISYLMEKDGEEEKFQNLFLAGKCLFEVRSLQGIGDVSSRLLNRLKGLTGHDLG
YFYESYDEDAELVREIRTQAVEIVATSWRDDSSTYAWLKERVVSDESWFVRTEAVRQIAT
GWKHEPGILELLKQWVVSDDSESVRTEAVRQIATGWKHEPGILELLKQWVVSDENLDVRT
EALRQIATGWKHEPGILELLKQWVVSNESWHVRTEALRQIATGWKHEPGILELLKQWAVS
DDSESVRREAVEQIATVWKHEPGILELLKQWVVSDDSESVRTEAVRQIATGWKHEPGILE
LLKQWVVSDDSESVRTEAVRQIATGWKHEPGILELLKQRVVSDDSWQVRTEAVRQIATGW
KHEPGILELLKQWVVSDDSWQVRTEALRQIATGWKHEPGILELLKQWVVSDDSESVRREA
LEQIATGWKHEPGILELLKQRVVSDDSWQVRTEALRQIATGWKHEPGILELLKQRAVSDD
DSDVRTEAVRQIATGWKHEPGILELLKQWVVSDESWFVRTEAVGQIATGWKHEPGILELL
KQWVVSDESWFVRTEAVGQIATGWKHEPGILELLKERVVSDDDLNVRGVALRQIATAWKH
EPGILELLKERVVSDESEYVRREALEQIATGWKHEPGILELLKQWVVSNENSDVRTEAVR
QIATGWKHEPGILELLKQWVVSDENLDVRREALEQIATGWKHEPRILELLKQWVVSNENS
DVRREVLEQIATSWKHEPGILELLKQWVVSDENLDVRTEALRQIATSWKHEPGILELLKQ
WVVSDDSESVRTEALRQIATAWKHEPGILELLKQRVVSDESWWVRTEAVRQIATGWKHEP
GILELLKQWVVSDENSDVRREALRQIATAWKHEPGILELLKERVVSDESWWVRTEALRQI
ATGWKHEPGILELLKQRVVSDESWQVRTEALRQIVTGWKHEPGILELLKPRVVSDESEFV
RTEAVEQIATVWKHEPGILELLKQRVLSDESWRVRTEAVGQIATGWKHEPGTFEIFYDNA
LNDPFERIHEIQDNPRQTALEAIVKQYPDHPQTIPLLQDRAENDSDEQLQIWAKKILQQY
AT
>UniRef100_Q111X1 Putative signal transduction protein with Nacht domain n=1 Tax=Trichodesmium erythraeum (strain IMS101) RepID=Q111X1_TRIEI
@ 0 0 1 5 9 12 13 13 13 13 13 13 13 13 13 13 13 14 14 14 14 14 15 15 15 15 15 15 15 17 20 24 34 36 39
# IATGWKHEPGILELLKQRVVSDESEDVRAEALRQ 34 3.73821863592895 NO
MLESFAIVASGQLVGFLAKEVLGKLAKEALEDYVKDFFKQCITDFKDRISNTKKKHLEKA
TAEALKEFLELVQQELEDADLEENQLQEYNQPLEQFLKNKLVRETLGSAFDNNRKIVDTK
ILANIAKDIVPDLPPNFDWQRVARRYGKKVKNIRNNYDELRKILDSENLAQIANQNYKIT
PEFDLRKYQEGIQEQYGKLKLESLDTSGYGYNELKLWGMFIPQNVRESQEFRPQLYEVPK
EYLQQLKETGQLEAEFSLEQLETVRRRYLEQPARSVLELIENTNYKYLVILGDPGSGKST
LLQYIALEWAELPLKDLPLKPIPLLIELRTYVRNHETNKCQSFLDFLEKGSGLNCHFPQK
ELHAKLQNGDAIVMFDGLDEVFEPAKRKEIITDIHRFTNDYKNVRVIVTSRVIGYQPQQL
RDAEFYHFMLQDLGSEQVEDFIQRWHDLTYQDEREKERKRERLKRAINDSSAIKQLSGNP
LLLTMMAILNRHQELPRDRAELYNQASRVLLQQWDMERALVDAKIDPITIDYKDKQEILR
RVADFMQQNKEGLAGNLIDESSLESIIKKYLKSVDINDVRFVARALMEQLRVRNFILCFV
GGGYYAFVHRTFLEYFCAWSFVWQFTVTQTLGKDGLINDVFGGHWRDEKWHEVLRLISGM
IDAKFVGDIISYLMEQDGEEEKFQNLFLAGKCLSEVRSSQGIGDVETRLLNRLKDLTGYD
LGYFYESYDEDDEDAELVREIRTQAVEIVATSWRDDSSTYAWLKERVVSDESSFVRREAV
GQIATGWKHEPGILELLKQRVVSDESEDVRAEALRQIATGWKHEPGILELLKQWVVSDES
ESVRAEALRQIATGWKHEPGILELLKQWVVSDESQLVRGEALRQIATGWKHEPGIFELLK
QRVVSDESWLVRGVALRQIATGWKHEPGILELLKQWVVSDESEDVRAEALRQIATGWKHE
PGILELLKQWVVSDESQLVRREAVRQIATGWKHEPGILDLLKQRVVSDESWQVRTEAVRQ
IATGWKHEPGILELLKQRVVSDEDLNVRTEAVRQIATGWKHEPGILELLKQRVVSDESQL
VRTEAVGQIATGWKHEPGILELLKQRVVSDESEDVRAEALRQIATGWKHEPGILELLKQR
VVSDESVRVRTEALRQIATGWKHEPGIFELLKQRVVSDESEDVRTEALRQIATGWKHEPG
ILELLKERVVSDESEDVRREALRQIATGWKHEPGIFELLKQRVVSDESWDVRREAVKQIA
TGWKQEPGTFEIFYDNALNDPFERKHEFQDNPRQTALEAIVKQYPDHPQTLPLLQDRAEN
DPDKKLQKWAKRILQQYTT
>UniRef100_Q8PRM3 Avirulence protein n=1 Tax=Xanthomonas axonopodis pv. citri (strain 306) RepID=Q8PRM3_XANAC
@ 4 4 8 14 14 14 14 14 14 14 14 14 14 14 14 14 14 14 15 15 15 15 15 16 16 17 17 17 17 18 21 27 29 31 32
# LETVQRLLPVLCQAHGLTPEQVVAIASNGGGKQA 34 3.62835576847279 NO
MDPIRSRTPSPARELLPGPQPDGVQPTADRGVSPPAGGPLDGLPARRTMSRTRLPSPPAP
SPAFSAGSFSDLLRQFDPSLFNTSLFDSLPPFGAHHTEAATGEWDEVQSGLRAADAPPPT
MRVAVTAARPPRAKPAPRRRAAQPSDASPAAQVDLRTLGYSQQQQEKIKPKVRSTVAQHH
EALVGHGFTHAHIVALSQHPAALGTVAVKYQDMIAALPEATHEAIVGVGKQWSGARALEA
LLTVAGELRGPPLQLDTGQLLKIAKRGGVTAVEAVHAWRNALTGAPLNLTPEQVVAIASN
IGGKQALETVQALLPVLCQAHGLTPEQVVAIASHDGGKQALETVQRLLPVLCQAHGLTPE
QVVAIASNIGGKQALETVQRLLPVLCQAHGLTPEQVVAIASHDGGKQALETVQRLLPVLC
QAHGLTPEQVVAIASNIGGKQALETVQRLLPVLCQAHGLTPDQVVAIASHDGGKQALETV
QRLLPVLCQAHGLTPDQVVAIASHDGGKQALETVQRLLPVLCQAHGLTPQQVVAIASNGG
GKQALETVQRLLPVLCQAHGLTPEQVVAIASHDGGKQALETVQRLLPVLCQAHGLTPEQV
VAIASNGGGKQALETVQRLLPVLCQAHGLTPEQVVAIASNGGGKQALETVQRLLPVLCQA
HGLTPEQVVAIASNGGGKQALETVQRLLPVLCQAHGLTLDQVVAIASNGGGKQALETVQR
LLPVLCQAHGLTPEQVVAIASNIGGKQALETVQRLLPVLCQAHGLTPEQVVAIASNIGGK
QALETVQRLLPVLCQAHGLTPEQVVAIASNGGGRPALESIVAQLSRPDPALAALTNDHLV
ALACLGGRPALDAVKKGLPHAPALIKRTNRRIPERTSHRVADHAQVVRVLGFFQCHSHPA
QAFDDAMTQFGMSRHGLLQLFRRVGVTELEARSGTLPPASQRWDRILQASGMKRAKPSPT
STQTPDQASLHAFADSLERDLDAPSPMHEGDQTRASSRKRSRSDRAVTGPSAQQSFEVRV
PEQRDALHLPLSWRVKRPRTSIGGGLPDPGTPTAADLAASSTVMREQDEDPFAGAADDFP
AFNEEELAWLMELLPQ
>UniRef100_Q8PRG7 Avirulence protein n=1 Tax=Xanthomonas axonopodis pv. citri (strain 306) RepID=Q8PRG7_XANAC
@ 3 6 9 15 15 15 15 15 15 15 15 15 15 15 15 15 15 15 15 15 15 16 16 17 17 18 19 19 19 20 23 27 32 33 34
# ETVQRLLPVLCQAHGLTPEQVVAIASNGGGKQAL 34 3.62835576847279 NO
MDPIRSRTPSPARELLPGPQPDGVQPTADRGVSPPAGGPLDGLPARRTMSRTRLPSPPAP
SPAFSAGSFSDLLRQFDPSLFNTSLFDSLPPFGAHHTEAATGEWDEVQSGLRAADAPPPT
MRVAVTAARPPRAKPAPRRRAAQPSDASPAAQVDLRTLGYSQQQQEKIKPKVRSTVAQHH
EALVGHGFTHAHIVALSQHPAALGTVAVKYQDMIAALPEATHEAIVGVGKQWSGARALEA
LLTVAGELRGPPLQLDTGQLLKIAKRGGVTAVEAVHAWRNALTGAPLNLTPEQVVAIASN
IGGKQALETVQRLLPVLCQAHGLTPEQVVAIASNGGKQALETVQRLLPVLCQAHGLTPEQ
VVAIASNIGGKQALETVQRLLPVLCQAHGLTPEQVVAIASNIGGKQALETVQRLLPVLCQ
AHGLTPAQVVAIASNIGGKQALETVQRLLPVLCQAHGLTPEQVVAIASHDGGKQALETVQ
RLLPVLCQAHGLTPDQVVAIASHDGGKQALETVQRLLPVLCQAHGLTPEQVVAIASNGGG
KQALETVQRLLPVLCQAHGLTPEQVVAIASHDGGKQALETVQRLLPVLCQAHGLTPEQVV
AIASNGGGKQALETVQRLLPVLCQAHGLTPEQVVAIASNGGGKQALETVQRLLPVLCQAH
GLTPEQVVAIASNGGGKQALETVQRLLPVLCQAHGLTLDQVVAIASNGGGKQALETVQRL
LPVLCQAHGLTPEQVVAIASNSGGKQALETVQRLLPVLCQAHGLTPDQVVAIASHDGGKQ
ALETVQRLLPVLCQAHGLTPEQVVAIASHDGGKQALETVQRLLPVLCQAHGLTPEQVVAI
ACNGGGKQALETVQRLLPVLCQAHGLTPEQVVAIASNGGGRPALESIVAQLSRPDPALAA
LTNDHLVALACLGGRPALDAVKKGLPHAPALIKRTNRRIPERTSHRVADHAQVVRVLGFF
QCHSHPAQAFDDAMTQFGMSRHGLLQLFRRVGVTELEARSGTLPPASQRWDRILQASGMK
RAKPSPTSTQTPDQASLHAFADSLERDLDAPSPTHEGDQRRASSRKRSRSDRAVTGPSAQ
QSFEVRVPEQRDALHLPLSWRVKRPRTSIGGGLPDPGTPTAADLAASSTVMREQDEDPFA
GAADDFPAFNEEELAWLMELLPQ
>UniRef100_Q8PRK7 Avirulence protein n=1 Tax=Xanthomonas axonopodis pv. citri (strain 306) RepID=Q8PRK7_XANAC
@ 4 7 11 13 14 14 14 14 14 14 14 14 14 14 14 14 14 14 15 15 15 15 15 16 16 17 17 17 17 18 21 27 29 31 32
# LETVQRLLPVLCQAHGLTPEQVVAIASNGGGKQA 34 3.62835576847279 NO
MDPIRSRTPSPARELLPGPQPDGVQPTADRGVSPPAGGPLDGLPARRTISRTRLPSPPAP
SPAFSAGSFSDLLRQFDPSLFNTSLFDSLPPFGAHHTEAATGEWDEVQSGLRAADAPPPT
MRVAVTAARPPRAKPAPRRRAAQPSDASPAAQVDLRTLGYSQQQQEKIKPKVRSTVAQHH
EALVGHGFTHAHIVALSQHPAALGTVAVKYQDMIAALPEATHEAIVGVGKQWSGARALEA
LLTVAGELRGPPLQLDTGQLLKIAKRGGVTAVEAVHAWRNALTGAPLNLTPEQVVAIASN
IGGKQALETVQALLPVLCQAHGLTPEQVVAIASHDGGKQALETVQRLLPVLCQAHGLTPE
QVVAIASNIGGKQALETVQRLLPVLCQAHGLTPEQVVAIASHDGGKQALETVQRLLPVLC
QAHGLTPEQVVAIASNIGGKQALETVQRLLPVLCQAHGLTPEQVVAIASNGGGKQALETV
QRLLPVLCQAHGLTPEQVVAIASHDGGKQALETVQRLLPVLCQAHGLTPDQVVAIASNGG
GKQALETVQRLLPVLCQAHGLTPDQVVAIASNGGGKQALETVQRLLPVLCQAHGLTPDQV
VAIASNGGGKQALETVQRLLPVLCQAHGLTPDQVVAIASNIGGKQALETVQRLLPVLCQA
HGLTPEQVVAIASNIGGKQALETVQRLLPVLCQAHGLTPEQVVAIASNIGGKQALETVQR
LLPVLCQAHGLTPEQVVAIASNIGGKQALETVQRLLPVLCQAHGLTPEQVVAIASHDGGK
QALETVQRLLPVLCQAHGLTPEQVVAIASNGGGRPALESIVAQLSRPDPALAALTNDHLV
ALACLGGRPALDAVKKGLPHAPALIKRTNRRIPERTSHRVADHAQVVRVLGFFQCHSHPA
QAFDDAMTQFGMSRHGLLQLFRRVGVTELEARSGTLPPASQRWDRILQASGMKRAKPSPT
STQTPDQASLHAFADSLERDLDAPSPTHEGDQRRASSRKRSRSDRAVTGPSAQQSFEVRV
PEQRDALHLPLSWRVKRPRTSIGGGLPDPGTPTAADLAASSTVMREQDEDPFAGAADDFP
AFNEEELAWLMELLPQ
>UniRef100_M4W9J1 Avirulence protein PthAw1 n=2 Tax=Xanthomonas citri subsp. citri RepID=M4W9J1_XANCI
@ 2 4 7 11 12 12 12 13 14 14 14 14 14 14 14 14 14 14 14 14 14 14 15 16 17 18 20 20 20 21 24 28 33 34 35
# VQRLLPVLCQAHGLTPEQVVAIASNIGGKQALET 34 3.66497672429151 NO
MDPIRSRTPSPARELLPGPQPDRVQPTADRGVSPPAGGPLDGLPARRTMSRTRLPSPPAP
SPAFSAGSFSDLLRQFDPSLFNTSLFDSLPPFGAHHTEAATGEWDEVQSGLRAADAPPPT
MRVAVTAARPPRAKPAPRRRAAQPSDASPAAQVDLRTLGYSQQQQEKIKPKVRSTVAQHH
EALVGHGFTHAHIVALSQHPAALGTVAVKYQDMIAALPEATHEAIVGVGKQWSGARALEA
LLTVAGELRGPPLQLDTGQLLKIAKRGGVTAVEAVYAWRNALTGAPLNLTPEQVVAIASN
IGGKQALETVQRLLPVLCQAHGLTPDQVVAIASNGGKQALETVQRLLPVLCQAHGLTPAQ
VVAIASNIGGKQALETVQRLLPVLCQAHGLTPDQVVAIASNIGGKQALETVQRLLPVLCQ
AHGLTPEQVVAIASHDGGKQALETVQRLLPVLCQAHGLTPEQVVAIASNIGGKQALETVQ
RLLPVLCQAHGLTPEQVVAIASHDGGKQALETVQRLLPVLCQAHGLTPEQVVAIASHDGG
KQALETVQRLLPVLCQAHGLTPEQVVAIASHDGGKQALETVQRLLPVLCQAHGLTPEQVV
AIASNGGKQALETVQRLLPVLCQAHGLTPAQVVAIASHDGGKQALETVQRLLPVLCQAHG
LTPEQVVAIASNSGGKQALETVQRLLPVLCQAHGLTPAQVVAIASNIGGKQALETVQRLL
PVLCQAHGLTPEQVVAIASHDGGKQALETVQRLLPVLCQAHGLTPAQVVAIASNIGGKQA
LETVQRLLPVLCQAHGLTPEQVVAIASNGGKQALETVQRLLPVLCQAHGLTPEQVVAIAS
NIGGKQALETVQRLLPVLCQAHGLTPEQVVAIASNSGGKQALETVQRLLPVLCQAHGLTP
EQVVAIASNGGGRPALESIVAQLSRPDPALAALTNDHLVALACLGGRPALDAVKKGLPHA
PALIKRTNRRIPERTSHRVADHAQVVRVLGFFQCHSHPAQAFDDAMTQFGMSRHGLLQLF
RRVGVTELEARSGTLPPASQRWDRILQASGMKRAKPSPTSTQTPDQASLHAFADSLERDL
DAPSPTHEGDQRRASSRKRSRSDRAVTGPSAQQSFEVRVPEQRDALHLPLSWRVKRPRTS
IGGGLPDPGTPTAADLAASSTVMREQDEDPFAGAADDFPAFNEEELAWLMELLPQ
>UniRef100_M4WND2 Avirulence protein PthAw2 n=1 Tax=Xanthomonas citri subsp. citri Aw12879 RepID=M4WND2_XANCI
@ 4 5 11 15 16 16 16 16 16 16 16 16 16 16 16 16 16 17 17 17 17 17 17 18 18 19 19 19 19 20 23 29 31 33 34
# LETVQRLLPVLCQAHGLTPEQVVAIASNGGGKQA 34 3.62835576847279 NO
MDPIRSRTPSPARELLPGPQPDRVQPTADRGVSPPAGGPLDGLPARRTMSRTRLPSPPAP
SPAFSAGSFSDLLRQFDPSLFNTSLFDSLPPFGAHHTEAATGEWDEVQSGLRAADAPPPT
MRVAVTAARPPRAKPAPRRRAAQPSDASPAAQVDLRTLGYSQQQQEKIKPKVRSTVAQHH
EALVGHGFTHAHIVALSQHPAALGTVAVKYQDMIAALPEATHEAIVGVGKQWSGARALEA
LLTVAGELRGPPLQLDTGQLLKIAKRGGVTAVEAVHAWRNALTGAPLNLTPEQVVAIASN
IGGKQALETVQALLPVLCQAHGLTPEQVVAIASNGGGKQALETVQRLLPVLCQAHGLTPE
QVVAIASNGGGKQALETVQRLLPVLCQAHGLTLDQVVAIASNGGGKQALETVQRLLPVLC
QAHGLTPEQVVAIASNSGGKQALETVQRLLPVLCQAHGLTPEQVVAIASHDGGKQALETV
QRLLPVLCQAHGLTPEQVVAIASHDGGKQALETVQRLLPVLCQAHGLTPEQVVAIASNSG
GKQALETVQRLLPVLCQAHGLTPEQVVAIASHDGGKQALETVQRLLPVLCQAHGLTPEQV
VAIASNGGGKQALETVQRLLPVLCQAHGLTPEQVVAIASNGGGKQALETVQRLLPVLCQA
HGLTPEQVVAIASNGGGKQALETVQRLLPVLCQAHGLTLDQVVAIASNGGGKQALETVQR
LLPVLCQAHGLTPEQVVAIASNSGGKQALETVQRLLPVLCQAHGLTPDQVVAIASHDGGK
QALETVQRLLPVLCQAHGLTPDQVVAIASHDGGKQALETVQRLLPVLCQAHGLTPEQVVA
IACNGGGKQALETVQRLLPVLCQAHGLTPEQVVAIASNGGGRPALESIVAQLSRPDPALA
ALTNDHLVALACLGGRPALDAVKKGLPHAPALIKRTNRRIPERTSHRVADHAQVVRVLGF
FQCHSHPAQAFDDAMTQFGMSRHGLLQLFRRVGVTELEARSGTLPPASQRWDRILQASGM
KRAKPSPTSTQTPDQASLHAFADSLERDLDAPSPTHEGDQRRASSRKRSRSDRAVTGPSA
QQSFEVRVPEQRDALHLPLSWRVKRPRTSIGGGLPDPGTPTAADLAASSTVMREQDEDPF
AGAADDFPAFNEEELAWLMELLPQ
>UniRef100_M4U2G0 Avirulence protein n=1 Tax=Xanthomonas axonopodis Xac29-1 RepID=M4U2G0_9XANT
@ 3 7 10 15 15 15 15 15 15 16 16 16 16 16 16 16 16 16 17 17 17 17 18 18 18 19 19 20 21 21 24 26 29 31 31
# EQVVAIASNGGGKQALETVQRLLPVLCQAHGLTP 34 3.62835576847279 NO
MRVAVTAARPPRAKPAPRRRAAQPSDASPAAQVDLRTLGYSQQQQEKIKPKVRSTVAQHH
EALVGHGFTHAHIVALSQHPAALGTVAVKYQDMIAALPEATHEAIVGVGKQWSGARALEA
LLTVAGELRGPPLQLDTGQLLKIAKRGGVTAVEAVYAWRNALTGAPLNLTPEQVVAIASN
IGGKQALETVQRLLPVLCQAHGLTPEQVVAIASNGGKQALETVQRLLPVLCQAHGLTPEQ
VVAIASNIGGKQALETVQRLLPVLCQAHGLTPEQVVAIASNIGGKQALETVQRLLPVLCQ
AHGLTPAQVVAIASNIGGKQALETVQRLLPVLCQAHGLTPEQVVAIASHDGGKQALETVQ
RLLPVLCQAHGLTPDQVVAIASHDGGKQALETVQRLLPVLCQAHGLTPQQVVAIASNGGG
KQALETVQRLLPVLCQAHGLTPEQVVAIASHDGGKQALETVQRLLPVLCQAHGLTPEQVV
AIASNGGGKQALETVQRLLPVLCQAHGLTPEQVVAIASNGGGKQALETVQRLLPVLCQAH
GLTPEQVVAIASNGGGKQALETVQRLLPVLCQAHGLTLDQVVAIASNGGGKQALETVQRL
LPVLCQAHGLTPEQVVAIASNSGGKQALETVQRLLPVLCQAHGLTPDQVVAIASHDGGKQ
ALETVQRLLPVLCQAHGLTPEQVVAIASHDGGKQALETVQRLLPVLCQAHGLTPEQVVAI
ASHDGGKQALETVQRLLPVLCQAHGLTPEQVVAIACNGGGKQALETVQRLLPVLCQAHGL
TPEQVVAIASNGGGRPALESIVAQLSRPDPALAALTNDHLVALACLGGRPALDAVKKGLP
HAPALIKRTNRRIPERTSHRVADHAQVVRVLGFFQCHSHPAQAFDDAMTQFGMSRHGLLQ
LFRRVGVTELEARSGTLPPASQRWDRILQASGMKRAKPSPTSTQTPDQASLHAFADSLER
DLDAPSPTHEGDQRRASSRKRSRSDRAVTGPSAQQSFEVRVPEQRDALHLPLSWRVKRPR
TSIGGGLPDPGTPTAADLAASSTVMREQDEDPFAGAADDFPAFNEEELAWLMELLPQ
>UniRef100_M4U118 Avirulence protein n=1 Tax=Xanthomonas axonopodis Xac29-1 RepID=M4U118_9XANT
@ 1 4 11 13 13 13 13 13 13 13 13 13 13 13 13 14 14 14 14 14 14 14 14 14 14 15 15 16 17 17 20 23 27 27 28
# GLTPEQVVAIASNIGGKQALETVQRLLPVLCQAH 34 3.66497672429151 NO
MRVAVTAARPPRAKPAPRRRAAQPSDASPAAQVDLRTLGYSQQQQEKIKPKVRSTVAQHH
EALVGHGFTHAHIVALSQHPAALGTVAVKYQDMIAALPEATHEAIVGVGKQWSGARALEA
LLTVAGELRGPPLQLDTGQLLKIAKRGGVTAVEAVYAWRNALTGAPLNLTPEQVVAIASN
IGGKQALETVQALLPVLCQAHGLTPEQVVAIASHDGGKQALETVQRLLPVLCQAHGLTPE
QVVAIASNIGGKQALETVQRLLPVLCQAHGLTPEQVVAIASHDGGKQALETVQRLLPVLC
QAHGLTPEQVVAIASNIGGKQALETVQRLLPVLCQAHGLTPEQVVAIASNGGGKQALETV
QRLLPVLCQAHGLTPEQVVAIASHDGGKQALETVQRLLPVLCQAHGLTPDQVVAIASNGG
GKQALETVQRLLPVLCQAHGLTPDQVVAIASNGGGKQALETVQRLLPVLCQAHGPHGLTP
DQVVAIASNGGGKQALETVQRLLPVLCQAHGLTPEQVVAIASNIGGKQALETVQRLLPVL
CQAHGLTPDQVVAIASNIGGKQALETVQRLLPVLCQAHGLTPEQVVAIASNIGGKQALET
VQRLLPVLCQAHGLTPEQVVAIASNIGGKQALETVQRLLPVLCQAHGLTPEQVVAIASHD
GGKQALETVQRLLPVLCQAHGLTPEQVVAIASNGGGRPALESIVAQLSRPDPALAALTND
HLVALACLGGRPALDAVKKGLPHAPALIKRTNRRIPERTSHRVADHAQVVRVLGFFQCHS
HPAQAFDDAMTQFGMSRHGLLQLFRRVGVTELEARSGTLPPASQRWDRILQASGMKRAKP
SPTSTQTPDQASLHAFADSLERDLDAPSPTHEGDQRRASSRKRSRSDRAVTGPSAQQSFE
VRVPEQRDALHLPLSWRVKRPRTSIGGGLPDPGTPTAADLAASSTVMREQDEDPFAGAAD
DFPAFNEEELAWLMELLPQ
>UniRef100_B2SW22 Tal3b, TAL effector AvrBs3/PthA family n=1 Tax=Xanthomonas oryzae pv. oryzae (strain PXO99A) RepID=B2SW22_XANOP
@ 1 4 10 12 13 14 14 14 14 14 14 14 14 15 15 15 15 15 15 16 16 16 16 18 19 19 19 20 20 21 21 24 25 25 25
# GKQALETVQRLLPVLCQAHGLTPDQVVAIASHDG 34 3.66497672429151 NO
MDPIRSRTPSPAREPLPGPQPDRVQPTADRGVSAPAGSPLDGLPARRTVSRTRLPSPPAP
LPAFSAGSSTDRLRPFDPSLPDTSLFDSMPAVGTPHTEAAPADTSPAAQVDLLTLATVAQ
HHEALVGHGFTHAHIVALSQHPAALGTVAVTYQDIITALPEATHEDIVGVGKQLSGARAL
EALLTKAGELRGPPLQLDTGQLLKIARRGGVTAVEAVHAWRNALTGAPLNLTPDQVVAIA
SNSGGKQALETVQRLLPVLCQDHGLTPDQVVAIASHDGGKQALETVQRLLPVLCQDHGLT
PDQVVAIASNGGGKQALETVQRLLPVLCQDHGLTPDQVVAIASNGGGKQALETVLCQAHG
LTPAQVVAIASNGGGKQALETVQRLLPVLCQAHGLTLDQVVAIASNGGGKQALETVQRLL
PVLCQAHGLTPAQVVAIASNGGGKQALETVQRLLPVLCQAHGLTPAQVVAIASHDGGKQA
LETVQRLLPVLCQAHGLTLDQVVAIASHDGGKQALETVQRLLPVLCQAHGLTLDQVVAIA
SHDGGKQALETVQRLLPVLCQDHGLTPAQVVAIASNNGGKQALETVQRLLPVLCQDHGLT
PDQVVAIASHDGGKQALETMQRLLPVLCQAHGLTPDQVVAIASNGGGKQALETVQRLLPV
LCQAHGLTPDQVVAIASHDGGKQALETVQRLLPVLCQDHGLTPDQVVAIASHDGGKQALE
TVQRLLQVLCQDHGLTPDQVVAIASHDGGKQALETVQRLLPVLCQDHGLTPDQVVAIASH
DGGKQALETVQRLLPVLCQDHGLTPDQVVAIASNGGKQALESIVAQLSRRDPALAALTND
QLVALACLGGRPAPHSRKRKSHD
>UniRef100_B2SHZ0 Tal4, TAL effector AvrBs3/PthA family n=2 Tax=Xanthomonas oryzae pv. oryzae RepID=B2SHZ0_XANOP
@ 1 3 6 9 12 14 14 14 14 14 14 14 14 14 14 14 14 14 15 15 15 15 15 16 16 16 16 16 17 19 21 25 29 30 32
# LETVQRLLPVLCQDHGLTPDQVVAIASNIGGKQA 34 3.76042120952199 NO
MDPIRSRTPSPARELLPGPQPDRIQPTADRGGAPPAGGPLDGLPARRTMSRTRLPSPPAP
SPAFSAGSFSDLLRQFDPSLLDTSLLDSMPAVGTPHTAAAPAEWDEVQSGLRAADDPPPT
VRVAVTAARPPRAKPAPRRRAAQPSDASPAAQVDLRTLGYSQQQQEKIKPKVRSTVAQHH
EALVGHGFTHAHIVALSQHPAALGTVAVKYQHIITALPEATHEDIVGVGKQWSGARALEA
LLTKAGELRGPPLQLDTGQLLKIAKRGGVTAVEAVHAWRNALTGAPLNLTPDQVVAIASN
IGGKQALETVQRLLPVLCQAHGLTPDQVVAIANNNGGKQALETVQRLLPVLCQAHGLTPA
QVVAIASNNGGKQALETVQRLLPVLCQDHGLTPDQVVAIASNIGGKQALETVQRLLPVLC
QDHGLTPDQVVAIASNIGGKQALETVQRLLPVLCQTHALTPDQVVAIASNIGGKQALETV
QRLLPVLCQDHGLTPAQVVAIASHDGGKQALETVQRLLPVLCQDHGLTPDQVVAIASNSG
GKQALETVQRLLPVLCQAHGLTLDQVVAIASHGGGKQALETVQRLLPVLCQDHGLTPDQV
VAIASNNGGKQALETVQRLLPVLCQDHGLIPDQVVAIANNNGGKQALETVQRLLPVLCQA
HGLTTDQVVTIASNNGGKQALETVQRLLPVLCQDHGLTPDQVVAIASNIGGKQALETVQR
LLPVLCQDHGLTLDQVVAIASNIGGKQALETVQRLLPVLCQDHGLTPDQVVAIASHGGGK
QALETVQRLLPVLCQDHGLTPDQVVAIASHDGGKQALESIVAQLSRPDPALAALTNDHLV
ALACLGGRPALDAVKKGLPHAPELIRRINRRIPERTSHRVADYAQVVRVLEFFQCHSHPA
YAFDEAMTQFGMSRNGLVQLFRRVGVTELEARGGTLPPASQRWDRILQASGMKRAKPSPT
SAQTPDQASLHAFADSLERDLDAPSPMHEGDQTGASSRKRSRSDRAVTGPSAQQSFEVRV
PEQHDALHLPLSWRVKRPRTRIGGGLPDPGTPIAADLAASSTVMWEQDAAPFAGAADDFP
AFNEEELAWLMELLPQSGSVGGTI
>UniRef100_B2SKJ8 Tal5b, also PthXo6, TAL effector AvrBs3/PthA n=3 Tax=Xanthomonas oryzae pv. oryzae RepID=B2SKJ8_XANOP
@ 0 3 10 16 17 17 18 18 19 19 19 19 19 19 19 19 19 19 19 19 19 19 20 21 21 22 23 24 25 27 29 31 36 39 39
# TVQRLLPVLCQDHGLTPDQVVAIASNIGGKQALE 34 3.76042120952199 NO
MDPIRSRTPSPARELLPGPQPDRVQPTADRGGAPPAGGPLDGLPARRTMSRTRLPSPPAP
SPAFSAGSFSDLLRQFDPSLLDISLLDSMPAVGTPHTAAAPAEWDEVQSGLRAADDPPPT
VRVAVTAARPPRAKPAPRRRAAQPSDASPAAQVDLRTLGYSQQQQEKIKPKVRSTVAQHH
EALVGHGFTHAHIVALSQHPAALGTVAVTYQDIIRALPEATHEDIVGVGKQWSGARALEA
LLTEARELRGPPLQLDTGQLLKIAKRGGVTAVEAVHAWRNALTGAPLNLTPDQVVAIASN
IGGNQALETVQRLLPVLCQDHGLTPDQVVAIASHGGKQALETVQRLLPVLCQDHGLTPDQ
VVAIASNIGGKQALETVQRLLPVLCQDHGLTPAQVVAIASNNGGKQALETVQRLLPVLCQ
AHGLTPDQVVAIASNNGGKQALETVQRLLPVLCQAHGLTPDQVVAIANNNGGKQALETVQ
RLLPVLCQDHGLSPDQVVAIANNNGGKQALETLQRLLPVLCQTHALTPDQVVAIANNNGG
KQALETVQRLLPVLCQDHGLTPDQVVAIASHDGGKQALETVQRLLPVLCQDHGLTPDQVV
AIASNIGGKQALETVQRLLPVLCQDHGLTPDQVVAIASHDGGKQALETVQRLLPVLCQDH
GLTPAQVVAIASHGGGKQALETVQRLLPVLCQAHGLTPDQVVAIASHDGGKQALETVQRL
LPVLCQAHGLTPNQVVAIASNIGGKQALETVQRLLPVLCQDHGLTPDQVVAIASNGGKQA
LETVQRLLPVLCQAHGLTPDQVVAIASNSGGKQALETVQRLLPVLCQDHGLTPNQVVAIA
SNIGGKQALETVQRLLPVLCQDHGLTPDQVVAIASNIGGKQALETVQRLLPVLCQDHGLT
LDQVVAIASHGGGKQALETVQRLLPVLCQDHGLTSDQVVAIASHDGGKQALETVQRLLPV
LCQDHGLTPDQVVAIASNSGGKQALETVQRLLPVLCQDHGLTPAQVVAIASNSGGKQALE
TVQRLLPVLCQAHGLTPNQVVAIASNGGGKQALESIVAQLSRPDPALAALTNDHLVALAC
LGGRPALDAVKKGLPHAPNLIRRVNSRIGERTSHRVADLAQVVRVLEFFQCHSHPAHAFD
EAMTQFGMSRNGLLQLFRRVGVTELEARGGTLPPASQRWDRILQASGMKRAKPSPTSAQT
PDQASLHAFADSLERDLDALSPMHEGDQTRASSRKRSRSDRAVTGPSAQQSFEVRVPEQH
DALHLPLSWRVKRPRTRIGGGLPDPGTPIAADLAASSTVMWEQDAAPFAGAADDFPAFNE
EELAWLMELLPQSGSVGGTI
>UniRef100_B2SK61 Tal1, also PthXo7, TAL effector AvrBs3/PthA family n=2 Tax=Xanthomonas oryzae pv. oryzae RepID=B2SK61_XANOP
@ 3 4 9 14 15 15 15 18 18 18 18 18 18 18 18 18 18 18 19 19 19 19 19 21 21 23 23 23 24 26 28 30 36 38 38
# TVQRLLPVLCQDHGLTPDQVVAIASNGGGKQALE 34 3.72380025370327 NO
MDPIRSRTPSPARELLPGPQPDRIQPTADRGGAPPAGGPLDGLPARRTMSRTRLPSPPAP
SPAFSAGSFSDLLRQFDPSLLDTSLLDSMPAVGTPHTAAAPAECDEVQSGLRAADDPPPT
VRVAVTAARPPRAKPAPRRRAAQPSDASPAAQVDLRTLGYSQQQQEKIKPKVRSTVAQHH
EALVGHGFTHAHIVALSQHPAALGTVAVTYQDIIRALPEATHEDIVGVGKQWSGARALEA
LLTEARELRGPPLQLDTGQLLKIAKRGGVTAVEAVHAWRNALTGAPLNLTPDQVVAIASN
IGGKQALETVQRLLPVLCQDHGLTPDQVVAIARNGGGKQALETVQRLLPVLCQDHGLTPD
QVVAIASNIGGKQALETVQRLLPVLCQDHGLTPDQVVAIASNIGGKQALATVQRLLPVLC
QAHGLTPDQVVAIASNGGKQALETVQRLLPVLCQDHGLTPDQVVAIASNNGGKQALETVQ
RLLPVLCQDHGLTPDQVVAIASHDGGKQALETVQRLLPVLCQDHGLTPDQVVAIASHDGG
KQALETVQRLLPVLCQDHGLTPDQVVAIASNGGKQALETVQRLLPVLCQDHGLTLAQVVA
IASNIGGKQALETVQRLLPVLCQDHGLTPDQVVAIASNIGGKQALETVQRLLPVLCQDHG
LTPDQVVAIASNIGGKQALETVQRLLPVLCQAHGLTPDQVVAIASNGGGKQALETVQRLL
PVLCQDHGLTPDQVVAIASHDGGKQALETVQRLLPVLCQDHGLTPDQVVAIASHGGGKQA
LETVQRLLPVLCQDHGLTPDQVVAIANNNGGKQALETVQRLLPVLCQDHGLTPAQVVAIA
SNSGGKQALETVQRLLPVLCQDHGLTPDQVVAIANNNGGKQALEMVQRLLPVLCQDHGLT
PDQVVAIASHDGGKQALETVQRLLPVLCQDHGLTLDQVVAIASHDGGKQALETVQRLLPV
LCQDHGLTPDQVVAIASNGGGKQALETVQRLLPVLCQDHGLTPAQVVAIASNGGKQALES
IVAQLSRPDPALAALTNDHLVALACLGGRPALDAVKKGLPHAPELIRRINRRIPERTSHR
VPDLAHVVRVLGFFQSHSHPAQAFDDAMTQFEMSRHGLVQLFRRVGVTEFEARYGTLPPA
SQRWDRILQASGMKRAKPSPTSAQTPDQASLHAFADSLERDLDAPSPMHEGDQTGASSRK
RSRSDRAVTGPSAQQSFEVRVPEQRDALHLPLSWRVKRPRTRIGGGLPDPGTPIAADLAA
SSTVMWEQDAAPFAGAADDFPAFNEEELAWLMELLPQSGSVGGTI
>UniRef100_B2SKK3 Tal5a, TAL effector AvrBs3/PthA n=1 Tax=Xanthomonas oryzae pv. oryzae (strain PXO99A) RepID=B2SKK3_XANOP
@ 1 2 7 9 10 11 11 12 12 12 12 13 14 14 14 14 14 14 14 14 14 15 15 15 15 16 16 16 18 20 21 28 29 31 32
# LLPVLCQAHGLTPDQVVAIASHDGGKQALETVQR 34 3.66497672429151 NO
MDPIRSRTPSPARELLPGPQPDRVQPTADRGGAPPAGGPLDGLPARRTMSRTRLPSPPAP
SPAFPAGSFSDLLRQVDTSLLDSMPAVGTPHTAAAPAEWDEMQSGLRAADDPPPTVRVAV
TAARPPRAKPAPRRRAAQPSDASPAAQVDLRTLGYSQQQQEKIKPKVRSTVAQHHEALVG
HGFTHAHIVALSQHPAALGTVAVTYQDIIRALPEATHEDIVGVGKQWSGARALEALLTEA
GELRGPPLQLDTGQLLKIAKRGGVTAVEAVHAWRNALTGAPLNLTPDQVVAIASNIGGKQ
ALETVQRLLPVLCQAHGLTPDQVVAIASNSGGKQALETVQRLLPVLCQDHGLTPDQVVAI
ASHDGGKQALETVQRLLPVLCQAHGLTPDQVVAIASHGGGKQALETVQRLLPVLCQAHGL
TPDQVVAIASNSGGKQALETVQRLLPVLCQAHGLTPDQVVAIANNNGGKQALETVQRLLP
VLCQDHGLSPDQVVAIASHDGGKQALETVQRLLPVLCQDHGLTPDQVVAIASHGGKQALE
TVQRLLPVLCQDHGLTPDQVVAIASNGGGKQALETVQRLLPVLCQDHGLTPDQVVAIANN
NGGKQALATVQRLLPVLCQAHGLTPDQVVAIANNNGGKQALATVQRLLPVLCQAHGLTPD
QVVAIASHDGGKQALETVQRLLPVLCQAHGLTPDQVVAIASHDGGKQALETVQRLLPVLC
QAHGLTPDQVVAIASNGGGKQALETVQRLLPVLCQAHGLTPDQVVAIASHDGGKQALETV
QRLLPVLCQDHGLTPDQVVAIASNGGGKQALESIVAQLSRPDPALAALTNDHLVALACLG
GRPALDAVKKGLPHAPELIRRINRRIPERTSHRVADLAHVVRVLGFFQSHSHPAQAFDDA
MTQFGMSRHGLVQLFRRVGVTEFEARYGTLPPASQRWDRILQASGMKRAKPSPTSAQTPD
QASLHAFADSLERDLDAPSPMHEGDQTRASSRKRSRSDRAVTGPSTQQSFEVRVPEQHDA
LHLPLSWRVKRPRTRIGGGLPDPGTPIAADLAASSTVMWEQDAAPFAGAADDFPAFNEEE
LAWLMELLPQSGSVGGTI
>UniRef100_B2SKM6 Tal6a, TAL effector AvrBs3/PthA n=1 Tax=Xanthomonas oryzae pv. oryzae (strain PXO99A) RepID=B2SKM6_XANOP
@ 0 0 6 11 13 13 13 15 15 15 15 15 15 15 15 15 15 15 15 15 15 16 16 17 18 19 20 20 21 24 26 28 34 36 36
# TVQRLLPVLCQDHGLTPDQVVAIASNSGGKQALE 34 3.76042120952199 NO
MDPIRSRTPSPARELLPGPQPDRVQPTADRGGAPPAGGPLDGLPARRTMSRTRLPSPPAP
SPAFSAGSFSDLLRQFDPSLLDTSLLDSMPAVGTPHTAAAPAEWDEVQSGLRAADDPPPT
VRVAVTAARPPRAKPAPRRRAAQPSDASPAAQVDLRTLGYSQQQQEKIKPKVRSTVAQHH
EALVGHGFTHAHIVALSQHPAALGTVAVTYQDIIRALPEATHEDIVGVGKQWSGARALEA
LLTEARELRGPPLQLDTGQLLKIAKRGGVTAVEAVHAWRNALTGAPLNLTPDQVVAIASN
IGGNQALETVQRLLPVLCQAHGLTPDQVVAIASNGGKQALETVQRLLPVLCQDHSLTPDQ
VVAIASNIGGKQALETVQRLLPVLCQDHGLTPDQVVAIASNSGGKQALETVQRLLPVLCQ
DHGLTPDQVMTIASNNGGKQALETVQRLLPVLCQDHGLTPDQVVTIASNGGGKQALETVQ
RLLPVLCQDHGLTPAQVVAIANNNGGKQALETVQRLLPVLCQAHGLTPAQVVAIASNSGG
KQALETVQRLLPVLCQAHGLTPDQVVAIASNGGKQALETVQRLLPVLCQAHGLTPDQVVA
IASNSGGKQALETVQRLLPVLCQAHGLTPDQVVAIANNNGGKQALETVQRLLPVLCQDHG
LTPDQVVAIASNSGGKQALETVQRLLPVLCQDHGLTPDQVVAIASNGGKQALETVQRLLP
VLCQDHGLTPDQVVAIASNIGGKQALETVQRLLPVLCQDHGLTPDQVVAIASHGGGKQAL
ETVQRLLPVLCQDHGLTSDQVVAIASHDGGKQALETVQRLLPVLCQDHGLTPDQVVAIAS
NIGGKQALETVQRLLPVLCQDHGLTLDQVVAIASHDGGKQALETVQRLLPVLCQDHGMTP
DQVVAIASHDGGKQALETVQRLLPVLCQDHGLTPDQVVAIASNGGGKQALESIVAQLSRP
DPALAALTNDHLVALACLGGRPALDAVKKGLPHAPELIRRINRRIPERTSHRVADLAHVV
RVLGFFQSHSHPAQAFDDAMTQFGMSRHGLVQLFRRVGVTELEARCGTLPPASQRWDRIL
QASGMKRAKPSPTSAQTPDQASLHAFADSLERDLDAPSPMHEGDQTRASSRKRSRSDRAV
TGPSTQQSFEVRVPEQHDALHLPLSWRVKRPRTRIGGGLPDPGTPIAADLAASSTVMWEQ
DAAPFAGAADDFPAFNEEELAWLMELLPQSGSVGGTI
>UniRef100_B2SU56 Tal2a, TAL effector AvrBs3/PthA family n=1 Tax=Xanthomonas oryzae pv. oryzae (strain PXO99A) RepID=B2SU56_XANOP
@ 0 0 3 5 9 10 10 12 12 12 12 12 12 12 12 12 12 13 13 13 13 13 13 15 15 15 16 16 17 18 20 24 29 31 31
# LETVQRLLPVLCQDHGLTPDQVVAIASNGGGKQA 34 3.72380025370327 NO
MDPIRSRTPSPARELLPGPQPDRVQPTADRGGAPPAGGPLDGLPARRTMSRTRLPSPPAP
SPAFSAGSFSDLLRQFDPSLLDTSLLDSMPAVGTPHTAAAPAECDEVQSGLRAADDPPPT
VRVAVTAARPPRAKPAPRRRAAQPSDASPAAQVDLRTLGYSQQQQEKIKPKVRSTVAQHH
EALVGHGFTHAHIVALSQHPAALGTVAVTYQDIITALPEATHEDIVGVGKQWSGARALEA
LLTEARELRGPPLQLDTGQLLKIAKRGGVTAVEAVHAWRNALTGAPLNLTPDQVVAIASN
IGGKQALETVQRLLPVLCQDHGLTPDQVVAIASNGGGKQALETVQRLLPVLCQAHGLTPD
QVVAIASNNGGKQALETVQRLLPVLCQDHGLTPDQVVAIASNGGGKQALETVQRLLPVLC
QDHGLTPDQVVAIANNKGGKQALETLQRLLPVLCQAHGLTPDQVVAIASNGGGKQALETV
QRLLPVLCQDHGLTPAQVVAIASNIGGKQALETVQRLLPVLCQDHGLTPDQVVAIANNNG
GKQALETVQRLLPVLCQDHGLTPDQVVTIASNIGGKQALEMVQRLLPVLCQDHGLTPDQV
VAIANNNGGKQALETVQRLLPVLCQAHGLTPDQVVAIASNIGGKQTLETVQRLLPVLCQD
HGLTPDQVVAIASHDGGKQALETVQRLLPVLCQDHGLTLDQVVAIASNGGKQALETVQRL
LPVLCQDHGLTPDQVVAIASNSGGKQALETVQRLLPVLCQDHGLTPNQVVAIASNGGKQA
LESIVAQLSRPDPALAALTNDHLVALACLGGRPALDAVKKGLPHAPELIRRINRRIPERT
SHRVPDLAHVVRVLGFFQSHSHPAQAFDDAMTQFGMSRHGLVQLFRRVGVTEFEARYGTL
PPASQRWDRILQASGMKRAKPSPTSAQTPDQASLHAFADSLERDLDAPSPMHEGDQTRAS
SRKRSRSDRAVTDPSTQQSFEVRVPEQRDALHLPLSWRVKRPRTRIGGGLPDPGTPIAAD
LAASSTVLWEQDAAPFAGAADDFPAFNEEELAWLMELLPQSGSVGGTI
>UniRef100_B2SW16 Tal3a, TAL effector AvrBs3/PthA family n=1 Tax=Xanthomonas oryzae pv. oryzae (strain PXO99A) RepID=B2SW16_XANOP
@ 0 2 5 9 14 14 14 14 14 14 14 14 14 15 15 15 15 15 15 15 15 16 16 17 19 19 19 20 20 21 21 27 29 29 29
# GKQALETVQRLLPVLCQAHGLTPDQVVAIASNGG 34 3.68717929788455 NO
MDPIRSRTPSPAREPLPGPQPDRVQPTADRGVSAPAGSPLDGLPARRTVSRTRLPSPPAP
LPAFSAGSSTDRLRPFDPSLPDTSLFDSMPAVGTPHTEAAPADTSPAAQVDLLTLATVAQ
HHEALVGHGFTHAHIVALSQHPAALGTVAVTYQDIITALPEATHEDIVGVGKQLSGARAL
EALLTKAGELRGPPLQLDTGQLLKIARRGGVTAVEAVHAWRNALTGAPLNLTPDQVVAIA
SNSGGKQALETVQRLLPVLCQDHGLTPDQVVAIASHDGGKQALETVQRLLPVLCQDHGLT
PDQVVAIASNGGGKQALETVLCQAHGLTPAQVVAIASNGGGKQALETVQRLLPVLCQAHG
LTLDQVVAIASNGGGKQALETVQRLLPVLCQAHGLTPDQVVAIASHDGGKQALETVQRLL
PVLCQAHGLTPAQVVAIASHDGGKQALETVQRLLPVLCQAHGLTLDQVVAIASNGGGKQA
LETVQRLLPVLCQAHGLTPDQVVAIASHDGGKQALETVQRLLPVLCQDHGLTPAQVVAIA
SNNGGKQALETVQRLLPVLCQAHGLTLDQVVAIASNGGGKQALETVQRLLPVLCQAHGLT
PDQVVAIASHDGGKQALETVQRLLPVLCQDHGLTPAQVVAIASNNGGKQALETVQRLLPV
LCQAHGLTPDQVVAIASHDGGKQALETVQRLLPVLCQAHGLTPDQVVAIASNGGGKQALE
TVQRLLPVLCQAHGLTPDQVVAIASHDGGKQALETVQRLLPVLCQDHGLTPDQVVAIASN
IGGKQALETVQRLLPVLCQDHGLTPDQVVAIASNGGKQALESIVAQLSRPDPALAALTND
HLVALACLGGRPALDAVKKGLPHAPELIRRVNSRIGERTSHRVADLAHVVRVLGFFQSHS
HPAQAFDDAMTQFGMSRHGLVQLFRRVGVTEFEARCGTIPPASQRWDRILQASGTKRAKP
SPTSAQTPDQASLHAFPDSLERDLDAPSPMHEGDQTRASRRKRS
>UniRef100_B2SKP9 Tal9a, TAL effector AvrBs3/PthA n=2 Tax=Xanthomonas oryzae pv. oryzae RepID=B2SKP9_XANOP
@ 1 4 8 11 13 14 15 16 16 16 16 16 16 16 16 16 16 17 17 17 17 17 17 17 18 20 20 20 21 24 26 28 34 36 36
# TVQRLLPVLCQDHGLTPDQVVAIASHDGGKQALE 34 3.67939510651719 NO
MDPIRSRTPSPARELLPGPQPDRVQPTADRGGAPPAGGPLDGLPARRTMSRTRLPSPHAP
SPAFSAGSFSDLLRQFDPSLLDTSLLDSMPAVGTPHTAAAPAEWDEAQSGLRAADDPPPT
VPVAVTAARPPRAKPAPRRRAAQPSDASPAAQVDLRTLGYSQQQQEKIKPKVRSTVAQHH
EALVGHGFTHAHIVALSQHPAALGTVAVTYQDIIRALPEATHEDIVGVGKQWSGARALEA
LLTEAGELRGPPLQLDTGQLLKIAKRGGVTAVKAVHAWRNALTGAPLNLTPAQVVAIASH
DGGNQALETVQRLLPVLCQDHGLTPAQVVAIASHDGGKQALETVQRLLPVLCQDHGLTPD
QVVAIASHDGGKQALETVQRLLPVLCQDHGLTPAQAVAIASNGGGKQALETVQRLLPVLC
QDHGLTPDQVVAIASNGGKQALETVQRLLPVLCQDHGLTPDQVVAIASNNGGKQALETVQ
RLLPVLCQDHGLTPDQVVAIASHDGGKQALETVQRLLPVLCQDHGLTPDQVVAIASHDGG
KQALETVQRLLPVLCQDHGLTPDQVVAIASNGGKQALETVQRLLPVLCQDHGLTLAQVVA
IASNIGGKQALETVQRLLPVLCQDHGLTPDQVVAIASNIGGKQALETVQRLLPVLCQDHG
LTPDQVVAIASNNGGKQALETVQRLLPVLCQDHGLTPDQVVAIASHDGGKQALETVQRLL
PVLCQDHGLTPAQVVAIASHIGGKQALETVQRLLPVLCQDHGLTLDQVVAIASNDGSKQA
LETVQRLLPVLCQDHGLTPDQVVAIASHDGGKQALETVQRLLPVLCQDHGLTPNQVVAIA
SNIGGKQALETVQRLLPVLCQAHGLTPDQVVAIASHDGGKQALETVQRLLPVLCQNHGLT
PDQVVAIASNGGGKQALETVQRLLPVLCQDHGLTPDQVVAIASNGGGKQALESIVAQLSR
PDPALAALTNDHLVALACLGGRPALDAVKKGLPHAPELIRRINRRIPERTSHRVADLAHV
VRVLGFFQSHSHPAQAFDDAMTQFGMSRHGLVQLFRRVGVTELEARCGTLPPASQRWDRI
LQASGMKRAKPSPTSAQTPDQASLHAFADSLERDLDAPSPMHEGDQTRASNRKRSRSDRA
VTGPSTQQSFEVRVPEQRDALHLPLSWRVKRPRTRIGGGLPDPGTPIAADLAASSTVMWE
QDAAPFAGAADDFPAFNEEELAWLMELLPQSGSVGGTI
>UniRef100_Q2P3G4 Avirulence protein AvrBs3/pth family n=1 Tax=Xanthomonas oryzae pv. oryzae (strain MAFF 311018) RepID=Q2P3G4_XANOM
@ 0 1 7 11 13 13 13 14 15 15 15 15 15 15 15 15 15 15 15 15 15 16 16 17 18 19 20 20 21 24 26 28 32 36 36
# ETVQRLLPVLCQDHGLTPDQVVAIASNSGGKQAL 34 3.76042120952199 NO
MDPIRSRTPSPARELLPGPQPDRVQPTADRGGTPPAGGPLDGLPVRRTMSRTRLPSPPAP
SPAFSAGSFSDLLRQFDPSLLDTSLLDSMPAVGTPHTAAAPAEWDEVQSGLRAADDPPPT
VRVAVTAARPPRAKPAPRRRAAQPSDASPAAQVDLRTLGYSQQQQEKIKPKVRSTVAQHH
EALVGHGFTHAHIVALSQHPAALGTVAVTYQDIIRALPEATHEDIVGVGKQWSGARALEA
LLTEARELRGPPLQLDTGQLLKIAKRGGVTAVEAVHAWRNALTGAPLNLTPDQVVAIASN
IGGNQALETVQRLLPVLCQAHGLTPDQVVAIASNGGKQALETVQRLLPVLCQDHSLTPDQ
VVAIASNIGGKQALETVQRLLPVLCQDHGLTPDQVVAIASNSGGKQALETVQRLLPVLCQ
DHGLTPDQVMTIASNNGGKQALETVQRLLPVLCQDHGLTPDQVVTIASNGGGKQALETVQ
RLLPVLCQAHGLTPDQVVAIANNNGGKQALETVQRLLPVLCQAHGLTPAQVVAIASNSGG
KQALETVQRLLPVLCQAHGLTPDQVVAIASNGGKQALETVQRLLPVLCQAHGLTPDQVVA
IASNSGGKQALETVQRLLPVLCQAHGLTPDQVVAIANNNGGKQALETVQRLLPVLCQAHG
LTPDQVVAIASNSGGKQALETVQRLLPVLCQDHGLTPDQVVAIASNGGKQALETVQRLLP
VLCQDHGLTPDQVVAIASHDGGKQALETVQRLLPVLCQDHGLTLDQVVAIASHGGGKQAL
ETVQRLLPVLCQDHGLTSDQVVAIASHDGGKQALETVQRLLPVLCQDHGLTPDQVVAIAS
NIGGKQALETVQRLLPVLCQDHGLTLDQVVAIASHDGGKQALETVQRLLPVLCQDHGLTP
DQVVAIASHDGGKQALETVQRLLPVLCQDHGLTPAQVVAIASNGGGKQALESIVAQLSRP
DPALAALTNDHLVALACLGGRPALDAVKKGLPHAPELIRRINRRIPERTSHRVADYAQVV
RVLEFFQCHSHPAYAFDEAMTQFGMSRHGLVQLFRRVGVTEFEARCGTLPPASQRWDRIL
QASGMKRAKPSPTSAQTPDQASLHAFADSLERDLDAPSPMHEGDQTRASSRKRSRSDRAV
TGPSTQQSFEVRVPEQRDALHLPLSWRVKRPRTRIGGGLPDPGTPIAADLAASSTVMWEQ
DAAPFAGAADDFPAFNEEELAWLMELLPQSGSVGGTI
>UniRef100_Q2P3J5 Avirulence protein AvrBs3/pth family n=1 Tax=Xanthomonas oryzae pv. oryzae (strain MAFF 311018) RepID=Q2P3J5_XANOM
@ 1 3 9 15 18 18 18 18 18 18 18 18 18 18 18 18 18 18 18 18 18 19 19 20 20 20 21 21 23 26 28 32 34 36 37
# ETVQRLLPVLCQDHGLTPDQVVAIASNGGGKQAL 34 3.72380025370327 NO
MDPIRSRTPSPARELLPGPQPDRVQPTADRGGAPPAGGPLDGLPARRTMSRTRLPSPPAP
SPAFSAGSFSDLLRQFDPSLLDTSLLDSMPAVGTPHTAAAPAEWDEAQSGLRAADDPPPT
VRVAVTAARPPRAKPAPRRRAAQPSDASPAAQVDLRTLGYSQQQQEKIKPKVRSTVARHH
EALVGHGFTHAHIVALSQHPAALGTVAVTYQDIIRALPEATHEDIVGVGKQWSGARALEA
LLTEARELRGPPLQLDTGQLLKIAKRGGVTAVEAVHAWRNALTGAPLNLTPDQVVAIASN
IGGKQALETVQRLLPVLCQDHGLTPDQVVAIASNGGKQALETVQRLLPVLCQAHGLTPDQ
VVAIASNIGGKQALETVQRLLPVLCQDHGLTPDQVVAIASHGGGKQALETVQRLLPVLCQ
DHGLTPDQVVAIASNIGGKQALETVQRLLPVLCQDHGLIPDQVVAIASNIGGKQALETVQ
RLLPVLCQDHGLTPDQVVAIASNSGGKQALETVQRLLPVLCQAHGLTPDQVVAIASHDGG
KQALETVQRLLPVLCQDHGLTPAQVVAIASNNGGKQALETVQRLLPVLCQAHGLTPDQVV
AIASHDGGKQALETVQRLLPVLCQDHGLTPAQVVAIASNSGGKQALETVQRLLPVLCQDH
GLTPDQVVAIASNGGGKQALETVQRLLPVLCQDHGLTPDQVVAIASSSGGKQALETVQRL
LPVLCQAHGLTPDQVVAIASHDGGKQALETVQRLLPVLCQDHGLTPDQVVAIASNIGGKQ
ALETVQRLLPVLCQDHGLTPDQVVAIASNIGGKQALETVQRLLPVLCQDHGLTPDQVVAI
ANNNGGKQALETVQRLLPVLCQDHGLTPDQVVAIASNIGGKQALETVQRLLPVLCQDHGL
TPAQVVAIANNNGGKQALETVQRLLPVLCQDHGLTPDQVVAIASNSGGKQALETVQRLLP
VLCQDHGLTPDQVVAIASNGGGKQALESIVAQLSRPDPALAALTNDHLVALACLGGRPAL
DAVKKGLPHAPELIKRINRRIPERTSHRVADLPERTSHRVADLAHVVRVLGFFQSHSHPA
QAFDDAMTQFGMSRHGLVQLFRRVGVTEFEARCGTLPPASQRWDRILQASGMKRAKPSPT
SAQTPDQASLHAFADSLERDLDAPSPMHEGDQTRASSRKRSRSDRAVTGPSTQQSFEVRV
PEQHDALHLPLSWRVKRPRTRIGGGLPDPGTPIAADLAASSTVMWEQDAAPFAGAADDFP
AFNEEELAWLMELLPQSGSVGGTI
>UniRef100_Q2P3X4 Avirulence protein AvrBs3/pth family n=1 Tax=Xanthomonas oryzae pv. oryzae (strain MAFF 311018) RepID=Q2P3X4_XANOM
@ 2 2 4 12 17 18 18 18 18 18 18 18 18 18 18 18 18 18 18 19 19 19 19 20 20 20 20 20 22 24 26 28 33 34 36
# LETVQRLLPVLCQDHGLTPDQVVAIASNGGGKQA 34 3.72380025370327 NO
MDPIRSRTPSPARELLPGPQPDRVQPTADRGGAPPAGGPLDGLPARRTMSRTRLPSPPAP
SPAFSAGSFSDLLRQFDPSLLDTSLLDSMPAVGTPHTAAAPAECDEVQSGLRAADDPPPT
VRVAVTAARPPRAKPAPRRRAAQPSDASPAAQVDLRTLGYSQQQQEKIKPKVRSTVAQHH
EALVGHGFTHAHIVALSQHPAALGTVAVTYQDIIRALPEATHEDIVGVGKQWSGARALEA
LLTEAGELRGPPLQLDTGQLLKIAKRGGVTAVEAVHAWRNALTGAPLNLTPDQVVAIASN
IGGNQALETVQRLLPVLCQAHGLTPDQVVAIASHGGGKQALETVQRLLPVLCQDHGLTPD
QVVAIASNIGGKQALETVQRLLPVLCQDHGLTPDQVVAIASNIGGKQALETVQRLLPVLC
QDHGLTPDQVVAIASNIGGKQALETVQRLLPVLCQDHGLTPDQVVAIANNNGGKQALETV
QRLLPVLCQDHGLTPDQVVAIASHDGGKQALETVQRLLPVLCQGHGLTPDKVVAIASNSG
GKQALETVQRLLPVLCQAHGLTPDKVVAIANNNGGKQALETVQRLLPVLCQDHGLTPDQV
VAIASNSGGKQALETVQRLLPVLCQDHGLTPAQVVAIANNNGGKQALETVRRLLPVLCQD
HGLTPDQVVAIASHDGGKQALETVQRLLPVLCQDHGLTPDQVVAIANNNGGKQALETVQR
LLPVLCQDHGLTQDQVVAIASNIGGKQALETVQRLLPVLCQDHGLTPDQVVAIASHDGGK
QALETVQRLLPVLCQDHGLTPAQVVAIANNNGGKQALETVQRLLPVLCQDHGLSPDQVVA
IASNIGGKQALETVQRLLPVLCQDHGLTPDQVVAIASNGGGKQALETVQRLLPVLCQDHG
LSPDQVVAIASHDGGKQALETVQRLLPVLCQDHGLTPDQVVAIASNGGGKQALESIVAQL
SRPDPALAALTNDHLVALACLGGRPAMDAVKKGLPHAPELIRRVNSRIGERTSHRVADYA
QVVRVLEFFQCHSHPAYAFDEAMTQFGMSRNGLVQLFRRVGVTELEARCGTLPPASQRWD
RILQASGMKRAKPSPTSAQTPDQASLHAFADSLERDLDAPSPMHEGDQTRASSRKRSRSD
RAVTGPSAQQSFEVRVPEQRDALHLPLSWRVKRPRTRIGGGLPDPGTPIAADLAASSTVM
WEQDAAPFAGAADDFPAFNEEELAWLMELLPQSGSVGGTI
>UniRef100_Q2P3X1 Avirulence protein AvrBs3/pth family n=1 Tax=Xanthomonas oryzae pv. oryzae (strain MAFF 311018) RepID=Q2P3X1_XANOM
@ 2 5 6 13 18 20 20 21 21 21 21 21 21 21 21 21 21 21 22 22 22 22 22 23 23 23 24 24 26 27 30 33 35 40 40
# ETVQRLLPVLCQAHGLTPDQVVAIASNNGGKQAL 34 3.72380025370327 NO
MDPIRSRTPSPARELLPGPQPDRVQPTADRGGAPPAGGPLDGLPARRTMSRTRLPSPPAP
SPAFSAGSFSDPLRQFDPSLLDTSLFDSMPAVGTPHTAAAPAEWDEAQSALRAADDPPPT
VRVAVTAARPPRAKPAPRRRAAQPSDASPAAQVDLRTLGYSQQQQEKIKPKVRSTVAQHH
EALVGHGFTHAHIVALSKHPAALGTVAVTYQHIITALPEATHEDIVGVGKQWSGARALEA
LLTDAGELRGPPLQLDTGQLLKIAKRGGVTAVEAVHASRNALTGAPLNLTPAQVVAIASN
NGGKQALETVQRLLPVLCQAHGLTPAQVVAIASHDGGKQALETVQRLLPVLCQDHGLTPD
QVVAIASNSGGKQALETVQRLLPVLCQDHGLTPDQVVAIASNGGGKQALETVQRLLPVLC
QDHGLTPDQVVAIASHDGGKQALETVQRLLPVLCQDHGLTPDQLVAIANNNGGKQALETV
QRLLPVLCQDHGLTPDQVVAIASNGGKQALETVQRLLPVLCQDHGLTPDQVVAIASNIGG
KQALETVQRLLPVLCQAHGLTPAQVVAIASHDGGKQALETMQRLLPVLCQAHGLTPAQVV
AIASNSGGKQALETVQRLLPVLCQDHGLTPAQVVAIVSHDGGKQALETVQRLLPVLCQAH
GLTPDQVVAIASNNGGKQALETVQRLLPVLCQDHGLTPDQVVAIASHDGGKQALGTVQRL
LPVLCQDHGLTPDQVVAIASNNGGKQALETVQRLLPVLCQDHGLTPDQVVAIASHDGGKQ
ALETVQRLLPVLCQAHGLTPAQVVAIASNNGGKQALETVQRLLPVLCQDHGLTPDQVVAI
ANNNGGKQALETVQRLLPVLCQAHGLTPAQVVAIASNNGSKQALETVQRLLPVLCQAHGL
TPAQVVAIASNNGGKQALETVQRLLPVLCQAHGLTPDQVVAIASNNGGKQALETVQRLLP
VLCQAHGLTPDQVVAIASNNGGKQALETVQRLLPVLCQAHGLTPDQVVAIASNNGGKQAL
ETVQRLLPVLCQDHGLTPDQVVAIASHDGGKQALETVQRLLPVLCQDHGLTPAQVVAIAS
NGGGKQALESIVAQLSRPDPALAALTNDHLVALACLGGRPALDAVKKGLPHAPELIRRVN
SRIGERTSHRVADYAQVVRVLEFFQCHSHPAYAFDEAMTQFGMSRNGLLQLFRRVGVTEL
EARGGTLPPASQRWDRILQASGMKRAKPSPTSAQTPDQASLHAFADSLERDLDAPSPMHE
GDQTRASSRKRSRSDRAVTGPSAQQSFEVRVPEQRDALHLPLSWRVKRPRTRIGGGLPDP
GTPMAADLAASSTVMWEQDAAPFAGAADDFPAFNEEELAWLMELLPQSGSVGGTI
>UniRef100_Q2P6D6 Avirulence protein AvrBs3/pth family n=1 Tax=Xanthomonas oryzae pv. oryzae (strain MAFF 311018) RepID=Q2P6D6_XANOM
@ 0 5 11 13 15 17 17 19 20 21 21 21 21 21 21 21 21 22 22 22 22 22 22 24 26 26 27 28 29 30 33 38 42 42 43
# GGKQALETVQRLLPVLCQDHGLTPDQVVAIASHG 34 3.66497672429151 NO
MDPIRSRTPSPARELLPGPQPDRVQPTADRGGAPPAGGPLDGLPARRTMSRTRLPSPPAP
SPAFSAGSFSDLLRQFDPSLLDTSLLDSMPAVGTPHTAAAPAEWDEVQSGLRAADDPPPT
VRVAVTAARPPRAKPAPRRRAAQPSDASPAAQVDLRTLGYSQQQQEKIKPKVRSTVAQHH
EALVGHGFTHAHIVALSQHPAALGTVAVTYQHIITALPEATHEDIVGVGKQWSGARALEA
LFTKAGELRGPPLQLDTGQLLKIAKRGGVTAVEAVHASRNALTGAPLNLTPDQVVAIASH
DGGKQALETVQRLLPVLCQAHGLTPAQVVAIASHDGGKQALETVQRLLPVLCQAHGLTPA
QVVAIASNNGGKQALETVQRLLPVLCQAHGLTPDQVVAIASNNGGKQALETVQRLLPVLC
QAHGLTPDQVVAIASNSGGKQALETVQRLLPVLCQAHGLTPDQVVAIASNGGGKQALETV
QRLLPVLCQAHGLTPDQVVAIASHDGGKQALETVQRLLPVLCQAHGLTPAQVVAIASSGG
KQALETVQRLLPVLCQDHGLTPDQVVAIASHGGSKQALETVQRLLPVLCQAHGLTPDQVV
AIASHDGGKQALETVQRLLPVLCQAHGLTPAQAVAIASNGGGKQALETVQRLLPVLCQAH
GLTPDQVVAIASNGGKQALETVQRLLPVLCQDHGLTPDQVVAIASHDGGKQALATVQRLL
PVLCQAHGLTPDQVVAIASHDGGKQALETVQRLLPVLCQDHGLTPDQVVAIASHDGGKQA
LETVQRLLPVLCQDHGLTPDQVVAIASNGGKQALETVQRLLPVLCQDHGLTPDQVVAIAN
NNGGKQALETVQRLLPVLCQDHGLTPDQVVAIASNQVVAIASNIGGKQALETVQRLLPVL
CQDHGLTPDQVVAIASNNGGKQALETVQRLLPVLCQDHGLTPDQVVAIASHDGGKQALET
VQRLLPVLCQDHGLTPAQVVAIASHIGGKQALETVQRLLPVLCQDHGLTLDQVVAIASND
GSKQALETVQRLLPVLCQDHGLTPDQVVAIASHDGGKQALETVQRLLPVLCQDHGLTPDQ
VVAIASHGGGKQALETVQRLLPVLCQDHGLTSAQVVAIANNNGGKQALETVQRLLPVLCQ
DHGLTPDQVVAIASHGGGKQALETVQRLLPVLCQDHGLTPDQVVAIASNGGKQALESIVA
QLSRPDPALAALTNDHLVALACLGGRPALDAVKKGLPHAPELIRRINRRIPERTSHHVPD
LAHVVRVLGFFQSHSHPAQAFDDAMTQFGMSRNGLVQLFRRVGVTELEARGGTLPPASQR
WDRILQASGMKRAKPSPTSAQTPDQASLHAFADSLERDLDAPSPMHEGDQTGASSRKRSR
SDRAVTGPSAQHSFEVRVPEQHDALHLPLSWRVKRPRTRIGGGLPDPGTPIAADLAASST
VLWEQDAAPFAGAADDFPAFNEEELAWLMELLPQSGSVGGTI
>UniRef100_Q2P1F6 Avirulence protein AvrBs3/pth family n=1 Tax=Xanthomonas oryzae pv. oryzae (strain MAFF 311018) RepID=Q2P1F6_XANOM
@ 3 6 13 19 23 23 23 23 23 23 24 24 24 24 24 24 24 24 25 25 25 25 26 27 27 27 28 28 28 31 32 38 41 42 43
# DGGKQALETVQRLLPVLCQDHGLTPDQVVAIASN 34 3.73821863592895 NO
MDPIRSRTPSPARELLPGPQPDRVQPTADRGGAPPAGGPLDGLPARRTMSRTRLPSPPAP
SPAFSAGSFSDLLRQFDPSLLDTSLLDSMPAVGTPHTAAAPAEWDEVQSGLRAADDPPPT
VRVAVTAARPPRAKPAPRRRAAQPSDASPAAQVDLRTLGYSQQQQEKIKPKVRSTVAQHH
EALVGHGFTHAHIVALSQHPAALGTVAVKYQHIITALPEATHEDIVGVGKQWSGARALEA
LLTEAGELRGPPLQLDTGQLLKIAKRGGVTAVEAVHAWRNALTGAPLNLTPDQVVAIASN
IGGKQALETVQRLLPVLCQDHGLTPDQVVAIASHGGGKQALETVQRLLPVLCQDHGLTPD
QVVAIASNIGGKQALETVQRLLPVLCQDHGLTPDQVVAIASNIGGKQALETVQRLLPVLC
QDHGLTPDQVVAIASHGGGKQALETVQRLLPVLCQAHGLTPDQVVAIARHDGGKQALETV
QRLLPVLCQAHGLTPDQVVAIANNNGGKQALETVQRLLPVLCQAHGLTPDQVVAIASHDG
GKQALETVQRLLPVLCQAHGLTPDQVVAIASHDGGKQALETVQRLLPVLCQDHGLTPDQV
VAIASHDGGKQALETVQRLLPVLCQDHGLTPDQVVAIASNIGGKQALETVQRLLPVLCQD
HGLTPDQVVAIASNIGGKQALETVQRLLPVLCQDHGLTPDQVVAIANNNGGKQALETVQR
LLPVQRLVPVLCQDHGLTQDQVVAIASNIGGKQALETVQRLLPVLYQDHGLTQDQVVAIA
SHDGGKQALETVQRLLPVLCQDHGLTPDQVVAIASHDGGKQALETVQRLLPVLCQEHGLT
PDQVVAIASHDGGKQALETVQRLLPVLCQDHGLTPDQVVAIASHGGGKQALGTVQRLLPV
LCQDHGLTPDQVVAIANNNGGKQALETVQRLLPVLCQDHGLTPDQVVAIANNNGGKQALE
TVQRLLPVLCQAHGLTPDQVVAIASHDGGKQALETVQRLLPVLCQDHGLTPAQVVAIASN
SGGKQALETVQRLLPVLCQDHGLTPAQVVAIANNNGGKQALETVQRLLPVLCQDHGLTPD
QVVAIASHDGGKQALETVQRLLPVLCQDHGLTPDQVVAIASNGGGKQALATVQRLLPVLC
QAHGLTPDQVVAIASNSGGKQALETVQRLLPVLCQDHGLTPNQVVAIASNGGKQALESIV
AQLSRPDPALAALTNDHLVALACLGGRPALDAVKKGLPHAPELIRRINRRIPERTSHRVP
DLAHVVRVLGFFQSHSHPAQAFDDAMTQFGMSRHGLVQLFRRVGVTEFEARYGTLPPASQ
RWDRILQASGMKRAKPSPTSAQTPDQASLHAFADSLERDLDAPSPMHEGDQTRASSRKRS
RSDRAVTDPSTQQSFEVRVPEQRDALHLPLSWRVKRPRTRIGGGLPDPGTPIAADLAASS
TVMWEQDAAPFAGAADDFPAFNEEELAWLMELLPQSGSVGGTI
>UniRef100_Q2P205 Truncated avirulence protein AvrBs3/pth family n=1 Tax=Xanthomonas oryzae pv. oryzae (strain MAFF 311018) RepID=Q2P205_XANOM
@ 1 2 7 11 13 14 14 14 14 14 14 14 14 15 15 15 15 15 15 16 16 16 16 18 19 19 19 20 20 21 21 24 25 25 25
# GKQALETVQRLLPVLCQAHGLTPDQVVAIASHDG 34 3.66497672429151 NO
MDPIRSRTPSPAREPLPGPQPDRVQPTADRGVSAPAGSPLDGLPARRTVSRTRLPSPPAP
LPAFSAGSSTDRLRPFDPSLPDTSLFDSMPAVGTPHTEAAPADTSPAAQVDLLTLATVAQ
HHEALVGHGFTHAHIVALSQHPAALGTVAVTYQDIITALPEATHEDIVGVGKQLSGARAL
EALLTKAGELRGPPLQLDTGQLLKIARRGGVTAVEAVHAWRNALTGAPLNLTPDQVVAIA
SNSGGKQALETVQRLLPVLCQDHGLTPDQVVAIASHDGGKQALETVQRLLPVLCQDHGLT
PDQVVAIASNGGGKQALETVQRLLPVLCQDHGLTPDQVVAIASNGGGKQALETVLCQAHG
LTPAQVVAIASNGGGKQALETVQRLLPVLCQAHGLTLDQVVAIASNGGGKQALETVQRLL
PVLCQAHGLTPDQVVAIASHDGGKQALETVQRLLPVLCQAHGLTPAQVVAIASHDGGKQA
LETVQRLLPVLCQAHGLTLDQVVAIASHDGGKQALETVQRLLPVLCQAHGLTLDQVVAIA
SHDGGKQALETVQRLLPVLCQDHGLTPAQVVAIASNNGGKQALETVQRLLPVLCQDHGLT
PDQVVAIASHDGGKQALETMQRLLPVLCQAHGLTPDQVVAIASNGGGKQALETVQRLLPV
LCQAHGLTPDQVVAIASHDGGKQALETVQRLLPVLCQDHGLTPAQVVAIASHDGGKQALE
TVQRLLQVLCQDHGLTPDQVVAIASHDGGKQALETVQRLLPVLCQDHGLTPDQVVAIANN
NGGKQALETVQRLLPVLCQDHGLTPDQVVAIASHGGKQALESIVAQLSRRDPALAALTND
QLVALACLGGRPAPHSRKRKSHD
>UniRef100_Q2P6E0 Avirulence protein AvrBs3/pth family n=1 Tax=Xanthomonas oryzae pv. oryzae (strain MAFF 311018) RepID=Q2P6E0_XANOM
@ 1 5 9 11 11 11 11 11 11 11 11 11 11 11 11 11 11 12 12 12 12 12 12 13 13 13 13 13 15 16 19 22 26 27 29
# LETVQRLLPVLCQDHGLTPDQVVAIASHGGGKQA 34 3.66497672429151 NO
MDPIRSRTPSPARELLPGPQPDRVQPTADRGGAPPAGGPLDGLPARRTMSRTRLPSPPAP
SPAFSAGSFSDPLRQFDPSLLDTSLLDSMPAVGTPHTAAAPAECDEVQSGLRAADDPPPT
VRVAVTAARPPRAKPAPRRRAAQPSDASPAAQVDLRTLGYSQQQQEKMKPKVRSTVAQHH
EALVGHGFTHAHIVALSQHPAALGTVAVTYQDIIRALPEATHEDIVGVGKQWSGARTLEA
LLTEAGELRGPPLQLDTGQLLKIAKRGGVTAVEAVHAWRNALTGAPLNLTPDQVVAIASN
IGGKQALETVQRLLPVLCQDHGLTPDQVVAIASNNGGKQALETVQRLLPVLCQDHGLTPD
QVVAIASNIGGKQALETVQRLLPVLCQDHGLTPDQVVAIASHGGGKQALETVQRLLPVLC
QDHGLTPDQVVAIASHGGGKQALETVQRLLPVLCQDHGLTPDQVVAIANNVGGKQALETV
QRLLPVLCQDHGLTPDQVVAIASHGGGKQALETVQRLLPVLCQDHGLTPDQVVAIASHDG
GKQALETVQRLLPVLCQDHGLTPDQVVAIASHGGGKQALETVQRLLPVLCQDHGLTPDQV
VAIASHDGGKQALETVQRLLPVLCQDHGLTLDQVVAIASHDGGKKALETVQRLLPVLCQD
HGLTPDQVVAIASHDGGKQALETVQRLLPVLCQDHGLTPDQVVAIASNGGGKQALESIVA
QLSRPDPALAALTNDHLVALACLGGRPALDAVKKGLPHAPELIRRVNSRIGERTSHRVAD
YAQVVRVLEFFQCHSHPAYAFDEAMTQFGMSRHGLVQLFRRVGVTEFEARCGTLPPASQR
WDRILQASGMKRAKPSPTSAQTPDQASLHAFADSLERDLDAPSPMHEGDQTRASSRKRSR
SDRAVTGPSAQQSFEVRVPEQRDALHLPLSWRVKRPRTRIGGGLPDPGTPIAADLAASST
VMWEQDAAPFAGAADDFPAFNEEELAWLMELLPQSGSVGGTI
>UniRef100_Q2P6D8 Avirulence protein AvrBs3/pth family n=1 Tax=Xanthomonas oryzae pv. oryzae (strain MAFF 311018) RepID=Q2P6D8_XANOM
@ 1 2 3 7 10 11 11 13 13 13 13 13 13 13 13 13 13 13 13 14 14 14 14 15 15 16 17 17 17 20 22 25 29 33 33
# TVQRLLPVLCQDHGLTPDQVVAIASNGGGKQALE 34 3.72380025370327 NO
MDPIRSRTPSPARELLPGPQPDRVQPTADRGGAPPAGGPLDGLPARRTMSRTRLPSPPAP
SPAFSAGSFSDLLRQFDPSLLDTSLLDSMPAVGTPHTAAAPAEWDEVQSGLRAADDPPPT
VRVAVTAARPPRAKPAPRRRAAQPSDASPAAQVDLRTLGYSQQQQEKIKSKVRSTVAQHH
EALVGHGFTHAHIVALSQHPAALGTVAVKYQHIITALPEATHEDIVGVGKQWSGARALEA
LLTKAGELRGPPLQLDTGQLLKIAKRGGVTAVEAVHASRNALTGAPLNLTPDQVVAIASN
IGGNQALETVQRLLPVLCQDHGLTPDQVVAIANNNGGKQALETVQRLLPVLCQAHGLTPD
QVVAIASNGGKQALETVQRLLPVLCQAHGLTPNQVVAIASNGGGKQALETVQRLLPVLCQ
AHGLTQDQVVAIASNSGGKQALETVQRLLPVLCQAHGLTPAQVVAIASNNGGKQALETVQ
RLFPVLCQDHGLTPDQVVTIANNNGGKQALETVQRLLPVLCQAHGLIPDQVVAIANNNGG
KQALETVQRLLPVLCQAHGLTPAQVVAIASNIGGKQALETVQRLLPVLCRAHGLTPAQVV
AIANNNGGKQALETVQRLLPVLCQAHGLTPDQVVAIASNIGGKQALETVQRLLPVLCQDH
GLTPDQVVAIASNGGKQALETVQRLLPVLCQDHGLTPAQVVAIASHDGGKQALETVQRLL
PVLCQDHGLTPDQVVAIASHDGGKQALETVQRLLPVLCQDHGLTLDQVVAIASNIGGKQA
LETVQRLLPVLCQDHGLTPDQVVAIASNGGGKQALETVQRLLPVLCQDHGLTPDQVVAIA
SNGGGKQALESIVAQLSRPDPALAALTNDHLVALACLGGRPALDAVKKGLPHAPELIRRV
NSRIGERTSHRVADYAQVVRVLEFFQCHSHPAYAFDEAMTQFGMSRHGLVQLFRRVGVTE
FEARCGTLPPASQRWDRILQASGMKRAKPSPTSAQTPDQASLHAFADSLERDLDAPSPMH
EGDQTRASSRKRSRSDRAVTGPSAQQSFEVRVPEQRDALHLPLSWRVKRPRTRIGGGLPD
PGTPIAADLAASSTVMWEQDAAPFAGAADDFPAFNEEELAWLMELLPQSGSVGGTI
>UniRef100_Q2P6D4 Avirulence protein AvrBs3/pth family n=1 Tax=Xanthomonas oryzae pv. oryzae (strain MAFF 311018) RepID=Q2P6D4_XANOM
@ 1 2 4 8 13 13 15 15 16 16 16 16 16 16 16 16 16 16 17 17 17 17 17 17 18 18 20 20 21 24 26 29 34 36 36
# TVQRLLPVLCQDHGLTPDQVVAIASHGGGKQALE 34 3.66497672429151 NO
MDPIRSRTPSPARELLPGPQPDRVQPTADRGGAPPAGGPLDGLPARRTMSRTRLPSPPAP
SPAFSAGSFSDLLRQFDPSLLDTSLLDSMPAVGTPHTAAAPAEWDEAQSGLRAADDPPPT
VRVAVTAARPPRAKPAPRRRAAQPSDASPAAQVDLRTLGYSQQQQEKIKPKVRSTVARHH
EALVGHGFTHAHIVALSQHPAALGTVAVTYQDIIRALPEATHEDIVGVGKQWSGARALEA
LLTEAGELRGPPLQLDTGQLLKIAKRGGVTAVKAVHAWRNALTGAPLNLTPAQVVAIASH
DGGNQALETVQRLLPVLCQDHGLTPDQVVAIASHDGGKQALETVQRLLPVLCQDHGLTPD
QVVAIASHDGGKQALETVQRLLPVLCQDHGLTPAQAVAIASNGGGKQALETVQRLLPVLC
QDHGLTPDQVVAIASNGGKQALETVQRLLPVLCQAHGLTPDQVVAIASNGGGKQALETVQ
RLLPVLCQAHGLTPDQVVAIASHDGGKQALETVQRLLPVLCQAHGLTPAQVVAIASSGGK
QALETVQRLLPVLCQDHGLTPDQVVAIASHGGSKQALETVQRLLPVLCQAHGLTLAQVVA
IASNIGGKQALETVQRLLPVLCQAHGLTPAQVMAIASNIGGKQALETVQRLLPVLCQDHG
LTPDQVVAIASNNGGKQALETLQRLLPVLCQDHGLTPDQVVAIASHDGGKQALETVQRLL
PVLCQDHGLTPDQVVAIASNNGGKQALETLQRLLPVLCQDHGLTLDQVVAIASNDGSKQA
LETVQRLLPVLCQDHGLTPDQVVAIASHDGGKQALETVQRLLPVLCQDHGLTPNQVVAIA
SNIGGKQALETVQRLLLVLCQDHGLTPAQVVAIASHDGGKQALETVQRLLPVLCQDHGLT
PDQVVAIASHGGGKQALETVQRLLPVLCQDHGLTPDQVVAIASNGGGKQALESIVAQLSR
PDPALAALTNDHLVALACLGGRPALDAVKKGLPHAPELIRRINRRIPERTSHRVADLAHV
VRVLGFFQSHSHPAQAFDDAMTQFGMSRNGLVQLFRRVGVTELEARCGTLPPASQRWDRI
LQASGMKRAKPSPTSAQTPDQASLHAFADSLERDLDAPSPMHEGDQTRASSRKRSRSDRA
VTGPSAQQSFEVRVPEQRDALHLPLSWRVKRQRTRIGGGLPDPGTPIAADLAASSTVMWE
QDAAPFAGAADDFPAFNEEELAWLMELLPQSGSVGGTI
>UniRef100_Q2P3X6 Avirulence protein AvrBs3/pth family n=1 Tax=Xanthomonas oryzae pv. oryzae (strain MAFF 311018) RepID=Q2P3X6_XANOM
@ 1 2 7 11 14 14 14 15 15 15 15 15 15 15 15 15 15 15 16 16 16 16 16 17 17 18 18 18 19 21 23 26 32 34 34
# ETVQRLLPVLCQDHGLTPDQVVAIASNGGGKQAL 34 3.72380025370327 NO
MDPIRSRTPSPARELLPGPQPDRVQPTADRGGAPPAGGPLDGLPARRTMSRTRLPSPPAP
SPAFSAGSFSDLLRQFDPSLLDTSLLDSMPAVGTPHTAAAPAEWDEVQSGLRAADDPPPT
VRVAVTAARPPRAKPAPRRRAAQPSDASPAAQVDLRTLGYSQQQQEKIKPKVRSTVAQHH
EALVGHGFTHAHIVALSQHPAALGTVAVKYQHIITALPEATHEDIVGVGKQWSGARALEA
LLTKAGELRGPPLQLDTGQLLKIAKRGGVTAVEAVHAWRNALTGAPLNLTPDQVVAIASN
IGGKQALETVQRLLPVLCQAHGLNPDQVVAIASNSGGKQALETVQRLLPVLCQDHGLTPD
QVVAIASHDGGKQALETVQRLLPVLCQDHGLTPDQVVAIASNGGGKQALETVQRLLPVLC
QAHGLNPDQVVAIASNSGGKQALETVQRLLPVLCQAHGLNPDQVVAIASNNGGKQALETV
QRLLPVLCQDHGLSPDQVVAIASHDGGKQALETVQRLLPVLCQDHGLTPDQVVAIASNGG
KQALETVQRLLPVLCQDHGLTPDQVVAIANNNGGKQALETVQRLLPVLCQDHGLTPDQVV
AIANNNGGKQALETVQRLLPVLCQAHGLPPDQVVAIASNIGGKQALETVQRLLPVLCQDH
GLTPDQVVAIASNGGGKQALETVQRLLPVLCQDHGLTPDQVVAIASHDGGKQALETVQRL
LPVLCQDHGLTPDQVVAIASNGGGKQALETVQRLLPVLCQDHGLSPDQVVAIASHDGGKQ
ALETVQRLLPVLCQDHGLTLDQVVAIASHDGGKQALETVQRLLPVLCQAHGLTPDQVVAI
ASHDGGKQALETVQRLLPVLCQDHGLTPDQVVAIASNGGGKQALESIVAQLYRPDPALAA
LTNDHLVALACLGGRPALDAVKKGLPHAPELIRRINRRIPERTSHRVADLAHVVRVLGFF
QSHSHPAQAFDDAMTQFGMSRHGLVQLFRRVGVTEFEARYGTLPPASQRWDRILQASGMK
RAKPSPTSAQTPDQASLHAFADSLERDLDAPSPMHEGDQTRASSRKRSRSDRAVTGPSAQ
QSFEVRVPEQRDALHLPLSWRVKRPRTRIGGGLPDPGTPIAADLAASSTVMWEQNADPFA
GAADDFPAFNEEELAWLMELLPQSGSVGGTI
>UniRef100_Q2P1F7 Avirulence protein AvrBs3/pth family n=1 Tax=Xanthomonas oryzae pv. oryzae (strain MAFF 311018) RepID=Q2P1F7_XANOM
@ 0 3 7 12 16 16 16 17 17 17 17 17 17 17 17 17 17 18 18 18 18 18 18 19 19 19 20 20 20 23 25 28 32 36 36
# ETVQRLLPVLCQDHGLTPDQVVAIASNGGGKQAL 34 3.72380025370327 NO
MDPIRSRTPSPARELLPGPQPDRVQPTADRGGAPPAGGPLDGLPARRTMSRTRLPSPPAP
SPAFSAGSFNDLLRQFDPSLLDTSLLDSMPAVGTPHTAAAPAEWDEVQSGLRAADDPPPT
VRVAVTAARPPRAKPAPRRRAAQPSDASPAAQVDLRTLGYSQQQQEKIKPKVRSTVAQHH
EALVGHGFTHAHIVALSQHPAALGTVAVKYQHIITALPEATHEDIVGVGKQWSGARALEA
LLTEARELRGPPLQLDTGQLLKIAKRGGVTAVEAVHAWRNALTGAPLNLTPDQVVAIASN
IGGKQALETVQRLLPVLCQDHGLTPDQVVAIASNGGGKQALETVQRLLPVLCQDHGLTPD
QVVAIASNNGGKQALETVQRLLPVLCQDHGLTPDQVVAIASNGGGKQALETVQRLLPVLC
QDHGLTPDQVVAIANNKGGKQALETLQRLLPVLCQAHGLTPDQVVAIASNGGGKQALETV
QRLLPVLCQDHGLTPAQVVAIASNIGGKQALETVQRLLPVLCQDHGLTPDQVVAIANNNG
GKQALETVQRLLPVLCQDHGLTPDQVVTIASNIGGKQALETVQRLLPVLCQDHGLTPDQV
VAIANNNGGKQALETVQRLLPVLCQAHGLTPDQVVAIASNIGGKQTLETVQRLLPVLCQD
HGLTPDQVVAIANNNGGKQALETVQRLLPVLCQDHGLTPDQVVAIASNSGGKQALETVQR
LLPVLCQDHGLTPNQVVAIASNGGGKQALETVQRLLPVLCQDHGLTPDQVVGIASNSGGK
QALETVQRLLPVLCQDHGLTPDQVVAIANNNGGKQALETVQRLLPVLCQDHGLTPDQVVA
IASNIGGKQALETVQRLLPVLCQDHGLTLDKVVAIASNGGKQALETVQRLLPVLCQDHGL
TPDQVVAIASNSGGKQALETVQRLLPVLCQDHGLTPDQVVAIASNGGGKQALESIVAQLS
RPDPALAALTNDHLVALACLGGRPAMDAVKKGLPHAPELIRRVNRRIGERTSHRVADYAQ
VVRVLEFFQCHSHPAYAFDEAMTQFGMSRHGLVQLFRRVGVTELEARGGTLPPASQRWDR
ILQASGMKRAKPSPTSAQTPDQASLHAFADSLERDLDAPSPMHEGDQTGASSRKRSRSDR
AVTGPSAQQSFEVRVPEQRDALHLPLSWRVKRPRTRIGGGLPDPGTPIAADLAASSTVMW
EQDAAPFAGAADDFPAFNEEELAWLMELLPQSGSVGGTI
>UniRef100_Q2P3G2 Avirulence protein AvrBs3/pth family n=1 Tax=Xanthomonas oryzae pv. oryzae (strain MAFF 311018) RepID=Q2P3G2_XANOM
@ 1 6 13 18 23 24 24 26 26 27 27 27 27 27 27 27 27 27 27 28 28 28 28 30 30 31 32 32 33 35 37 39 45 47 47
# LETVQRLLPVLCQDHGLTPDQVVAIASNGGGKQA 34 3.72380025370327 NO
MDPIRSRTPSPARELLPGPQPDRVQPTADRGGAPPAGGPLDGLPARRTMSRTRLPSPPAP
SPAFSAGSFSDLLRQFDPSLLDTSLLDSIPAVGTPHTAAAPAEWDEVQSGLRAADDPPPT
VRVAVTAARPPRAKPAPRRRAAQPSDASPAAQVDLRTLGYSQQQQEKIKPKVRSTVAQHH
EALVGHGFTHAHIVALSQHPAALGTVAVTYQDIIRALPEATHEDIVGVGKQWSGARALEA
LLTKAGELRGPPLQLDTGQLLKIAKRGGVTAVEAVHAWRNALTGAPLNLTPDQVVAIASN
IGGNQALETVQRLLPVLCQAHGLTPDQVVAIASHGGGKQALETLQRLLPVLCQDHGLTPD
QVVAIASNIGGKQALETVQRLLPVLCQDHGLTPDQVVAIASNGGGKQALETLQRLLPVLC
QAHGLTPDQVLAIASHGGGKQALETLQRLLPVLCQDHGLTPAQVVALASHDGGKQALETV
QRLLPVLCQDHGLTPAQVVAIASNSGGKQALETVQRLLPVLCQDHGLTPDQVVAIASNGG
GKQALETVQRLLPVLCQDHGLTPDQVVAIASHDGGKQALETVQRLLPVLCQDHGLTPDQV
VAIANNNGGKQALETVQRLLLVLCQAHGLTPDQVVAIASNGGGKQALETVQRLLPVLCQD
HGLTPDQVVAIASHGGGKQALETVQRLLPVLCQDHGLTPDQVVAIASNGGGKQALETVQR
LLPVLCQDHGLTPDQVVAIASHDGGKQALETVQRLLPVLCQDHGLTPDQVVAIASHGGGK
QALETVQRLLPVLCQDHGLTPDQVVAIASHDGGKQALETVQRLLPVLCQDHGLTPDQVVA
IASHDGGKQALETVQRLLPVLCQDHGLTLDQVVAIASNIGGKQALETVQRLLPVLCQDHG
LTPDQVVAIASNSGGKQALETVQRLLPVLCQDHGLTPDQVVAIASHGGGKQALETVQRLL
PVLCQDHGLTPDQVVAIASHDGGKQALETVQRLLPVLCQAHGLTPNQVVAIASNIGGKQA
LETVQRLLPVLCQDHGLTPDQVVAIASNGGKQALETVQRLLPVLCQAHGLTPDQVVAIAS
NSGGKQALETVQRLLPVLCQDHGLTPNQVVAIASNIGGKQALETVQRLLPVLCQDHGLTP
DQVVAIASNIGGKQALETVQRLLPVLCQDHGLTLDQVVAIASHDGGKQALETVQRLLPVL
CQAHGLTPDQVVAIASHDGGKQALETVQRLLPVLCQAHGLTLDKVVAIASNGGKQALETV
QRLLPVLCQDHGLTPNQVVAIASNSGGKQALETVQRLLPVLCQDHGLTPNQVVAIASNGG
KQALESIVAQLSRPDPALAALTNDHLVALACLGGRPALDAVKKGLPHAPELIRRINRRIP
ERTSHRVPDLAHVVRVLGFFQSHSHPAQAFDDAMTQFEMSRHGLVQLFRRVGVTEFEARY
GTLPPASQRWDRILQASGMKRAKPSPTSAQTPDQASLHAFADSLERDLDAPSPMHEGDQT
GASSRKRSRSDRAVTGPSAQQSFEVRVPEQRDALHLPLSWRVKRPRTRIGGGLPDPGTPI
AADLAASSTVMWEQDAAPFAGAADDFPAFNEEELAWLMELLPQSGSVGGTI
>UniRef100_Q2P1F8 Avirulence protein AvrBs3/pth family n=1 Tax=Xanthomonas oryzae pv. oryzae (strain MAFF 311018) RepID=Q2P1F8_XANOM
@ 0 4 12 19 24 26 26 28 28 28 28 28 28 28 28 28 29 29 29 29 29 29 29 30 30 32 32 32 32 35 37 40 46 48 48
# TVQRLLPVLCQDHGLTPDQVVAIASNNGGKQALE 34 3.76042120952199 NO
MDPIRSRTPSPARELLPGPQPDRVQPTADRGGAPPAGGPLDGLPARRTMSRTRLPSPPAP
SPAFSAGSFSDLLRQFDPSLLDTSLLDSMPAVGTPHTAAAPAEWDEVQSGLRAADDPPPT
VRVAVTAARPPRAKPAPRRRAAQPSDASPAAQVDLRTLGYSQQQQEKIKPKVRSTVAQHH
EALVGHGFTHAHIVALSQHPAALGTVAVKYQHIITALPEATHEDIVGVGKQWSGARALEA
LLTEARELRGPPLQLDTGQLLKIAKRGGVTAVEAVHAWRNALTGAPLNLTPDQVVAIASH
DGGKQALETVQRLLPVLCQDHGLTPDQVVAIASHDGGKQALETVQRLLPVLCQDHGLTPA
QVVAIASHDGGKQALETVQRLLPVLCQDHGLTPDQVVAIASNSGGKQALETVQRLLPVLC
QDHGLTPDQVVAIASNGGKQALETVQRLLPVLCQAHGLTPDQVVAIANNNGGKQALETVQ
RLLPVLCQAHGLTPAQVVAIASNSGGKQALETVQRLLPVLCQAHGLTPDQVVAIASNGGK
QALETVQRLLPVLCQAHGLTPDQVVAIASNSGGKQALETVQRLLPVLCQAHGLTPDQVVA
IANNNGGKQALETVQRLLPVLCQAHGLTPDQVVAIASNIGGKQALETVQRLLPVLCQDHG
LTPDQVVAIASNNGGKQALETVQRLLPVLCQAHGLTPDQVVAIASNIGGKQALETVQRLL
PVLCQDHGLTPDQVVAIASHGGGKQALETVQRLLPVLCQDHGLTPDQVVAIASNIGGKQA
LETVQRLLPVLCQDHGLIPDQVVAIASNIGGKQALETVQRLLPVLCQDHGLTPDQVVAIA
SNSGGKQALETVQRLLPVLCQAHGLTPDQVVAIASHDGGKQALETVQRLLPVLCQDHGLT
PAQVVAIASNNGGKQALETVQRLLPVLCQAHGLTPDQVVAIASHDGGKQALETVQRLLPV
LCQDHGLTPDKVVAIASNSGGKQALETVQRLLPVLCQDHGLTPDQVVAIASNSGGKQALE
TVQRLLPVLCQDHGLTPAQVVAIANNNGGKQALETVRRLLPVLCQDHGLTPDQVVAIASH
DGGKQALETVQRLLPVLCQDHGLTPDQVVAIANNNGGKQALETVQRLLPVLCQDHGLTQD
QVVAIASNNGGKQALETVQRLLPVLCQAHGLTPDQVVAIANNNGGKQALETVQRLLPVLC
QDHGLSPDQVVAIANNNGGKQALETLQRLLPVLCQTHALTPDQVVAIANNNGGKQALETV
QRLLPVLCQDHGLTLDQVVAIASHDGGKQALETVQRLLPVLCQDHGLTPDQVVAIASHDG
GKQALETVQRLLPVLCQDHGLTPAQVVAIASNGGGKQALESIVAQLSRPDPALAALTNDH
LVALACLGGRPALDAVKKGLPHAPELIRRINRRIPERTSHRVPDLAHVVRVLGFFQSHSH
PAQAFDDAMTQFGMSRHGLVQLFRRVGVTEFEARYGTLPPASQRWDRILQASGMKRAKPS
PTSAQTPDQASLHAFADSLERDLDAPSPMHEGDQTRASSRKRSRSDRAVTGPSTQQSFEV
RVPEQRDALHLPLSWRVKRPRTRIGGGLPDPGTPIAADLAASSTVMWEQDAAPFAGAADD
FPAFNEEELAWLMELLPQSGSVGGTI
>UniRef100_Q2P3J3 Avirulence protein AvrBs3/pth family n=1 Tax=Xanthomonas oryzae pv. oryzae (strain MAFF 311018) RepID=Q2P3J3_XANOM
@ 2 3 6 8 11 14 14 14 14 14 14 14 14 15 15 15 15 15 15 15 15 15 15 15 15 16 16 16 17 19 21 26 29 31 32
# RLLPVLCQDHGLTPDQVVAIASNIGGKQALETVQ 34 3.76042120952199 NO
MDPIRSRTPSPARELLPGPQPDRVQPTADRGGAPPAGGPLDGLPARRTMSRTRLPSPPAP
SPAFPAGSFSDLLRQVDTSLLDSMPAVGTPHTAAAPAEWDEMQSGLRAADDPPPTVRVAV
TAARPPRAKPAPRRRAAQPSDASPAAQVDLRTLGYSQQQQEKIKPKVRSTVAQHHEALVG
HGFTHAHIVALSQHPAALGTVAVKYQHIITALPEATHEDIVGVGKQWSGARALEALLTKA
GELRGPPLQLDTGQLLKIAKRGGVTAVEAVHAWRNALTGAPLNLTPDQVVAIASNIGGKQ
ALETVQRLLPVLCQAHGLTPDQVVAIANNNGGKQALETVQRLLPVLCQAHGLTPAQVVAI
ASNNGGKQALETVQRLLPVLCQDHGLTPDQVVAIASNIGGKQALETVQRLLPVLCQDHGL
TPDQVVAIASNIGGKQALETVQRLLPVLCQTHALTPDQVVAIASNIGGKQALETVQRLLP
VLCQDHGLTPAQVVAIASHDGGKQALETVQRLLPVLCQDHGLTPDQVVAIASNSGGKQAL
ETVQRLLPVLCQAHGLTLDQVVAIASHGGGKQALETVQRLLPVLCQDHGLTPDQVVAIAS
NNGGKQALETVQRLLPVLCQDHGLIPDQVVAIANNNGGKQALETVQRLLPVLCQAHGLTT
DQVVTIASNNGGKQALETVQRLLPVLCQDHGLTPDQVVAIASNIGGKQALETVQRLLPVL
CQDHGLTPDQVVAIASNIGGKQALETVQRLLPVLCQDHGLTPDQVVAIASNGGGKQALET
VQRLLPVLCQDHGLTPDQVVAIASHDGGKQALESIVAQLSRPDPALAALTNDHLVALACL
GGRPALDAVKKGLPHAPELIRRINRRIPERTSHRVADYAQVVRVLEFFQCHSHPAYAFDE
AMTQFGMSRNGLVQLFRRVGVTEFEARCGTLPPASQRWDRILQASGMKRAKPSPTSAQTP
DQASLHAFADSLERDLDAPSPMHEGDQTRASSRKRSRSDRAVTGPSTQQSFEVRVPEQRD
ALHLPLSWRVKRPRTRIGGGLPDPGTPIAADLAASSTVMWEQDAAPFAGAADDFPAFNEE
ELAWLMELLPQSGSVGGTI
>UniRef100_Q2NY58 Avirulence protein AvrBs3/pth family n=2 Tax=Xanthomonas oryzae pv. oryzae RepID=Q2NY58_XANOM
@ 2 6 9 15 19 20 20 20 20 20 20 20 20 20 20 20 20 20 20 21 21 21 21 22 22 22 22 22 23 25 27 34 36 37 38
# ALETVQRLLPVLCQDHGLTPDQVVAIASNGGGKQ 34 3.72380025370327 NO
MDPIRSRTPSPARELLPGPQPDRVQPTADRGGGAPPAGGPLDGLPARRTMSRTRLPSPPA
PSPAFSAGSFSDLLRQFDPSLLDTSLLDSMPAVGTPHTAAAPAECDEVQSGLRAADDPPP
TVRVAVTAARPPRAKPAPRRRAAQPSDASPAAQVDLRTLGYSQQQQEKIKPKVRSTVAQH
HEALVGHGFTHAHIVALSQHPAALGTVAVTYQDIIRALPEATHEDIVGVGKQWSGARALE
ALLTKAGELRGPPLQLDTGQLLKIAKRGGVTAVEAVHAWRNALTGAPLNLTPDQVVAIAS
NIGGKQALETVQRLLPVLCQAHGLTPDQVVAIASHGGGKQALETVQRLLPVLCQDHGLTP
AQVVAIASNIGGKQALETVQRLLPVLCQDHGLTPDQVMAIANNNGGKQALETVQRLLPVL
CQDHGLTPDQVMAIANNNGGKQALETVQRLLPVLCQDHGLTPDQVVAIASNIGGKQALET
VQRLLPVLCQDHGLTPTQVMAIANNNGGKQALETVQRLLPVLCQDHGLTPDQVVAIASHD
GGKQALETVQRLLPVLCQDHGLTPAQVVAIASNIGGKQALETVQRLLPVLCQDHGLTPDQ
VVAIASHDGGKQALETVQRLLPVLCQDHGLTPDQVVAIASNSGGKQALETVQRLLPVLCQ
DHGLTPDQVVAIASNSGGKQALETVQRLLPVLCQDHGLTPAQVVAIASNSGGKQALETVQ
RLLPVLCQDHGLTPDQVVAIASHDGGKQALETVQRLLPVLCQDHGLTPDQVVAIANNNGG
KQALETLQRLLPVLCQDHGLTPDQVVAIASHDGGKQALETVQRLLPVLCQDHGLTPDQVV
AIASNGGGKQALETVQRLLPVLCQDHGLTPDQVVAIASHDGGKQALETVQRLLPVLCQDH
GLTPAQVVAIASHDGGKQALETVQRLLPVLCQDHGLTPDQVVAIASHDGGKQALETVQRL
LPVLCQDHGLTPDQVVAIASNGGGKQALKTVQRLLPVLCQDHGLTPDQVVAIASNGGGKQ
ALESIVAQLSCPDPALAALTNDHLVALACLGGRPALDAVKKGLPHAPELIRRINRRIPER
TSHRVADLAHVVRVLGFFQSHSHPAQAFDDAMTQFGMSRHGLVQLFRRVGVTEFEARYGT
LPPASQRWDRILQASGMKRAKPSPTSAQTPDQASLHAFADSLERDLDAPSPMHEGDQTRA
SSRKRSRSDRAVTDPSAQQSFEVRVPEQHDTLHLPLSWRVKRPRTRIGGGLPDPGTPIAA
DLAASSTVMWEQDAAPFAGAADDFPAFNEEELAWLMELLPQSGSVGGTI
>UniRef100_Q3ASB9 TPR repeat n=1 Tax=Chlorobium chlorochromatii (strain CaD3) RepID=Q3ASB9_CHLCH
@ 4 4 9 9 9 10 10 10 10 10 10 10 10 10 10 10 10 10 10 10 11 11 11 11 11 11 12 12 12 15 16 21 31 36 40
# FERALVIDAKHLPSLNELGITFRENNQKTKAIET 34 3.79997938504983 NO
MSIELKAKYLGKTPKDKAKILIAQSSWEKTQLARDENQCYKLSLTEENEKFIDSILELGN
GKEVDLIVFPEFSIPEKYLEKIREWTFHNQIIVIAGSANLQREEKYYNTSSIFFEGIPYK
TEKHDLSPLETSNLLGGYGPSSGTNQFYFTETPIGELGVMICADEFDRQTRNEFLKHNID
ILCVIAFQQKGKDHHQSINEIVKESNNGIYVAYANALCNSWTDGHSAFFSNEYREGRVEY
VETGLTKDDGLEMKLVEMPSNAGCLIVECNLKSKKPVIRNLDPNRALVNAELPYVFENGG
LRQFTKEELKKPDEKSNKVKAEYQPSIPPIKAFVADYIGRQTDVEYLSEFLNNPQKHFCL
LYGVGGMGKSHLLYCCMKDYKQKTFFYHVVSPNEEFTLNKLFEVCLLPKPDAKLSLEEKQ
NHFVKKFQENNIHLILDDYYEVQLDEVKSILPKLTGIGKGKLLLLSRIIPSNISYIKADY
LNHKILPLTEPDFKQVIQNFILDKNLTLTDEEIHLIYEKAQGYPLGGQLIIDAKPYSKNL
LELLTNLGKFEAEIDPDGKIYSGRILDNIFKKGNNKEIKLLCEFSALFGVSDIETVRQLP
SYNLNLFQGLHSRKSFVDMDVQGKFSSHAMIRDFAYHRLQNKEALHLKLAKYFENNINGR
TDDDWKWLNEAILHYTKSPKAEHFAFINRVERNFESRNIKEQIDKNSILKTIRNYTTLLN
LYPDKPAYYNELGIAYRMNRQQRNAIETFERALVIDPKDLPSLNELGITFRENNQKTKAI
ETFERALVIDAKHLPSLNELGITFRENNQKTKAIETFERALVIDAKHLPSLNELGITFRE
NNQKTKAIETFERALVIDAKHLPSLNELGITFRENNQKTKAIETFERALVIDPKNLPSLN
ELGITFRENNQKTKAIETFERALVIDAKHLPSLNELGITFRENNQKTKAIETFERALVID
AKHLPSLNELGITFRENNQKTKAIETFERALVIDAKHLPSLNELGITFRENNQKTKAIET
FERALVIDPKDLPSLNELGITFRENNQKTKAIETFERALVIDAKHLPSLNELGITFRENN
QKTKAIETFERALVIDAKHLPSLNELGITFRENNQIEEAIKVCKRALNISKDRQLYLNLL
QIYLFFKSDKQISKEIYDILLMPPRLHAFSASRKKYENIIRDMDYLLSISFDDVKQYESF
LFLAIQYKAYEKVLFILEKLNDQFPDNSKIKSRLGKTLSNQVIGEHEKGGRFLKQAIGLF
KKENNIQQLQGHIIYYFYNLLNQNQIELIEKEMMTYEKDLIYDANYFRFMANFSFVKNSN
INDAISYFEKAIEISEVLMDKKEFAESLLRFLSEQKSLHYKTYFVKYEKYI
>UniRef100_UPI000247A461 dHax3 n=1 Tax=Xanthomonas RepID=UPI000247A461
@ 1 4 7 10 10 10 10 10 10 10 10 10 10 10 10 10 10 10 10 10 11 11 11 11 11 11 11 11 11 11 11 11 12 12 12
# KQALETVQRLLPVLCQAHGLTPQQVVAIASNGGG 34 3.58101340157759 NO
TAVEAVHAWRNALTGAPLNLTPEQVVAIASHDGGKQALETVQRLLPVLCQAHGLTPQQVV
AIASHDGGKQALETVQRLLPVLCQAHGLTPEQVVAIASHDGGKQALETVQALLPVLCQAH
GLTPEQVVAIASNGGGKQALETVQRLLPVLCQAHGLTPQQVVAIASNGGGKQALETVQRL
LPVLCQAHGLTPQQVVAIASNGGGKQALETVQRLLPVLCQAHGLTPQQVVAIASNSGGKQ
ALETVQRLLPVLCQAHGLTPQQVVAIASNGGGKQALETVQRLLPVLCQAHGLTPQQVVAI
ASHDGGKQALETVQRLLPVLCQAHGLTPEQVVAIASNGGGKQALETVQRLLPVLCQAHGL
TPEQVVAIASHDGGKQALETVQRLLPVLCQAHGLTPQQVVAIASNGGGRPALESIVAQLS
RPDPALAALTNDHLLEHHHHHH
>UniRef100_UPI000247A462 dHax3 n=1 Tax=Xanthomonas RepID=UPI000247A462
@ 1 5 8 10 10 10 10 10 10 10 10 10 10 10 10 10 10 10 10 11 11 11 11 11 11 12 12 12 13 13 13 14 14 14 14
# PQQVVAIASNGGGKQALETVQRLLPVLCQAHGLT 34 3.58101340157759 NO
LEHHHHHHQWSGARALEALLTVAGELRGPPLQLDTGQLLKIAKRGGVTAVEAVHAWRNAL
TGAPLNLTPEQVVAIASHDGGKQALETVQRLLPVLCQAHGLTPQQVVAIASHDGGKQALE
TVQRLLPVLCQAHGLTPEQVVAIASHDGGKQALETVQALLPVLCQAHGLTPEQVVAIASN
GGGKQALETVQRLLPVLCQAHGLTPQQVVAIASNGGGKQALETVQRLLPVLCQAHGLTPQ
QVVAIASNGGGKQALETVQRLLPVLCQAHGLTPQQVVAIASNSGGKQALETVQRLLPVLC
QAHGLTPQQVVAIASNGGGKQALETVQRLLPVLCQAHGLTPQQVVAIASHDGGKQALETV
QRLLPVLCQAHGLTPEQVVAIASNGGGKQALETVQRLLPVLCQAHGLTPEQVVAIASHDG
GKQALETVQRLLPVLCQAHGLTPQQVVAIASNGGGRPALESIVAQLSRPDPALAALTNDH
LVALACLGGRPALDAVKKL
>UniRef100_UPI000174D61F avirulence protein n=1 Tax=Xanthomonas oryzae RepID=UPI000174D61F
@ 3 4 9 17 18 18 18 18 18 18 18 18 18 18 18 18 18 18 18 18 18 18 19 19 19 20 20 20 20 22 24 26 28 29 30
# QALETVQRLLPVLCQDHGLTPDQVVAIASNGGGK 34 3.72380025370327 NO
MTAVEAVHAWRNALTGAPLNLTPDQVVAIASNIGGKQALETVQRLLPVLCQDHGLTPDQV
VAIARNGGGKQALETVQRLLPVLCQDHGLTPDQVVAIASNIGGKQALETVQRLLPVLCQD
HGLTPDQVVAIASNIGGKQALATVQRLLPVLCQAHGLTPDQVVAIASNGGKQALETVQRL
LPVLCQDHGLTPDQVVAIASNNGGKQALETVQRLLPVLCQDHGLTPDQVVAIASHDGGKQ
ALETVQRLLPVLCQDHGLTPDQVVAIASHDGGKQALETVQRLLPVLCQDHGLTPDQVVAI
ASNGGKQALETVQRLLPVLCQDHGLTLAQVVAIASNIGGKQALETVQRLLPVLCQDHGLT
PDQVVAIASNIGGKQALETVQRLLPVLCQDHGLTPDQVVAIASNIGGKQALETVQRLLPV
LCQAHGLTPDQVVAIASNGGGKQALETVQRLLPVLCQDHGLTPDQVVAIASHDGGKQALE
TVQRLLPVLCQDHGLTPDQVVAIASHGGGKQALETVQRLLPVLCQDHGLTPDQVVAIANN
NGGKQALETVQRLLPVLCQDHGLTPAQVVAIASNSGGKQALETVQRLLPVLCQDHGLTPD
QVVAIANNNGGKQALEMVQRLLPVLCQDHGLTPDQVVAIASHDGGKQALETVQRLLPVLC
QDHGLTLDQVVAIASHDGGKQALETVQRLLPVLCQDHGLTPDQVVAIASNGGGKQALETV
QRLLPVLCQDHGLTPAQVVAIASNGGKQALESIVAQLSRPDPALAALTNDHLVALACLGG
RPALDAVKKGLPHAPELIRRINRRIPERTSHRVPDLAHVVRVLGFFQSHSHPAQAFDDAM
TQFEMSRHGLVQLFRRVGVTEFEARYGTLPPASQRWDRILQASGMKRAKPSPTSAQTPDQ
ASLHAFADSLERDLDAPSPMHEGDQTGASSRKRSRSDRAVTGPSAQQSFEVRVPEQRDAL
HLPLSWRVKRPRTRIGGGLPDPGTPIAADLAASSTVMWEQDAAPFAGAADDFPAFNEEEL
AWLMELLPQSGSVGGTI
>UniRef100_UPI000174D6B2 avirulence protein n=1 Tax=Xanthomonas oryzae RepID=UPI000174D6B2
@ 1 2 7 14 15 16 17 17 18 18 18 20 20 20 20 21 21 21 21 21 21 22 23 23 24 25 25 25 25 26 28 30 33 35 37
# RLLPVLCQAHGLTPDQVVAIASNGGGKQALETVQ 34 3.68717929788455 NO
MQSGLRAADDPPPTVRVAVTAARPPRAKPAPRRRAAQPSDASPAAQVDLRTLGYSQQQQE
KIKPKVGSTVAQHHEALVGHGFTHAHIVALSRHPAALGTVAVKYQDMIAALPEATHEDIV
GVGKQWSGARALEALLTVAGELRGPPLQLDTGQLVKIAKRGGVTAVEAVHASRNALTGAP
LNLTPAQVVAIASNNGGKQALETVQRLLPVLCQAHGLTPAQVVAIASHDGGKQALETMQR
LLPVLCQAHGLPPDQVVAIASNIGGKQALETVQRLLPVLCQAHGLTPDQVVAIASHGGGK
QALETVQRLLPVLCQAHGLTPDQVVAIASHDGGKQALETVQRLLPVLCQAHGLTPDQVVA
IASNGGGKQALETVQRLLPVLCQAHGLTPDQVVAIASNGGKQALETVQRLLPVLCQAHGL
TPDQVVAIASHDGGKQALETVQRLLPVLCQTHGLTPAQVVAIASHDGGKQALETVQQLLP
VLCQAHGLTPDQVVAIASNIGGKQALATVQRLLPVLCQAHGLTPDQVVAIASNGGGKQAL
ETVQRLLPVLCQAHGLTPDQVVAIASNGGGKQALETVQRLLPVLCQAHGLTQVQVVAIAS
NIGGKQALETVQRLLPVLCQAHGLTPAQVVAIASHDGGKQALETVQRLLPVLCQAHGLTP
DQVVAIASNGGGKQALETVQRLLPVLCQAHGLTQEQVVAIASNNGGKQALETVQRLLPVL
CQAHGLTPDQVVAIASNGGGKQALETVQRLLPVLCQAHGLTPAQVVAIASNIGGKQALET
VQRLLPVLCQDHGLTLAQVVAIASNIGGKQALETVQRLLPVLCQAHGLTQDQVVAIASNI
GGKQALETVQRLLPVLCQDHGLTPDQVVAIASNIGGKQALETVQRLLPVLCQDHGLTLDQ
VVAIASNGGKQALETVQRLLPVLCQDHGLTPDQVVAIASNSGGKQALETVQRLLPVLCQD
HGLTPNQVVAIASNGGKQALESIVAQLSRPDPALAALTNDHLVALACLGGRPAMDAVKKG
LPHAPELIRRVNRRIGERTSHRVADYAQVVRVLEFFQCHSHPAYAFDEAMTQFGMSRNGL
VQLFRRVGVTELEARGGTLPPASQRWDRILQASGMKRAKPSPTSAQTPDQASLHAFADSL
ERDLDAPSPMHEGDQTGASSRKRSRSDRAVTGPSAQHSFEVRVPEQRDALHLPLSWRVKR
PRTRIGGGLPDPGTPIAADLAASSTVMWEQDAAPFAGAADDFPAFNEEELAWLMELLPQS
GSVGGTI
>UniRef100_UPI000174D6D4 TAL effector AvrBs3/PthA n=1 Tax=Xanthomonas oryzae pv. oryzae (strain PXO99A) RepID=UPI000174D6D4
@ 2 2 3 9 14 16 16 16 16 16 16 16 16 16 16 16 16 16 16 16 16 16 17 17 17 17 18 18 18 18 20 22 23 24 26
# GKQALETVQRLLPVLCQDHGLTPDQVVAIASNIG 34 3.76042120952199 NO
MTAVEAVHAWRNALTGAPLNLTPDQVVAIASNIGGNQALETVQRLLPVLCQAHGLTPDQV
VAIASHGGGKQALETVQRLLPVLCQDHGLTPDQVVAIASNIGGKQALETVQRLLPVLCQD
HGLTPDQVVAIASNIGGKQALETVQRLLPVLCQDHGLTPDQVVAIASNIGGKQALETVQR
LLPVLCQDHGLTPDQVVAIANNNGGKQALETVQRLLPVLCQDHGLTPDQVVAIASHDGGK
QALETVQRLLPVLCQGHGLTPDKVVAIASNSGGKQALETVQRLLPVLCQAHGLTPDKVVA
IANNNGGKQALETVQRLLPVLCQDHGLTPDQVVAIASNSGGKQALETVQRLLPVLCQDHG
LTPAQVVAIANNNGGKQALETVRRLLPVLCQDHGLTPDQVVAIASHDGGKQALETVQRLL
PVLCQDHGLTPDQVVAIANNNGGKQALETVQRLLPVLCQNHGLTPDQVVAIASNIGGKQA
LETVQRLLPVLCQDHGLTPDQVVAIASHDGGKQALETVQRLLPVLCQDHGLTPAQVVAIA
NNNGGKQALETVRRLLPVLCQDHGLSPDQVVAIASNSGGKQALETVQRLLPVLCQDHGLT
PDQVVAIASNGGGKQALESIVAQLSRPDPALAALTNDHLVALACLGGRPALDAVKKGLPH
APELIRRINRRIPERTSHRVADYAQVVRVLEFFQCHSHPAYAFDEAMTQFGMSRNGLLQL
FRRVGVTELEARGGTLPPASQRWDRILQASGMKRAKPSPTSAQTPDQASLHAFADSLERD
LDAPSPMHEGDQTGASSRKRSRSDRAVTGPSAQHSFEVRVPEQHDALHLPLSWRVKRPRT
RIGGGLPDPGTPIAADLAASSTVLWEQDAAPFAGAADDFPAFNEEELAWLMELLPQSGSV
GGTI
>UniRef100_UPI000174D6D7 avirulence protein n=1 Tax=Xanthomonas oryzae RepID=UPI000174D6D7
@ 1 5 6 13 17 17 18 18 18 18 18 18 18 18 18 18 18 18 18 18 18 18 19 19 19 19 20 20 20 21 24 25 25 28 28
# GKQALETVQRLLPVLCQDHGLTPDQVVAIASHGG 34 3.66497672429151 NO
MTAVEAVHAWRNALTGAPLNLTPDQVVAIASNIGGNQALETVQRLLPVLCQAHGLTPDQV
VAIASHGGGKQALETVQRLLPVLCQDHGLTPDQVVAIASNSGGKQALETVQRLLPVLCQD
HGLTPDQVVAIASHGGGKQALETLQRLLPVLCQDHGLTPDQVVAIASHGGGKQALETLQR
LLPVLCQAHGLTPAQVVALASHDGGKQALETVQRLLPVLCQDHGLTPDQVVAIASNSGGK
QALETVQRLLPVLCQDHGLTPDQVVAIASNGGGKQALETVQRLLPVLCQDHGLTPDHVVA
IASHDGGKQALETVQRLLPVLCQDHGLTPDQVVAIANNNGGKQALETVQRLLPVLCQAHG
LTPDQVVAIASNGGGKQALETVQRLLPVLCQDHGLTPAQVVAIASHGGGKQALETVQRLL
PVLCQAHGLTPDQVVAIASNGGGKQALETVQRLLPVLCQDHGLTPDQVVAIASHDGGKQA
LETVQRLLPVLCQDHGLTPDQVVAIASHGGGKQALETVQRLLPVLCQDHGLTPDQVVAIA
SHDGGKQALETVQRLLPVLCQDHGLTPDQVVAIASHDGGKQALETVQRLLPVLCQDHGLT
LDQVVAIASNIGGKQALETVQRLLPVLCQDHGLTPAQVVAIANNNGGKQALETVQRLLPV
LCQDHGLTPDQVVAIASNGGGKQALESIVAQLSCPDPALAALTNDHLVALACLGGRPALD
AVKKGLPHAPELIRRINRRIPERTSHRVADLPERTSNRVADLAQVVRVLGFFQSHSHPAQ
AFDDAMTQFGMSRHGLVQLFRRVGVTELEARCGTLPPASQRWDRILQASGMKRAKPSPTS
AQTPDQASLHAFADSLERDLDAPSPMHEGDQTRASSRKRSRLDRAVTGPSTQQSFEVRVP
EQRDALHLPLSWRVKRPRTRIGGGLPDPGTPIAADLAASSTVMWEQDAAPFAGAADDFPA
FNEEELAWLMELLPQSGSVGGTI
>UniRef100_UPI000174D731 avirulence protein n=1 Tax=Xanthomonas oryzae RepID=UPI000174D731
@ 1 2 7 15 17 17 17 18 19 19 19 19 19 19 19 19 19 19 19 20 20 20 20 20 20 21 21 22 22 24 25 26 27 29 30
# AIASNIGGKQALETVQRLLPVLCQDHGLTPDQVV 34 3.76042120952199 NO
MVAIASNIGGNQALETVQRLLPVLCQDHGLTPDQVVAIASHGGKQALETVQRLLPVLCQD
HGLTPDQVVAIASNIGGKQALETVQRLLPVLCQDHGLTPAQVVAIASNNGGKQALETVQR
LLPVLCQAHGLTPDQVVAIASNNGGKQALETVQRLLPVLCQAHGLTPDQVVAIANNNGGK
QALETVQRLLPVLCQDHGLSPDQVVAIANNNGGKQALETLQRLLPVLCQTHALTPDQVVA
IANNNGGKQALETVQRLLPVLCQDHGLTPDQVVAIASHDGGKQALETVQRLLPVLCQDHG
LTPDQVVAIASNIGGKQALETVQRLLPVLCQDHGLTPDQVVAIASHDGGKQALETVQRLL
PVLCQDHGLTPAQVVAIASHGGGKQALETVQRLLPVLCQAHGLTPDQVVAIASHDGGKQA
LETVQRLLPVLCQAHGLTPNQVVAIASNIGGKQALETVQRLLPVLCQDHGLTPDQVVAIA
SNGGKQALETVQRLLPVLCQAHGLTPDQVVAIASNSGGKQALETVQRLLPVLCQDHGLTP
NQVVAIASNIGGKQALETVQRLLPVLCQDHGLTPDQVVAIASNIGGKQALETVQRLLPVL
CQDHGLTLDQVVAIASHGGGKQALETVQRLLPVLCQDHGLTSDQVVAIASHDGGKQALET
VQRLLPVLCQDHGLTPDQVVAIASNSGGKQALETVQRLLPVLCQDHGLTPAQVVAIASNS
GGKQALETVQRLLPVLCQAHGLTPNQVVAIASNGGGKQALESIVAQLSRPDPALAALTND
HLVALACLGGRPALDAVKKGLPHAPNLIRRVNSRIGERTSHRVADLAQVVRVLEFFQCHS
HPAHAFDEAMTQFGMSRNGLLQLFRRVGVTELEARGGTLPPASQRWDRILQASGMKRAKP
SPTSAQTPDQASLHAFADSLERDLDALSPMHEGDQTRASSRKRSRSDRAVTGPSAQQSFE
VRVPEQHDALHLPLSWRVKRPRTRIGGGLPDPGTPIAADLAASSTVMWEQDAAPFAGAAD
DFPAFNEEELAWLMELLPQSGSVGGTI
>UniRef100_UPI000174D734 TAL effector AvrBs3/PthA n=1 Tax=Xanthomonas oryzae pv. oryzae (strain PXO99A) RepID=UPI000174D734
@ 2 3 5 8 12 12 13 13 13 13 13 13 13 13 13 13 13 13 13 13 13 14 14 14 14 15 15 15 15 17 17 20 21 23 23
# VAIASNGGGKQALETVQRLLPVLCQAHGLTPDQV 34 3.68717929788455 NO
MVAIASNIGGKQALETVQRLLPVLCQAHGLTPDQVVAIASNSGGKQALETVQRLLPVLCQ
DHGLTPDQVVAIASHDGGKQALETVQRLLPVLCQAHGLTPDQVVAIASHGGGKQALETVQ
RLLPVLCQAHGLTPDQVVAIASNSGGKQALETVQRLLPVLCQAHGLTPDQVVAIANNNGG
KQALETVQRLLPVLCQDHGLSPDQVVAIASHDGGKQALETVQRLLPVLCQDHGLTPDQVV
AIASHGGKQALETVQRLLPVLCQDHGLTPDQVVAIASNGGGKQALETVQRLLPVLCQDHG
LTPDQVVAIANNNGGKQALATVQRLLPVLCQAHGLTPDQVVAIANNNGGKQALATVQRLL
PVLCQAHGLTPDQVVAIASHDGGKQALETVQRLLPVLCQAHGLTPDQVVAIASHDGGKQA
LETVQRLLPVLCQAHGLTPDQVVAIASNGGGKQALETVQRLLPVLCQAHGLTPDQVVAIA
SHDGGKQALETVQRLLPVLCQDHGLTPDQVVAIASNGGGKQALESIVAQLSRPDPALAAL
TNDHLVALACLGGRPALDAVKKGLPHAPELIRRINRRIPERTSHRVADLAHVVRVLGFFQ
SHSHPAQAFDDAMTQFGMSRHGLVQLFRRVGVTEFEARYGTLPPASQRWDRILQASGMKR
AKPSPTSAQTPDQASLHAFADSLERDLDAPSPMHEGDQTRASSRKRSRSDRAVTGPSTQQ
SFEVRVPEQHDALHLPLSWRVKRPRTRIGGGLPDPGTPIAADLAASSTVMWEQDAAPFAG
AADDFPAFNEEELAWLMELLPQSGSVGGTI
>UniRef100_UPI000174D7A0 avirulence protein n=1 Tax=Xanthomonas oryzae RepID=UPI000174D7A0
@ 0 0 6 14 15 15 15 15 15 15 15 15 15 15 15 15 15 15 15 15 15 16 16 16 16 16 16 16 18 19 22 24 26 27 28
# ALETVQRLLPVLCQDHGLTPDQVVAIASNGGGKQ 34 3.72380025370327 NO
MTAVEAVHAWRNALTGAPLNLTPDQVVAIASNIGGNQALETVQRLLPVLCQAHGLTPDQV
VAIASNGGKQALETVQRLLPVLCQDHSLTPDQVVAIASNIGGKQALETVQRLLPVLCQDH
GLTPDQVVAIASNSGGKQALETVQRLLPVLCQDHGLTPDQVMTIASNNGGKQALETVQRL
LPVLCQDHGLTPDQVVTIASNGGGKQALETVQRLLPVLCQDHGLTPAQVVAIANNNGGKQ
ALETVQRLLPVLCQAHGLTPAQVVAIASNSGGKQALETVQRLLPVLCQAHGLTPDQVVAI
ASNGGKQALETVQRLLPVLCQAHGLTPDQVVAIASNSGGKQALETVQRLLPVLCQAHGLT
PDQVVAIANNNGGKQALETVQRLLPVLCQDHGLTPDQVVAIASNSGGKQALETVQRLLPV
LCQDHGLTPDQVVAIASNGGKQALETVQRLLPVLCQDHGLTPDQVVAIASNIGGKQALET
VQRLLPVLCQDHGLTPDQVVAIASHGGGKQALETVQRLLPVLCQDHGLTSDQVVAIASHD
GGKQALETVQRLLPVLCQDHGLTPDQVVAIASNIGGKQALETVQRLLPVLCQDHGLTLDQ
VVAIASHDGGKQALETVQRLLPVLCQDHGMTPDQVVAIASHDGGKQALETVQRLLPVLCQ
DHGLTPDQVVAIASNGGGKQALESIVAQLSRPDPALAALTNDHLVALACLGGRPALDAVK
KGLPHAPELIRRINRRIPERTSHRVADLAHVVRVLGFFQSHSHPAQAFDDAMTQFGMSRH
GLVQLFRRVGVTELEARCGTLPPASQRWDRILQASGMKRAKPSPTSAQTPDQASLHAFAD
SLERDLDAPSPMHEGDQTRASSRKRSRSDRAVTGPSTQQSFEVRVPEQHDALHLPLSWRV
KRPRTRIGGGLPDPGTPIAADLAASSTVMWEQDAAPFAGAADDFPAFNEEELAWLMELLP
QSGSVGGTI
>UniRef100_UPI000174D7A1 avirulence protein n=1 Tax=Xanthomonas oryzae RepID=UPI000174D7A1
@ 0 4 10 16 19 19 19 19 19 19 19 19 19 19 19 19 19 19 19 19 19 19 20 20 20 20 21 21 21 21 26 26 26 29 29
# GKQALETVQRLLPVLCQDHGLTPDQVVAIASNIG 34 3.76042120952199 NO
MTAVEAVHAWRNALTGAPLNLTPDQVVAIASNIGGKQALETVQRLLPVLCQDHGLTPDQV
VAIASHGGGKQALETVQRLLPVLCQAHGLTPDQVVAIASNIGGKQALETVQRLLPVLCQD
HGLTPDQVVAIASHGGGKQALETVQRLLPVLCQDHGLTPDQVVAIASNIGGKQALETVQR
LLPVLCQDHGLIPDQVVAIASNIGGKQALETVQRLLPVLCQDHGLTPDQVVAIASNIGGK
QALETVQRLLPVLCQAHGLTPDQVVAIASHDGGKQALETVQRLLPVLCQDHGLTPAQVVA
IASNNGGKQALETVQRLLPVLCQAHGLTPDQVVAIASHDGGKQALETVQRLLPVLCQDHG
LTPAQVVAIASNSGGKQALETVQRLLPVLCQDHGLTPDQVVAIASNGGGKQALETVQRLL
PVLCQDHGLTPDQVVAIASSSGGKQALETVQRLLPVLCQDHGLTPDQVVAIASHDGGKQA
LETVQRLLPVLCQDHGLTPDQVVAIASNIGGKQALETVQRLLPVLCQAHGLTPDQVVAIA
SNIGGKQALETVQRLLPVLCQDHGLTPDQVVAIANNNGGKQALETVQRLLPVLCQDHGLT
PDQVVAIASNIGGKQALETVQRLLPVLCQDHGLTPAQVVAIANNNGGKQALETVQRLLPV
LCQDHGLTPDQVVAIASNIGGKQALETVQRLLPVLCQDHGLTPDQVVAIASNGGGKQALE
SIVAQLSRPDPALAALTNDHLVALACLGGRPALDAVKKGLPHAPELIKRINRRIPERTSH
RVADLPERTSHRVADLAHVVRVLGFFQSHSHPAQAFDDAMTQFGMSRHGLVQLFRRVGVT
EFEARCGTLPPASQRWDRILQASGMKRAKPSPTSAQTPDQASLHAFADSLERDLDAPSPM
HEGDQTRASSRKRSRSDRAVTGPSTQQSFEVRVPEQHDALHLPLSWRVKRPRTRIGGGLP
DPGTPIAADLAASSTVMWEQDAAPFAGAADDFPAFNEEELAWLMELLPQSGSVGGTI
>UniRef100_UPI000174D871 TAL effector AvrBs3/PthA n=1 Tax=Xanthomonas oryzae pv. oryzae (strain PXO99A) RepID=UPI000174D871
@ 0 2 4 9 14 14 14 14 14 14 14 14 14 14 14 14 14 14 14 15 15 15 15 15 15 15 15 15 15 17 17 18 19 23 23
# VVAIASNIGGKQALETVQRLLPVLCQDHGLTPDQ 34 3.76042120952199 NO
MVAIASNIGGKQALETVQRLLPVLCQAHGLTPDQVVAIANNNGGKQALETVQRLLPVLCQ
AHGLTPAQVVAIASNNGGKQALETVQRLLPVLCQDHGLTPDQVVAIASNIGGKQALETVQ
RLLPVLCQDHGLTPDQVVAIASNIGGKQALETVQRLLPVLCQTHALTPDQVVAIASNIGG
KQALETVQRLLPVLCQDHGLTPAQVVAIASHDGGKQALETVQRLLPVLCQDHGLTPDQVV
AIASNSGGKQALETVQRLLPVLCQAHGLTLDQVVAIASHGGGKQALETVQRLLPVLCQDH
GLTPDQVVAIASNNGGKQALETVQRLLPVLCQDHGLIPDQVVAIANNNGGKQALETVQRL
LPVLCQAHGLTTDQVVTIASNNGGKQALETVQRLLPVLCQDHGLTPDQVVAIASNIGGKQ
ALETVQRLLPVLCQDHGLTLDQVVAIASNIGGKQALETVQRLLPVLCQDHGLTPDQVVAI
ASHGGGKQALETVQRLLPVLCQDHGLTPDQVVAIASHDGGKQALESIVAQLSRPDPALAA
LTNDHLVALACLGGRPALDAVKKGLPHAPELIRRINRRIPERTSHRVADYAQVVRVLEFF
QCHSHPAYAFDEAMTQFGMSRNGLVQLFRRVGVTELEARGGTLPPASQRWDRILQASGMK
RAKPSPTSAQTPDQASLHAFADSLERDLDAPSPMHEGDQTGASSRKRSRSDRAVTGPSAQ
QSFEVRVPEQHDALHLPLSWRVKRPRTRIGGGLPDPGTPIAADLAASSTVMWEQDAAPFA
GAADDFPAFNEEELAWLMELLPQSGSVGGTI
>UniRef100_UPI000174DA96 TAL effector AvrBs3/PthA n=1 Tax=Xanthomonas oryzae pv. oryzae (strain PXO99A) RepID=UPI000174DA96
@ 0 0 3 6 11 11 11 11 12 12 12 12 12 12 12 12 12 12 12 12 12 12 13 13 13 13 13 13 13 13 13 15 16 18 18
# VQRLLPVLCQAHGLTPDQVVAIASHDGGKQALET 34 3.66497672429151 NO
MQRLLPVLCQAHGLTPDQVVAIASHDGGKQALETVQRLLPVLCQAHGLTPAQVVAIASHD
GGKQALETVQRLLPVLCQAHGLTLDQVVAIASNGGGKQALETVQRLLPVLCQAHGLTPDQ
VVAIASHDGGKQALETVQRLLPVLCQDHGLTPAQVVAIASNNGGKQALETVQRLLPVLCQ
AHGLTLDQVVAIASNGGGKQALETVQRLLPVLCQAHGLTPDQVVAIASHDGGKQALETVQ
RLLPVLCQDHGLTPAQVVAIASNNGGKQALETVQRLLPVLCQAHGLTPDQVVAIASHDGG
KQALETVQRLLPVLCQAHGLTPDQVVAIASNGGGKQALETVQRLLPVLCQAHGLTPDQVV
AIASHDGGKQALETVQRLLPVLCQDHGLTPDQVVAIASNIGGKQALETVQRLLPVLCQDH
GLTPDQVVAIASNGGKQALESIVAQLSRPDPALAALTNDHLVALACLGGRPALDAVKKGL
PHAPELIRRVNSRIGERTSHRVADLAHVVRVLGFFQSHSHPAQAFDDAMTQFGMSRHGLV
QLFRRVGVTEFEARCGTIPPASQRWDRILQASGTKRAKPSPTSAQTPDQASLHAFPDSLE
RDLDAPSPMHEGDQTRASRRKRS
>UniRef100_UPI000174DAF8 TAL effector AvrBs3/PthA n=1 Tax=Xanthomonas oryzae RepID=UPI000174DAF8
@ 2 5 9 11 12 13 13 14 15 15 15 15 15 15 15 15 15 15 15 15 15 16 17 17 17 18 18 18 18 18 18 18 18 18 19
# TVQRLLPVLCQDHGLTPDQVVAIASHDGGKQALE 34 3.67939510651719 NO
MTAVEAVHAWRNALTGAPLNLTPDQVVAIASNSGGKQALETVQRLLPVLCQDHGLTPDQV
VAIASHDGGKQALETVQRLLPVLCQDHGLTPDQVVAIASNGGGKQALETVQRLLPVLCQD
HGLTPDQVVAIASNGGGKQALETVLCQAHGLTPAQVVAIASNGGGKQALETVQRLLPVLC
QAHGLTLDQVVAIASNGGGKQALETVQRLLPVLCQAHGLTPAQVVAIASNGGGKQALETV
QRLLPVLCQAHGLTPAQVVAIASHDGGKQALETVQRLLPVLCQAHGLTLDQVVAIASHDG
GKQALETVQRLLPVLCQAHGLTLDQVVAIASHDGGKQALETVQRLLPVLCQDHGLTPAQV
VAIASNNGGKQALETVQRLLPVLCQDHGLTPDQVVAIASHDGGKQALETMQRLLPVLCQA
HGLTPDQVVAIASNGGGKQALETVQRLLPVLCQAHGLTPDQVVAIASHDGGKQALETVQR
LLPVLCQDHGLTPDQVVAIASHDGGKQALETVQRLLQVLCQDHGLTPDQVVAIASHDGGK
QALETVQRLLPVLCQDHGLTPDQVVAIASHDGGKQALETVQRLLPVLCQDHGLTPDQVVA
IASNGGKQALESIVAQLSRRDPALAALTNDQLVALACLGGRPAPHSRKRKSHD
>UniRef100_UPI000174DD01 avirulence protein n=1 Tax=Xanthomonas oryzae RepID=UPI000174DD01
@ 1 4 8 10 13 14 14 14 14 14 16 16 16 16 16 17 17 17 17 17 17 18 19 19 19 19 19 20 20 24 25 27 29 31 31
# PDQVVAIASHDGGKQALETVQRLLPVLCQDHGLT 34 3.67939510651719 NO
MDLRTLGYSQQQQEKIKPKVRSTVAQHHEALVGHGFTHAHIVALSQHPAALGTVAVTYQD
IIRALPEATHEDIVGVGKQWSGARALEALLTEAGELRGPPLQLDTGQLLKIAKRGGVTAV
KAVHAWRNALTGAPLNLTPAQVVAIASHDGGNQALETVQRLLPVLCQDHGLTPAQVVAIA
SHDGGKQALETVQRLLPVLCQDHGLTPDQVVAIASHDGGKQALETVQRLLPVLCQDHGLT
PAQAVAIASNGGGKQALETVQRLLPVLCQDHGLTPDQVVAIASNGGKQALETVQRLLPVL
CQDHGLTPDQVVAIASNNGGKQALETVQRLLPVLCQDHGLTPDQVVAIASHDGGKQALET
VQRLLPVLCQDHGLTPDQVVAIASHDGGKQALETVQRLLPVLCQDHGLTPDQVVAIASNG
GKQALETVQRLLPVLCQDHGLTLAQVVAIASNIGGKQALETVQRLLPVLCQDHGLTPDQV
VAIASNIGGKQALETVQRLLPVLCQDHGLTPDQVVAIASNNGGKQALETVQRLLPVLCQD
HGLTPDQVVAIASHDGGKQALETVQRLLPVLCQDHGLTPAQVVAIASHIGGKQALETVQR
LLPVLCQDHGLTLDQVVAIASNDGSKQALETVQRLLPVLCQDHGLTPDQVVAIASHDGGK
QALETVQRLLPVLCQDHGLTPNQVVAIASNIGGKQALETVQRLLPVLCQAHGLTPDQVVA
IASHDGGKQALETVQRLLPVLCQNHGLTPDQVVAIASNGGGKQALETVQRLLPVLCQDHG
LTPDQVVAIASNGGGKQALESIVAQLSRPDPALAALTNDHLVALACLGGRPALDAVKKGL
PHAPELIRRINRRIPERTSHRVADLAHVVRVLGFFQSHSHPAQAFDDAMTQFGMSRHGLV
QLFRRVGVTELEARCGTLPPASQRWDRILQASGMKRAKPSPTSAQTPDQASLHAFADSLE
RDLDAPSPMHEGDQTRASNRKRSRSDRAVTGPSTQQSFEVRVPEQRDALHLPLSWRVKRP
RTRIGGGLPDPGTPIAADLAASSTVMWEQDAAPFAGAADDFPAFNEEELAWLMELLPQSG
SVGGTI
>UniRef100_UPI000174DD3B TAL effector AvrBs3/PthA n=1 Tax=Xanthomonas oryzae pv. oryzae (strain PXO99A) RepID=UPI000174DD3B
@ 1 1 4 8 12 13 13 13 13 13 13 13 13 13 13 13 13 13 13 13 13 13 14 14 14 14 14 15 15 16 19 21 23 24 25
# GKQALETVQRLLPVLCQAHGLTPDQVVAIASNGG 34 3.68717929788455 NO
MTAVEAVHASRNALTGAPLNLTPDQVVAIASNIGGNQALETVQRLLPVLCQDHGLTPDQV
VAIANNNGGKQALETVQRLLPVLCQAHGLTPDQVVAIASNGGKQALETVQRLLPVLCQAH
GLTPNQVVAIASNGGGKQALETVQRLLPVLCQAHGLTQDQVVAIASNSGGKQALETVQRL
LPVLCQAHGLTPAQVVAIASNNGGKQALETVQRLFPVLCQDHGLTPDQVVTIANNNGGKQ
ALETVQRLLPVLCQAHGLIPDQVVAIANNNGGKQALETVQRLLPVLCQAHGLTPAQVVAI
ASNIGGKQALETVQRLLPVLCRAHGLTPAQVVAIANNNGGKQALETVQRLLPVLCQAHGL
TPDQVVAIASNIGGKQALETVQRLLPVLCQDHGLTPDQVVAIASNGGKQALETVQRLLPV
LCQDHGLTPAQVVAIASHDGGKQALETVQRLLPVLCQDHGLTLDQVVAIASHDGGKQALE
TVQRLLPVLCQDHGLTLDQVVAIASNIGGKQALETVQRLLPVLCQDHGLTPDQVVAIASN
GGGKQALETVQRLLPVLCQDHGLTPDQVVAIASNGGGKQALESIVAQLSRPDPALAALTN
DHLVALACLGGRPALDAVKKGLPHAPELIRRINRRIPERTSHRVADLAHVVRVLGFFQSH
SHPAQAFDDAMTQFGMSRHGLVQLFRRVGVTEFEARCGTLPPASQRWDRILQASGMKRAK
PSPTSAQTPDQASLHAFADSLERDLDAPSPMHEGDQTRASSRKRSRSDRAVTGPSTQQSF
EVRVPEQRDALHLPLSWRVKRPRTRIGGGLPDPGTPIAADLAASSTVMWEQDAAPFAGAA
DDFPAFNEEELAWLMELLPQSGSVGGTI
>UniRef100_UPI000174DD3F avirulence protein n=1 Tax=Xanthomonas oryzae RepID=UPI000174DD3F
@ 1 4 7 10 11 11 11 11 11 11 11 11 11 11 11 11 11 11 11 11 11 12 12 12 12 12 13 13 13 13 15 17 18 19 21
# GKQALETVQRLLPVLCQDHGLTPDQVVAIASHGG 34 3.66497672429151 NO
MTAVEAVHAWRNALTGAPLNLTPDQVVAIASNIGGKQALETVQRLLPVLCQDHGLTPDQV
VAIASNNGGKQALETVQRLLPVLCQAHGLTPDQVVAIASNIGGKQALETVQRLLPVLCQD
HGLTPDQVVAIASHGGGKQALETVQRLLPVLCQDHGLTPDQVVAIASHGGGKQALETVQR
LLPVLCQDHGLTPDQVVAIANNVGGKQALATVQRLLPVLCQDHGLTPDQVVAIASHGGGK
QALETVQRLLPVLCQDHGLTPDQVVAIASHDGGKQALETVQRLLPVLCQDHGLTPDQVVA
IASHGGGKQALETVQRLLPVLCQDHGLTPDQVVAIASHDGGKQALETVQRLLPVLCQDHG
LTLDQVVAIASHDGGKKALETVQRLLPVLCQDHGLTPDQVVAIASHDGGKQALETVQRLL
PVLCQDHGLTPDQVVAIASNGGGKQALESIVAQLSRPDPALAALTNDHLVALACLGGRPA
LDAVKKGLPHAPELIRRVNSRIGERTSHRVADYAQVVRVLEFFQCHSHPAYAFDEAMTQF
GMSRHGLVQLFRRVGVTEFEARCGTLPPASQRWDRILQASGMKRAKPSPTSAQTPDQASL
HAFADSLERDLDAPSPMHEGDQTRASSRKRSRSDRAVTGPSAQQSFEVRVPEQRDALHLP
LSWRVKRPRTRIGGGLPDPGTPIAADLAASSTVMWEQDAAPFAGAADDFPAFNEEELAWL
MELLPQSGSVGGTI
>UniRef100_UPI000174DD42 avirulence protein n=1 Tax=Xanthomonas oryzae RepID=UPI000174DD42
@ 2 5 7 12 20 21 21 21 21 21 21 21 21 21 21 21 21 21 21 21 21 21 22 22 22 22 23 23 23 23 26 27 30 31 32
# KQALETVQRLLPVLCQAHGLTPDQVVAIASNNGG 34 3.72380025370327 NO
MTAVEAVHASRNALTGAPLNLTPAQVVAIASNNGGKQALETVQRLLPVLCQAHGLTPAQV
VAIASHDGGKQALETVQRLLPVLCQDHGLTPDQVVAIASNSGGKQALETVQRLLPVLCQD
HGLTPDQVVAIASNGGGKQALETVQRLLPVLCQDHGLTPDQVVAIASHDGGKQALETVQR
LLPVLCQDHGLTPDQLVAIANNNGGKQALETVQRLLPVLCQDHGLTPDQVVAIASNGGKQ
ALETVQRLLPVLCQDHGLTPDQVVAIASNIGGKQALETVQRLLPVLCQAHGLTPAQVVAI
ASHDGGKQALETMQRLLPVLCRAHGLTPAQVVAIASNSGGKQALETVQRLLPVLCQAHGL
TPAQVVAIVSHDGGKQALETVQRLLPVLCQAHGLTPDQVVAIASNNGGKQALETVQRLLP
VLCQDHGLTPDQVVAIASHDGGKQALGTVQRLLPVLCQDHGLTPDQVVAIASNNGGKQAL
ETVQRLLPVLCQDHGLTPDQVVAIASHDGGKQALETVQRLLPVLCQAHGLTPAQVVAIAS
NNGGKQALETVQRLLPVLCQDHGLTPDQVVAIANNNGGKQALETVQRLLPVLCQAHGLTP
AQVVAIASNNGSKQALETVQRLLPVLCQAHGLTPAQVVAIASNNGGKQALETVQRLLPVL
CQAHGLTPDQVVAIASNNGGKQALETVQRLLPVLCQAHGLTPDQVVAIASNNGGKQALET
VQRLLPVLCQAHGLTPDQVVAIASNNGGKQALETVQRLLPVLCQDHGLTPAQVVAIASHD
GGKQALETVQRLLPVLCQDHGLTPAQVVAIASNGGGKQALESIVAQLSRPDPALAALTND
HLVALACLGGRPALDAVKKGLPHAPELIRRVNSRIGERTSHRVADYAQVVRVLEFFQCHS
HPAYAFDEAMTQFGMSRNGLLQLFRRVGVTELEARGGTLPPASQRWDRILQASGMKRAKP
SCASAQTPDQASLHAFADSLERDLDAPSPMHEGDQTRASSRKRSRSDRAVTGPSAQQSFE
VRVPEQRDALHLPLSWRVKRPRTRIGGGLPDPGTPMAADLAASSTVMWEQDAAPFAGAAD
DFPAFNEEELAWLMELLPQSGSVGGTI
>UniRef100_UPI0003D6FAEF PREDICTED: mucin-3A-like isoform X2 n=1 Tax=Mus musculus RepID=UPI0003D6FAEF
@ 1 3 7 11 13 13 13 13 14 14 14 14 14 14 14 16 17 18 18 20 20 20 20 20 20 20 20 20 20 20 20 20 20 20 21
# TLRHTVIHCLDHTQTHSHSLPGPHSDTQSFTAWT 34 3.50169381298876 NO
MDHTQTHSHSLHGPHSDTQSFTAWTTLRHTVIHCMDHTQTHSHSLPGPHSDTQSFTAWTT
LRHTVIHCLDHTQTHSHSLPGPHSDTQSFTAWTTLRHTITHCLDHTQTHSHSLPGPHSDT
QSFTAWTTLRHTVIHCLDHTQTHNHSLHGPHSDTQSLTAWTTLRHTVIHCLDHTQTHSHS
LPGPHSDTQSLPGPHSDTQSFTAWTTLRHTVIHCLDHTQTHNHSLHGPHSDTQSFTAWTT
LRHTIIHCMDHTQTYNHSLPGPHSDTQSFTAWTTLRHTVIHCMDHTQTHSHSLPGPHSDT
QSFTAWTTLRHTVIHCLDHTQTHNHSLPGPHSDTQSFTAWTTLRHTVIHCMDHTQTSHSL
PGPHSDTQSFTAWTTLRHTVIHCLDHTQTHSHSLPGPHSDTQSFTAWTTLRHTVIHCLDH
TQTHNHSLPGPHSDTQSFTAWTTLRHTVIHCMDHTQTSHSLHGPHSDTQSFTAWTTLRHT
VIHCMDHTHTHSHSLPGPHSDTQSFTAWTTLRHTVIHCMDHTQTHSHSLHGPHSDTQSFT
AWTTLRHTIIHCMDHTQTHNHSLPGPHSDTQSLTAWTTLRHTVIHCLDHTQTHNHSLPGP
HSDTQSFTAWTTLRHTVIHCLDHTQTHSHSLHGPHSDTQSFTAWTTLRHTVIHCLDHTQT
HSHSLHGPHSDTQSFTAWTTLRHTITHCMDHTQTHNHSLHRPHSDTQSFTAYIKLSLFR
>UniRef100_UPI0004F424A9 PREDICTED: LOW QUALITY PROTEIN: ankyrin repeat domain-containing protein 36A-like, partial n=1 Tax=Pongo abelii RepID=UPI0004F424A9
@ 3 8 10 10 12 12 13 13 13 13 15 15 15 15 15 16 16 16 16 17 17 17 17 17 17 17 17 18 18 18 18 19 19 20 21
# VSSQKQPALKATTDEKDSVSNIATEIKDGEKSGT 34 3.51440568079846 NO
MLLVLDIIFAATTDEKDSVSNIATEIQDGEKSGTVSSQKQPALKATTDEKDSVSNIATEI
QDGEKSGTVSSQKQPALKATTDEKDSVSNIATEIQDGEKSGTVSSQKQPALKATTDEKDS
VSNIATEIQDGEKCGTVSSQKQPALKATTDEKDSVSNIATEIQDGEKSGTVSSQKQPALK
ATTDEKDSVSNIATEIQDGEKSGTVSSQKQPALKATTDEKDSVSNIATEIHDGEKCGTVS
SQNQQALKATTDEKDSVSNIATEMKDGEKCGTVPSQKPPALKATSDEKDSALNTARDKKD
KKKSRTVPSQKPPALKATSDEKDSALNTARDKKDGKKSRKVPSQKPPALKATSDEKDSAL
NTARDKKDGKKSRTVPSQKPPALKATSDEKDSALNTARDKKDGKKSRTVPSQKPPALKAT
SDEKDSALNIARDKKDGKKSRTVSSQKQPALKATTDEKDSVSNIATEIKDGEKSGTVSSQ
KQPALKATTDEKDSVSNIATEIKDGEKCGTVSSQKQPALQATSDKKDSVSNIATEIKDGQ
QSGTVSSQKKPAWKATSDKKDSVSNIATEIKDGQISGTVSHQKQSAWKVIFKKKVSLLNI
ATEXWADGNLEQXYPENLPTLKATIENKDSVLNTATKMKDVQTSTPAEQDLEMASRGRRQ
KRLEEYENNQATKVKNQIHSRDDLDDIIQSSQIVSEDDDSLCCNCKKVILLIDQHEKKCK
