# Supplementary material for: A TALE-inspired computational screen for proteins that contain approximate tandem repeats
Source: PLoS One. 2017 Jun 15;12(6):e0179173. doi: 10.1371/journal.pone.0179173 (PMC5472282; doi:10.1371/journal.pone.0179173)
Supplement: S3 Material — This pack contains txt and e.fasta files resulting from RR analysis which included identification of tandem repeat, removal of constitute repeats, removal of identical repeats and removal of repeats of Shannon score <3.5. The files contain protein IDs, consensus repeat sequences, repeat lengths and Shannon scores of the repeats for 320 sequences that constituted 85 tandem repeat clusters. (TAR) [file pone.0179173.s004.tar › search34.shannon_above_3.5.log]

SIZE 147 CONSENSUS: ALETVQRLLPVLCQDHGLTPDQVVAIASNGGGKQ SHANNON 3.72380025370327
    ALETVQRLLPVLCQAHGLTPEQVVAIASNGGGKQ >UniRef100_P14727 Avirulence protein AvrBs3 n=1 Tax=Xanthomonas euvesicatoria RepID=AVRB3_XANEU
    ALETVQRLLPVLCQDHGLTPDQVVAIASNIGGKQ >UniRef100_Q56830 Avirulence protein AvrXa10 n=1 Tax=Xanthomonas oryzae pv. oryzae RepID=AVX10_XANOO
    ALETVQRLLPVLCQAHGLTPDQVVAIASNGGGKQ >UniRef100_B2SU53 TAL effector protein PthXo1 n=1 Tax=Xanthomonas oryzae pv. oryzae (strain PXO99A) RepID=PTHX1_XANOP
    ALETVQRLLPVLCQDHGLTPDQVVAIASNIGGKQ >UniRef100_Q6GWX3 Avirulence protein AvrXa7-2M n=1 Tax=Xanthomonas oryzae pv. oryzae RepID=Q6GWX3_XANOO
    ALETVQRLLPVLCQDHGLTPDQVVAIASNDGGKQ >UniRef100_Q6GWX1 Avirulence protein AvrXa7-3M n=1 Tax=Xanthomonas oryzae pv. oryzae RepID=Q6GWX1_XANOO
    ALETVQRLLPVLCQDHGLTPDQVVAIASHDGGKQ >UniRef100_B2SKQ3 Tal9b, TAL effector AvrBs3/PthA n=2 Tax=Xanthomonas oryzae pv. oryzae RepID=B2SKQ3_XANOP
    ALETVQRLLPVLCQAHGLTPAQVVAIASNGGGKQ >UniRef100_Q32XB2 AvrBs3-like protein n=1 Tax=Xanthomonas axonopodis pv. glycines RepID=Q32XB2_9XANT
    ALETVQRLLPVLCEQHGLTPEQVVAIASHDGGKQ >UniRef100_U4M524 Probable avirulence avrBs3/pth family protein, type III effector, TAL effector Xfutal1 n=1 Tax=Xanthomonas fuscans subsp. fuscans RepID=U4M524_9XANT
    ALETVQRLLPVLCQAHGLTPQQVVAIASNGGGKQ >UniRef100_Q07061 Avirulence protein avrBs4 n=2 Tax=Xanthomonas RepID=Q07061_9XANT
    ALETVQRLLPVLCEQHGLTPDQVVAIASNGGGKQ >UniRef100_D9I3F7 Avirulence protein PthC1 n=1 Tax=Xanthomonas axonopodis pv. aurantifolii RepID=D9I3F7_9XANT
    ALETVQRLLPVLCEQHGLTPDQVVAIASNIGGKQ >UniRef100_D9I3F8 Avirulence protein PthC2 n=1 Tax=Xanthomonas axonopodis pv. aurantifolii RepID=D9I3F8_9XANT
    ALETVQRLLPVLCQAHGLTPEQVVAIASNGGGKQ >UniRef100_A4URZ6 PthA n=1 Tax=Xanthomonas citri pv. citri RepID=A4URZ6_XANCI
    ALETVQRLLPVLCQAHGLTPEQVVAIASNGGGKQ >UniRef100_A4URZ5 PthAW n=1 Tax=Xanthomonas citri pv. citri RepID=A4URZ5_XANCI
    ALETVQRLLPVLCQAHGLTPEQVVAIASNGGGKQ >UniRef100_A4URZ7 PthA*2 n=1 Tax=Xanthomonas citri pv. citri RepID=A4URZ7_XANCI
    ALETVQRLLPVLCEQHGLTPDQVVAIASNGGGKQ >UniRef100_D4T0K6 Type III secretion system effector protein n=1 Tax=Xanthomonas fuscans subsp. aurantifolii str. ICPB 11122 RepID=D4T0K6_9XANT
    ALETVQRLLPVLCQAHGLTPEQVVAIASNGGGKQ >UniRef100_J7HGD2 PthAp (Fragment) n=1 Tax=Xanthomonas campestris pv. citri RepID=J7HGD2_XANCI
    ALETVQRLLPVLCQAHGLTPEQVVAIASNGGGKQ >UniRef100_Q9R7J3 Apl1 protein n=1 Tax=Xanthomonas campestris pv. citri RepID=Q9R7J3_XANCI
    ALETVQRLLPVLCQAHGLTPEQVVAIASNGGGKQ >UniRef100_D2K6G2 PthAf n=1 Tax=Xanthomonas campestris pv. citri RepID=D2K6G2_XANCI
    ALETVQRLLPVLCQAHGLTPEQVVAIASNGGGKQ >UniRef100_A2PYH6 Avirulence protein n=1 Tax=Xanthomonas campestris pv. citri RepID=A2PYH6_XANCI
    ALETVQRLLPVLCEQHGLTPDQVVAIASHDGGKQ >UniRef100_Q7X130 PthB n=1 Tax=Xanthomonas campestris pv. citri RepID=Q7X130_XANCI
    ALETVQRLLPVLCQAHGLTPEQVVAIASNGGGKQ >UniRef100_Q9Z3F6 Apl2 protein n=1 Tax=Xanthomonas campestris pv. citri RepID=Q9Z3F6_XANCI
    ALETVQRLLPVLCQAHGLTPEQVVAIASNGGGKQ >UniRef100_A2PYH5 Avirulence protein n=1 Tax=Xanthomonas campestris pv. citri RepID=A2PYH5_XANCI
    ALETVQRLLPVLCQAHGLTPEQVVAIASNGGGKQ >UniRef100_A2PYF9 Avirulence protein n=1 Tax=Xanthomonas campestris pv. citri RepID=A2PYF9_XANCI
    ALETVQRLLPVLCQAHGLTPEQVVAIASNGGGKQ >UniRef100_Q56780 PthA n=1 Tax=Xanthomonas campestris pv. citri RepID=Q56780_XANCI
    ALETVQRLLPVLCQAHGLTPEQVVAIASNGGGKQ >UniRef100_D2K6G3 PthA n=1 Tax=Xanthomonas campestris pv. citri RepID=D2K6G3_XANCI
    ALETVQRLLPVLCQAHGLTPEQVVAIASHDGGKQ >UniRef100_M4UHJ1 TAL effector AvrBs3/PthA n=3 Tax=Xanthomonas RepID=M4UHJ1_9XANT
    ALETVQRLLPVLCQAHGLTPEQVVAIASHDGGKQ >UniRef100_A2PYH7 Avirulence protein n=1 Tax=Xanthomonas campestris pv. citri RepID=A2PYH7_XANCI
    ALETVQRLLPVLCQAHGLTPEQVVAIASHDGGKQ >UniRef100_Q56807 Avrb6 n=1 Tax=Xanthomonas campestris pv. malvacearum RepID=Q56807_XANCM
    ALETVQRLLPVLCEQHGLTPDQVVAIASNGGGKQ >UniRef100_A4URZ8 PthC n=1 Tax=Xanthomonas citri pv. aurantifolii RepID=A4URZ8_XANCI
    ALETVQRLLPVLCQDHGLTPDQVVAIASHGGGKQ >UniRef100_U5ZZ95 Truncated transcription activator-like effector n=1 Tax=Xanthomonas oryzae pv. oryzicola RepID=U5ZZ95_9XANT
    ALETVQRLLPVLCQDHGLTPDQVVAIASHGGGKQ >UniRef100_U5ZZ91 Truncated transcription activator-like effector n=1 Tax=Xanthomonas oryzae pv. oryzicola RepID=U5ZZ91_9XANT
    ALETVQRLLPVLCQDHGLTPDQVVAIASNGGGKQ >UniRef100_Q5FYF5 Avr/Pth3 n=1 Tax=Xanthomonas oryzae pv. oryzicola RepID=Q5FYF5_9XANT
    ALETVQRLLPVLCQAHGLTPDQVVAIASNGGGKQ >UniRef100_Q5FYF4 Avr/Pth14 n=1 Tax=Xanthomonas oryzae pv. oryzicola RepID=Q5FYF4_9XANT
    ALETVQRLLPVLCEQHGLTPDQVVAIASNGGGKQ >UniRef100_D4T7D5 Type III secretion system effector protein n=1 Tax=Xanthomonas fuscans subsp. aurantifolii str. ICPB 10535 RepID=D4T7D5_9XANT
    ALETVQRLLPVLCEQHGLTPDQVVAIASNGGGKQ >UniRef100_D4T7U8 Type III secretion system effector protein n=1 Tax=Xanthomonas fuscans subsp. aurantifolii str. ICPB 10535 RepID=D4T7U8_9XANT
    ALETVQRLLPVLCQAHGLTPQQVVAIASHDGGKQ >UniRef100_Q3ZD72 Hax3 n=1 Tax=Xanthomonas campestris pv. armoraciae RepID=Q3ZD72_XANCA
    ALETVQRLLPVLCQAHGLTPEQVVAIASNGGGKQ >UniRef100_Q3ZD71 Hax4 n=1 Tax=Xanthomonas campestris pv. armoraciae RepID=Q3ZD71_XANCA
    ALETVQRLLPVLCQAHGLTPEQVVAIASNGGGKQ >UniRef100_V5REE0 TalC n=1 Tax=Xanthomonas citri subsp. citri RepID=V5REE0_XANCI
    ALETVQRLLPVLCQAHGLTPDQVVAIASNIGGKQ >UniRef100_O30722 PthN n=1 Tax=Xanthomonas campestris RepID=O30722_XANCA
    ALETVQRLLPVLCQAHGLTPAQVVAIASNGGGKQ >UniRef100_D2D3I5 AvrBs3-like protein n=1 Tax=Xanthomonas axonopodis pv. glycines RepID=D2D3I5_9XANT
    ALETVQRLLPVLCQDHGLTPDQVVAIASNIGGKQ >UniRef100_Q6RKD0 PthXo3 (Fragment) n=1 Tax=Xanthomonas oryzae pv. oryzae RepID=Q6RKD0_XANOO
    ALETVQRLLPVLCQDHGLTPDQVVAIASNIGGKQ >UniRef100_Q6RHW6 Avirulence protein PthXo5 (Fragment) n=1 Tax=Xanthomonas oryzae pv. oryzae RepID=Q6RHW6_XANOO
    ALETVQRLLPVLCQDHGLTPDQVVAIASNIGGKQ >UniRef100_Q9FDG1 AvrXa7 (Fragment) n=1 Tax=Xanthomonas oryzae pv. oryzae RepID=Q9FDG1_XANOO
    ALETVQRLLPVLCQDHGLTPDQVVAIASNSGGKQ >UniRef100_Q6RKD3 Avirulence/virulence protein (Fragment) n=1 Tax=Xanthomonas oryzae pv. oryzae RepID=Q6RKD3_XANOO
    ALETVQRLLPVLCQDHGLTPDQVVAIASHDGGKQ >UniRef100_B0FPF7 Avirulence protein (Fragment) n=1 Tax=Xanthomonas oryzae pv. oryzae RepID=B0FPF7_XANOO
    ALETVQRLLPVLCQAHGLTPDQVVAIASNNGGKQ >UniRef100_B2SKR5 Tal9e, TAL effector AvrBs3/PthA n=2 Tax=Xanthomonas oryzae pv. oryzae RepID=B2SKR5_XANOP
    ALETVQRLLPVLCQAHGLTPEQVVAIASNNGGKQ >UniRef100_G1FM79 TalC n=1 Tax=Xanthomonas oryzae pv. oryzae RepID=G1FM79_XANOO
    ALETVQRLLPVLCQDHGLTPDQVVAIASNSGGKQ >UniRef100_Q6GWX4 Avirulence protein AvrXa7-4M n=1 Tax=Xanthomonas oryzae pv. oryzae RepID=Q6GWX4_XANOO
    ALETVQRLLPVLCQDHGLTPDQVVAIASNDGGKQ >UniRef100_X4YZR1 Transcription activator-like protein 26.5 n=1 Tax=Xanthomonas oryzae pv. oryzae RepID=X4YZR1_XANOO
    ALETVQRLLPVLCQDHGLTPDQVVAIASNSGGKQ >UniRef100_Q2P1F4 Avirulence protein AvrBs3/pth family n=2 Tax=Xanthomonas oryzae pv. oryzae RepID=Q2P1F4_XANOM
    ALETVQRLLPVLCQDHGLTPDQVVAIASHGGGKQ >UniRef100_B2SKR1 Tal9d, TAL effector AvrBs3/PthA n=2 Tax=Xanthomonas oryzae pv. oryzae RepID=B2SKR1_XANOP
    ALETVQRLLPVLCQDHGLTPDQVVAIASNGGGKQ >UniRef100_B2SKQ7 Tal9c, also AvrXa27, TAL effector AvrBs3/PthA n=2 Tax=Xanthomonas oryzae pv. oryzae RepID=B2SKQ7_XANOP
    ALETVQRLLPVLCQDHGLTPDQVVAIASHDGGKQ >UniRef100_B9VQX6 Avirulence protein Avrxa5 n=1 Tax=Xanthomonas oryzae pv. oryzae RepID=B9VQX6_XANOO
    ALETVQRLLPVLCQDHGLTPDQVVAIASNSGGKQ >UniRef100_Q6GWX7 Avirulence protein AvrXa7-1M n=1 Tax=Xanthomonas oryzae pv. oryzae RepID=Q6GWX7_XANOO
    ALETVQRLLPVLCQDHGLTPDQVVAIASNSGGKQ >UniRef100_Q9EZV3 Avirulence protein n=1 Tax=Xanthomonas oryzae pv. oryzae RepID=Q9EZV3_XANOO
    ALETVQRLLPVLCQDHGLTPDQVVAIASNIGGKQ >UniRef100_B2ZG29 Avr/pthC8b n=1 Tax=Xanthomonas oryzae pv. oryzae RepID=B2ZG29_XANOO
    ALETVQRLLPVLCQDHGLTPDQVVAIASNGGGKQ >UniRef100_B2SN77 Tal7a, TAL effector AvrBs3/PthA n=1 Tax=Xanthomonas oryzae pv. oryzae (strain PXO99A) RepID=B2SN77_XANOP
    ALETVQRLLPVLCQDHGLTPDQVVAIASHGGGKQ >UniRef100_B2SN81 Tal7b, TAL effector AvrBs3/PthA n=2 Tax=Xanthomonas oryzae pv. oryzae RepID=B2SN81_XANOP
    ALETVQRLLPVLCQDHGLTPDQVVAIASHGGGKQ >UniRef100_Q5H3I0 Avirulence protein n=1 Tax=Xanthomonas oryzae pv. oryzae (strain KACC10331 / KXO85) RepID=Q5H3I0_XANOR
    ALETVQRLLPVLCQDHGLTPDQVVAIASNIGGKQ >UniRef100_Q5H3H9 Avirulence protein n=1 Tax=Xanthomonas oryzae pv. oryzae (strain KACC10331 / KXO85) RepID=Q5H3H9_XANOR
    ALETVQRLLPVLCQDHGLTPDQVVAIASHGGGKQ >UniRef100_Q5H0J1 Hypothetical 125K protein n=1 Tax=Xanthomonas oryzae pv. oryzae (strain KACC10331 / KXO85) RepID=Q5H0J1_XANOR
    ALETVQRLLPVLCQAHGLTPDQVVAIASNNGGKQ >UniRef100_Q5H0Y6 Avirulence protein n=1 Tax=Xanthomonas oryzae pv. oryzae (strain KACC10331 / KXO85) RepID=Q5H0Y6_XANOR
    ALETVQRLLPVLCQDHGLTPDQVVAIASHDGGKQ >UniRef100_Q5GYF3 Avirulence protein n=1 Tax=Xanthomonas oryzae pv. oryzae (strain KACC10331 / KXO85) RepID=Q5GYF3_XANOR
    ALETVQRLLPVLCQDHGLTPAQVVAIASHDGGKQ >UniRef100_Q5GUW4 Avirulence/virulence protein n=1 Tax=Xanthomonas oryzae pv. oryzae (strain KACC10331 / KXO85) RepID=Q5GUW4_XANOR
    ALETVQRLLPVLCQDHGLTPDQVVAIASNIGGKQ >UniRef100_Q5H0I8 Avirulence protein n=1 Tax=Xanthomonas oryzae pv. oryzae (strain KACC10331 / KXO85) RepID=Q5H0I8_XANOR
    ALETVQRLLPVLCQDHGLTPDQVVAIASNGGGKQ >UniRef100_Q5H0Y9 Hypothetical 125K protein n=1 Tax=Xanthomonas oryzae pv. oryzae (strain KACC10331 / KXO85) RepID=Q5H0Y9_XANOR
    ALETVQRLLPVLCQDHGLTPDQVVAIASNSGGKQ >UniRef100_Q5H0J2 Avirulence protein n=1 Tax=Xanthomonas oryzae pv. oryzae (strain KACC10331 / KXO85) RepID=Q5H0J2_XANOR
    ALETVQRLLPVLCQDHGLTPDQVVAIASNGGGKQ >UniRef100_Q5H0Z0 Hypothetical 125K protein n=1 Tax=Xanthomonas oryzae pv. oryzae (strain KACC10331 / KXO85) RepID=Q5H0Z0_XANOR
    ALETVQRLLPVLCQDHGLTPDQVVAIASNIGGKQ >UniRef100_Q5H0K3 Hypothetical 125K protein n=1 Tax=Xanthomonas oryzae pv. oryzae (strain KACC10331 / KXO85) RepID=Q5H0K3_XANOR
    ALETVQRLLPVLCQDHGLTPDQVVAIASNDGGKQ >UniRef100_Q5GYF2 Avirulence protein n=1 Tax=Xanthomonas oryzae pv. oryzae (strain KACC10331 / KXO85) RepID=Q5GYF2_XANOR
    ALETVQRLLPVLCQDHGLTPDQVVAIASNGGGKQ >UniRef100_Q5GYF4 Avirulence protein n=1 Tax=Xanthomonas oryzae pv. oryzae (strain KACC10331 / KXO85) RepID=Q5GYF4_XANOR
    ALETVQRLLPVLCQDHGLTPDQVVAIASNGGGKQ >UniRef100_G7TBT7 TAL effector protein Tal4b (AvrBs3 and PthA family of transcription activator-like effector proteins) n=1 Tax=Xanthomonas oryzae pv. oryzicola (strain BLS256) RepID=G7TBT7_XANOB
    ALETVQRLLPVLCQDHGLTPDQVVAIASHGGGKQ >UniRef100_G7TJZ4 Truncated TAL effector protein Tal2h n=1 Tax=Xanthomonas oryzae pv. oryzicola (strain BLS256) RepID=G7TJZ4_XANOB
    ALETVQRLLPVLCQAHGLTPAQVVAIASHDGGKQ >UniRef100_G7T9N9 TAL effector protein Tal1a (AvrBs3 and PthA family of transcription activator-like effector proteins) n=1 Tax=Xanthomonas oryzae pv. oryzicola (strain BLS256) RepID=G7T9N9_XANOB
    ALETVQRLLPVLCQDHGLTPDQVVAIASNGGGKQ >UniRef100_G7TK03 Truncated TAL effector protein Tal2b n=1 Tax=Xanthomonas oryzae pv. oryzicola (strain BLS256) RepID=G7TK03_XANOB
    ALETVQRLLPVLCQDHGLTPDQVVAIASNGGGKQ >UniRef100_G7TL77 TAL effector protein Tal9a (AvrBs3 and PthA family of transcription activator-like effector proteins) n=1 Tax=Xanthomonas oryzae pv. oryzicola (strain BLS256) RepID=G7TL77_XANOB
    ALETVQRLLPVLCQAHGLTPAQVVAIASHDGGKQ >UniRef100_G7TK31 TAL effector protein Tal6 (AvrBs3 and PthA family of transcription activator-like effector proteins) n=1 Tax=Xanthomonas oryzae pv. oryzicola (strain BLS256) RepID=G7TK31_XANOB
    ALETVQRLLPVLCQAHGLTPAQVVAIASHDGGKQ >UniRef100_G7TLR5 TAL effector protein Tal3c (AvrBs3 and PthA family of transcription activator-like effector proteins) n=1 Tax=Xanthomonas oryzae pv. oryzicola (strain BLS256) RepID=G7TLR5_XANOB
    ALETVQRLLPVLCQDHGLTPDQVVAIASNGGGKQ >UniRef100_G7T9N7 TAL effector protein Tal1b (AvrBs3 and PthA family of transcription activator-like effector proteins) n=1 Tax=Xanthomonas oryzae pv. oryzicola (strain BLS256) RepID=G7T9N7_XANOB
    ALETVQRLLPVLCQDHGLTPDQVVAIASNDGGKQ >UniRef100_G7TK02 TAL effector protein Tal2c (AvrBs3 and PthA family of transcription activator-like effector proteins) n=1 Tax=Xanthomonas oryzae pv. oryzicola (strain BLS256) RepID=G7TK02_XANOB
    ALETVQRLLPVLCQAHGLTPDQVVAIASHDGGKQ >UniRef100_G7TMB2 TAL effector protein Tal11a (AvrBs3 and PthA family of transcription activator-like effector proteins) n=1 Tax=Xanthomonas oryzae pv. oryzicola (strain BLS256) RepID=G7TMB2_XANOB
    ALETVQRLLPVLCQDHGLTPDQVVAIASNGGGKQ >UniRef100_G7TIK0 TAL effector protein Tal8 (AvrBs3 and PthA family of transcription activator-like effector proteins) n=1 Tax=Xanthomonas oryzae pv. oryzicola (strain BLS256) RepID=G7TIK0_XANOB
    ALETVQRLLPVLCQDHGLTPDQVVAIASHDGGKQ >UniRef100_G7TMA7 TAL effector protein Tal11b (AvrBs3 and PthA family of transcription activator-like effector proteins) n=1 Tax=Xanthomonas oryzae pv. oryzicola (strain BLS256) RepID=G7TMA7_XANOB
    ALETVQRLLPVLCQDHGLTPDQVVAIASNGGGKQ >UniRef100_G7TK63 TAL effector protein Tal7 (AvrBs3 and PthA family of transcription activator-like effector proteins) n=1 Tax=Xanthomonas oryzae pv. oryzicola (strain BLS256) RepID=G7TK63_XANOB
    ALETVQRLLPVLCQDHGLTPDQVVAIASNGGGKQ >UniRef100_G7TK00 TAL effector protein Tal2e (AvrBs3 and PthA family of transcription activator-like effector proteins) n=1 Tax=Xanthomonas oryzae pv. oryzicola (strain BLS256) RepID=G7TK00_XANOB
    ALETVQRLLPVLCQAHGLTPDQVVAIASNNGGKQ >UniRef100_G7TG54 TAL effector protein Tal5a (AvrBs3 and PthA family of transcription activator-like effector proteins) n=1 Tax=Xanthomonas oryzae pv. oryzicola (strain BLS256) RepID=G7TG54_XANOB
    ALETVQRLLPVLCQDHGLTPDQVVAIASHGGGKQ >UniRef100_G7TJZ9 TAL effector protein Tal2f (AvrBs3 and PthA family of transcription activator-like effector proteins) n=1 Tax=Xanthomonas oryzae pv. oryzicola (strain BLS256) RepID=G7TJZ9_XANOB
    ALETVQRLLPVLCQDHGLTPDQVVAIASHDGGKQ >UniRef100_G7TK09 TAL effector protein Tal2a (AvrBs3 and PthA family of transcription activator-like effector proteins) n=1 Tax=Xanthomonas oryzae pv. oryzicola (strain BLS256) RepID=G7TK09_XANOB
    ALETVQRLLPVLCQAHGLTPDQVVAIASHGGGKQ >UniRef100_G7TL76 TAL effector protein Tal9b (AvrBs3 and PthA family of transcription activator-like effector proteins) n=1 Tax=Xanthomonas oryzae pv. oryzicola (strain BLS256) RepID=G7TL76_XANOB
    ALETVQRLLPVLCQAHGLTPDQVVAIASHGGGKQ >UniRef100_G7TM99 TAL effector protein Tal10 (AvrBs3 and PthA family of transcription activator-like effector proteins) n=1 Tax=Xanthomonas oryzae pv. oryzicola (strain BLS256) RepID=G7TM99_XANOB
    ALETVQRLLPVLCQDHGLTPDQVVAIASNGGGKQ >UniRef100_G7TBT6 TAL effector protein Tal4c (AvrBs3 and PthA family of transcription activator-like effector proteins) n=1 Tax=Xanthomonas oryzae pv. oryzicola (strain BLS256) RepID=G7TBT6_XANOB
    ALETVQRLLPVLCQAHGLTPDQVVAIASNGGGKQ >UniRef100_G7TG55 TAL effector protein Tal5b (AvrBs3 and PthA family of transcription activator-like effector proteins) n=1 Tax=Xanthomonas oryzae pv. oryzicola (strain BLS256) RepID=G7TG55_XANOB
    ALETVQRLLPVLCQAHGLTPAQVVAIASNGGGKQ >UniRef100_G7TLQ9 TAL effector protein Tal3b (AvrBs3 and PthA family of transcription activator-like effector proteins) n=1 Tax=Xanthomonas oryzae pv. oryzicola (strain BLS256) RepID=G7TLQ9_XANOB
    ALETVQRLLPVLCQDHGLTPDQVVAIASNGGGKQ >UniRef100_G7TBT8 TAL effector protein Tal4a (AvrBs3 and PthA family of transcription activator-like effector proteins) n=1 Tax=Xanthomonas oryzae pv. oryzicola (strain BLS256) RepID=G7TBT8_XANOB
    ALETVQRLLPVLCQAHGLTPAQVVAIASNIGGKQ >UniRef100_G7TLQ5 TAL effector protein Tal3a (AvrBs3 and PthA family of transcription activator-like effector proteins) n=1 Tax=Xanthomonas oryzae pv. oryzicola (strain BLS256) RepID=G7TLQ5_XANOB
    ALETVQRLLPVLCQAHGLTPDQVVAIASHDGGKQ >UniRef100_G7T9N6 TAL effector protein Tal1c (AvrBs3 and PthA family of transcription activator-like effector proteins) n=1 Tax=Xanthomonas oryzae pv. oryzicola (strain BLS256) RepID=G7T9N6_XANOB
    ALETVQRLLPVLCQDHGLTPDQVVAIASNGGGKQ >UniRef100_G7TJZ8 TAL effector protein Tal2g (AvrBs3 and PthA family of transcription activator-like effector proteins) n=1 Tax=Xanthomonas oryzae pv. oryzicola (strain BLS256) RepID=G7TJZ8_XANOB
    ALETVQRLLPVLCQAHGLTPDQVVAIASNGGGKQ >UniRef100_G7TB83 TAL effector protein Tal12 (AvrBs3 and PthA family of transcription activator-like effector proteins) n=1 Tax=Xanthomonas oryzae pv. oryzicola (strain BLS256) RepID=G7TB83_XANOB
    ALETVQRLLPVLCQAHGLTPEQVVAIASNGGGKQ >UniRef100_Q8PRM3 Avirulence protein n=1 Tax=Xanthomonas axonopodis pv. citri (strain 306) RepID=Q8PRM3_XANAC
    ALETVQRLLPVLCQAHGLTPEQVVAIASNGGGKQ >UniRef100_Q8PRG7 Avirulence protein n=1 Tax=Xanthomonas axonopodis pv. citri (strain 306) RepID=Q8PRG7_XANAC
    ALETVQRLLPVLCQAHGLTPEQVVAIASNGGGKQ >UniRef100_Q8PRK7 Avirulence protein n=1 Tax=Xanthomonas axonopodis pv. citri (strain 306) RepID=Q8PRK7_XANAC
    ALETVQRLLPVLCQAHGLTPEQVVAIASNIGGKQ >UniRef100_M4W9J1 Avirulence protein PthAw1 n=2 Tax=Xanthomonas citri subsp. citri RepID=M4W9J1_XANCI
    ALETVQRLLPVLCQAHGLTPEQVVAIASNGGGKQ >UniRef100_M4WND2 Avirulence protein PthAw2 n=1 Tax=Xanthomonas citri subsp. citri Aw12879 RepID=M4WND2_XANCI
    ALETVQRLLPVLCQAHGLTPEQVVAIASNGGGKQ >UniRef100_M4U2G0 Avirulence protein n=1 Tax=Xanthomonas axonopodis Xac29-1 RepID=M4U2G0_9XANT
    ALETVQRLLPVLCQAHGLTPEQVVAIASNIGGKQ >UniRef100_M4U118 Avirulence protein n=1 Tax=Xanthomonas axonopodis Xac29-1 RepID=M4U118_9XANT
    ALETVQRLLPVLCQAHGLTPDQVVAIASHDGGKQ >UniRef100_B2SW22 Tal3b, TAL effector AvrBs3/PthA family n=1 Tax=Xanthomonas oryzae pv. oryzae (strain PXO99A) RepID=B2SW22_XANOP
    ALETVQRLLPVLCQDHGLTPDQVVAIASNIGGKQ >UniRef100_B2SHZ0 Tal4, TAL effector AvrBs3/PthA family n=2 Tax=Xanthomonas oryzae pv. oryzae RepID=B2SHZ0_XANOP
    ALETVQRLLPVLCQDHGLTPDQVVAIASNIGGKQ >UniRef100_B2SKJ8 Tal5b, also PthXo6, TAL effector AvrBs3/PthA n=3 Tax=Xanthomonas oryzae pv. oryzae RepID=B2SKJ8_XANOP
    ALETVQRLLPVLCQDHGLTPDQVVAIASNGGGKQ >UniRef100_B2SK61 Tal1, also PthXo7, TAL effector AvrBs3/PthA family n=2 Tax=Xanthomonas oryzae pv. oryzae RepID=B2SK61_XANOP
    ALETVQRLLPVLCQAHGLTPDQVVAIASHDGGKQ >UniRef100_B2SKK3 Tal5a, TAL effector AvrBs3/PthA n=1 Tax=Xanthomonas oryzae pv. oryzae (strain PXO99A) RepID=B2SKK3_XANOP
    ALETVQRLLPVLCQDHGLTPDQVVAIASNSGGKQ >UniRef100_B2SKM6 Tal6a, TAL effector AvrBs3/PthA n=1 Tax=Xanthomonas oryzae pv. oryzae (strain PXO99A) RepID=B2SKM6_XANOP
    ALETVQRLLPVLCQDHGLTPDQVVAIASNGGGKQ >UniRef100_B2SU56 Tal2a, TAL effector AvrBs3/PthA family n=1 Tax=Xanthomonas oryzae pv. oryzae (strain PXO99A) RepID=B2SU56_XANOP
    ALETVQRLLPVLCQAHGLTPDQVVAIASNGGGKQ >UniRef100_B2SW16 Tal3a, TAL effector AvrBs3/PthA family n=1 Tax=Xanthomonas oryzae pv. oryzae (strain PXO99A) RepID=B2SW16_XANOP
    ALETVQRLLPVLCQDHGLTPDQVVAIASHDGGKQ >UniRef100_B2SKP9 Tal9a, TAL effector AvrBs3/PthA n=2 Tax=Xanthomonas oryzae pv. oryzae RepID=B2SKP9_XANOP
    ALETVQRLLPVLCQDHGLTPDQVVAIASNSGGKQ >UniRef100_Q2P3G4 Avirulence protein AvrBs3/pth family n=1 Tax=Xanthomonas oryzae pv. oryzae (strain MAFF 311018) RepID=Q2P3G4_XANOM
    ALETVQRLLPVLCQDHGLTPDQVVAIASNGGGKQ >UniRef100_Q2P3J5 Avirulence protein AvrBs3/pth family n=1 Tax=Xanthomonas oryzae pv. oryzae (strain MAFF 311018) RepID=Q2P3J5_XANOM
    ALETVQRLLPVLCQDHGLTPDQVVAIASNGGGKQ >UniRef100_Q2P3X4 Avirulence protein AvrBs3/pth family n=1 Tax=Xanthomonas oryzae pv. oryzae (strain MAFF 311018) RepID=Q2P3X4_XANOM
    ALETVQRLLPVLCQAHGLTPDQVVAIASNNGGKQ >UniRef100_Q2P3X1 Avirulence protein AvrBs3/pth family n=1 Tax=Xanthomonas oryzae pv. oryzae (strain MAFF 311018) RepID=Q2P3X1_XANOM
    ALETVQRLLPVLCQDHGLTPDQVVAIASHGGGKQ >UniRef100_Q2P6D6 Avirulence protein AvrBs3/pth family n=1 Tax=Xanthomonas oryzae pv. oryzae (strain MAFF 311018) RepID=Q2P6D6_XANOM
    ALETVQRLLPVLCQDHGLTPDQVVAIASNDGGKQ >UniRef100_Q2P1F6 Avirulence protein AvrBs3/pth family n=1 Tax=Xanthomonas oryzae pv. oryzae (strain MAFF 311018) RepID=Q2P1F6_XANOM
    ALETVQRLLPVLCQAHGLTPDQVVAIASHDGGKQ >UniRef100_Q2P205 Truncated avirulence protein AvrBs3/pth family n=1 Tax=Xanthomonas oryzae pv. oryzae (strain MAFF 311018) RepID=Q2P205_XANOM
    ALETVQRLLPVLCQDHGLTPDQVVAIASHGGGKQ >UniRef100_Q2P6E0 Avirulence protein AvrBs3/pth family n=1 Tax=Xanthomonas oryzae pv. oryzae (strain MAFF 311018) RepID=Q2P6E0_XANOM
    ALETVQRLLPVLCQDHGLTPDQVVAIASNGGGKQ >UniRef100_Q2P6D8 Avirulence protein AvrBs3/pth family n=1 Tax=Xanthomonas oryzae pv. oryzae (strain MAFF 311018) RepID=Q2P6D8_XANOM
    ALETVQRLLPVLCQDHGLTPDQVVAIASHGGGKQ >UniRef100_Q2P6D4 Avirulence protein AvrBs3/pth family n=1 Tax=Xanthomonas oryzae pv. oryzae (strain MAFF 311018) RepID=Q2P6D4_XANOM
    ALETVQRLLPVLCQDHGLTPDQVVAIASNGGGKQ >UniRef100_Q2P3X6 Avirulence protein AvrBs3/pth family n=1 Tax=Xanthomonas oryzae pv. oryzae (strain MAFF 311018) RepID=Q2P3X6_XANOM
    ALETVQRLLPVLCQDHGLTPDQVVAIASNGGGKQ >UniRef100_Q2P1F7 Avirulence protein AvrBs3/pth family n=1 Tax=Xanthomonas oryzae pv. oryzae (strain MAFF 311018) RepID=Q2P1F7_XANOM
    ALETVQRLLPVLCQDHGLTPDQVVAIASNGGGKQ >UniRef100_Q2P3G2 Avirulence protein AvrBs3/pth family n=1 Tax=Xanthomonas oryzae pv. oryzae (strain MAFF 311018) RepID=Q2P3G2_XANOM
    ALETVQRLLPVLCQDHGLTPDQVVAIASNNGGKQ >UniRef100_Q2P1F8 Avirulence protein AvrBs3/pth family n=1 Tax=Xanthomonas oryzae pv. oryzae (strain MAFF 311018) RepID=Q2P1F8_XANOM
    ALETVQRLLPVLCQDHGLTPDQVVAIASNIGGKQ >UniRef100_Q2P3J3 Avirulence protein AvrBs3/pth family n=1 Tax=Xanthomonas oryzae pv. oryzae (strain MAFF 311018) RepID=Q2P3J3_XANOM
    ALETVQRLLPVLCQDHGLTPDQVVAIASNGGGKQ >UniRef100_Q2NY58 Avirulence protein AvrBs3/pth family n=2 Tax=Xanthomonas oryzae pv. oryzae RepID=Q2NY58_XANOM
    ALETVQRLLPVLCQAHGLTPQQVVAIASNGGGKQ >UniRef100_UPI000247A461 dHax3 n=1 Tax=Xanthomonas RepID=UPI000247A461
    ALETVQRLLPVLCQAHGLTPQQVVAIASNGGGKQ >UniRef100_UPI000247A462 dHax3 n=1 Tax=Xanthomonas RepID=UPI000247A462
    ALETVQRLLPVLCQDHGLTPDQVVAIASNGGGKQ >UniRef100_UPI000174D61F avirulence protein n=1 Tax=Xanthomonas oryzae RepID=UPI000174D61F
    ALETVQRLLPVLCQAHGLTPDQVVAIASNGGGKQ >UniRef100_UPI000174D6B2 avirulence protein n=1 Tax=Xanthomonas oryzae RepID=UPI000174D6B2
    ALETVQRLLPVLCQDHGLTPDQVVAIASNIGGKQ >UniRef100_UPI000174D6D4 TAL effector AvrBs3/PthA n=1 Tax=Xanthomonas oryzae pv. oryzae (strain PXO99A) RepID=UPI000174D6D4
    ALETVQRLLPVLCQDHGLTPDQVVAIASHGGGKQ >UniRef100_UPI000174D6D7 avirulence protein n=1 Tax=Xanthomonas oryzae RepID=UPI000174D6D7
    ALETVQRLLPVLCQDHGLTPDQVVAIASNIGGKQ >UniRef100_UPI000174D731 avirulence protein n=1 Tax=Xanthomonas oryzae RepID=UPI000174D731
    ALETVQRLLPVLCQAHGLTPDQVVAIASNGGGKQ >UniRef100_UPI000174D734 TAL effector AvrBs3/PthA n=1 Tax=Xanthomonas oryzae pv. oryzae (strain PXO99A) RepID=UPI000174D734
    ALETVQRLLPVLCQDHGLTPDQVVAIASNGGGKQ >UniRef100_UPI000174D7A0 avirulence protein n=1 Tax=Xanthomonas oryzae RepID=UPI000174D7A0
    ALETVQRLLPVLCQDHGLTPDQVVAIASNIGGKQ >UniRef100_UPI000174D7A1 avirulence protein n=1 Tax=Xanthomonas oryzae RepID=UPI000174D7A1
    ALETVQRLLPVLCQDHGLTPDQVVAIASNIGGKQ >UniRef100_UPI000174D871 TAL effector AvrBs3/PthA n=1 Tax=Xanthomonas oryzae pv. oryzae (strain PXO99A) RepID=UPI000174D871
    ALETVQRLLPVLCQAHGLTPDQVVAIASHDGGKQ >UniRef100_UPI000174DA96 TAL effector AvrBs3/PthA n=1 Tax=Xanthomonas oryzae pv. oryzae (strain PXO99A) RepID=UPI000174DA96
    ALETVQRLLPVLCQDHGLTPDQVVAIASHDGGKQ >UniRef100_UPI000174DAF8 TAL effector AvrBs3/PthA n=1 Tax=Xanthomonas oryzae RepID=UPI000174DAF8
    ALETVQRLLPVLCQDHGLTPDQVVAIASHDGGKQ >UniRef100_UPI000174DD01 avirulence protein n=1 Tax=Xanthomonas oryzae RepID=UPI000174DD01
    ALETVQRLLPVLCQAHGLTPDQVVAIASNGGGKQ >UniRef100_UPI000174DD3B TAL effector AvrBs3/PthA n=1 Tax=Xanthomonas oryzae pv. oryzae (strain PXO99A) RepID=UPI000174DD3B
    ALETVQRLLPVLCQDHGLTPDQVVAIASHGGGKQ >UniRef100_UPI000174DD3F avirulence protein n=1 Tax=Xanthomonas oryzae RepID=UPI000174DD3F
    ALETVQRLLPVLCQAHGLTPDQVVAIASNNGGKQ >UniRef100_UPI000174DD42 avirulence protein n=1 Tax=Xanthomonas oryzae RepID=UPI000174DD42
====================================
SIZE 1 CONSENSUS: FKPDYHEAWSNRGNALSYLGEYEKAISSYDQAIK SHANNON 3.80776357641719
    FKPDYHEAWSNRGNALSYLGEYEKAISSYDQAIK >UniRef100_A0A067S8B0 Protein prenyltransferase subunit alpha n=1 Tax=Arthrospira platensis str. Paraca RepID=A0A067S8B0_ARTPT
====================================
SIZE 2 CONSENSUS: RQQVRTTRPSHTPTGAYYQTISHANRCVLPDHLT SHANNON 3.6823323262263
    RQQVRTTRPSHTPTGAYYQTISHANRCVLPDHLT >UniRef100_A7S1P2 Predicted protein n=1 Tax=Nematostella vectensis RepID=A7S1P2_NEMVE
    RQQVRTTRPSHTPTGAYYQTISYANRCVLPDHLT >UniRef100_A7SZ84 Predicted protein n=1 Tax=Nematostella vectensis RepID=A7SZ84_NEMVE
====================================
SIZE 2 CONSENSUS: IATGWKHEPGILELLKQRVVSDESEDVRAEALRQ SHANNON 3.73821863592895
    IATGWKHEPGILELLKQWVVSDDSWQVRTEALRQ >UniRef100_Q111J7 Putative signal transduction protein with Nacht domain n=1 Tax=Trichodesmium erythraeum (strain IMS101) RepID=Q111J7_TRIEI
    IATGWKHEPGILELLKQRVVSDESEDVRAEALRQ >UniRef100_Q111X1 Putative signal transduction protein with Nacht domain n=1 Tax=Trichodesmium erythraeum (strain IMS101) RepID=Q111X1_TRIEI
====================================
SIZE 1 CONSENSUS: FERALVIDAKHLPSLNELGITFRENNQKTKAIET SHANNON 3.79997938504983
    FERALVIDAKHLPSLNELGITFRENNQKTKAIET >UniRef100_Q3ASB9 TPR repeat n=1 Tax=Chlorobium chlorochromatii (strain CaD3) RepID=Q3ASB9_CHLCH
====================================
SIZE 1 CONSENSUS: LGDKQGAIVDYNQAIQINPNYADAYYNRGIARSE SHANNON 3.56174804769366
    LGDKQGAIVDYNQAIQINPNYADAYYNRGIARSE >UniRef100_D4TII4 Uncharacterized protein n=1 Tax=Cylindrospermopsis raciborskii CS-505 RepID=D4TII4_9NOST
====================================
SIZE 1 CONSENSUS: VSSQKQPALKATTDEKDSVSNIATEIKDGEKSGT SHANNON 3.51440568079846
    VSSQKQPALKATTDEKDSVSNIATEIKDGEKSGT >UniRef100_UPI0004F424A9 PREDICTED: LOW QUALITY PROTEIN: ankyrin repeat domain-containing protein 36A-like, partial n=1 Tax=Pongo abelii RepID=UPI0004F424A9
====================================
SIZE 1 CONSENSUS: LQINPDNTITLTSYGKALADSGDYKKACEIFERS SHANNON 3.87322129668727
    LQINPDNTITLTSYGKALADSGDYKKACEIFERS >UniRef100_D4TDD6 Uncharacterized protein n=1 Tax=Cylindrospermopsis raciborskii CS-505 RepID=D4TDD6_9NOST
====================================
SIZE 1 CONSENSUS: KAITLSKMNRFEEALENYDSAIQKNPENSDYYYG SHANNON 3.78556100282415
    KAITLSKMNRFEEALENYDSAIQKNPENSDYYYG >UniRef100_A0D976 Chromosome undetermined scaffold_413, whole genome shotgun sequence (Fragment) n=1 Tax=Paramecium tetraurelia RepID=A0D976_PARTE
====================================
SIZE 1 CONSENSUS: KGILVQAGQQLKGSSTKGTQPCEDGTTLAWGDND SHANNON 3.62350879681454
    KGILVQAGQQLKGSSTKGTQPCEDGTTLAWGDND >UniRef100_G0V203 Putative uncharacterized protein TCIL3000_11_11660 n=1 Tax=Trypanosoma congolense (strain IL3000) RepID=G0V203_TRYCI
====================================
SIZE 1 CONSENSUS: TFRMQSGRSTTELHPLIHLQGKKKILEMRGIEPR SHANNON 3.62350879681454
    TFRMQSGRSTTELHPLIHLQGKKKILEMRGIEPR >UniRef100_A7SIC5 Predicted protein n=1 Tax=Nematostella vectensis RepID=A7SIC5_NEMVE
====================================
SIZE 1 CONSENSUS: LERYEEAVAAYEKALEIKPDFHEAWFLKGNALGN SHANNON 3.56468526740277
    LERYEEAVAAYEKALEIKPDFHEAWFLKGNALGN >UniRef100_Q10XK5 Tetratricopeptide TPR_2 n=1 Tax=Trichodesmium erythraeum (strain IMS101) RepID=Q10XK5_TRIEI
====================================
SIZE 1 CONSENSUS: TVVKQLLDTGKVDVDSKDRDGRTPLSWAAENGHQ SHANNON 3.71601606233591
    TVVKQLLDTGKVDVDSKDRDGRTPLSWAAENGHQ >UniRef100_F0XRG4 Ankyrin repeat-containing protein n=1 Tax=Grosmannia clavigera (strain kw1407 / UAMH 11150) RepID=F0XRG4_GROCL
====================================
SIZE 1 CONSENSUS: WKDTSSALSTSLERYIIRTFHQSGKIHHPHFLPV SHANNON 3.85586569475248
    WKDTSSALSTSLERYIIRTFHQSGKIHHPHFLPV >UniRef100_A7SRG9 Predicted protein n=1 Tax=Nematostella vectensis RepID=A7SRG9_NEMVE
====================================
SIZE 1 CONSENSUS: ACGLADVLKARGELEAAEQQYRQNTARWPNDEVS SHANNON 3.74115585563806
    ACGLADVLKARGELEAAEQQYRQNTARWPNDEVS >UniRef100_A8ZXN4 TPR repeat-containing protein n=1 Tax=Desulfococcus oleovorans (strain DSM 6200 / Hxd3) RepID=A8ZXN4_DESOH
====================================
SIZE 1 CONSENSUS: AVQLDPKDSWAFGNLGYSFMKKKMYDDAITFFQK SHANNON 3.78262378311504
    AVQLDPKDSWAFGNLGYSFMKKKMYDDAITFFQK >UniRef100_W7XIN5 Tetratricopeptide repeat protein n=2 Tax=Tetrahymena thermophila (strain SB210) RepID=W7XIN5_TETTS
====================================
SIZE 1 CONSENSUS: TLRHTVIHCLDHTQTHSHSLPGPHSDTQSFTAWT SHANNON 3.50169381298876
    TLRHTVIHCLDHTQTHSHSLPGPHSDTQSFTAWT >UniRef100_UPI0003D6FAEF PREDICTED: mucin-3A-like isoform X2 n=1 Tax=Mus musculus RepID=UPI0003D6FAEF
====================================
SIZE 1 CONSENSUS: PNEIAPQNRCEGSDTETEQPAPFKGKGTEEQDKP SHANNON 3.55396385632629
    PNEIAPQNRCEGSDTETEQPAPFKGKGTEEQDKP >UniRef100_I1ENC3 Uncharacterized protein n=1 Tax=Amphimedon queenslandica RepID=I1ENC3_AMPQE
====================================
