# Supplementary material for: A TALE-inspired computational screen for proteins that contain approximate tandem repeats
Source: PLoS One. 2017 Jun 15;12(6):e0179173. doi: 10.1371/journal.pone.0179173 (PMC5472282; doi:10.1371/journal.pone.0179173)
Supplement: S3 Material — This pack contains txt and e.fasta files resulting from RR analysis which included identification of tandem repeat, removal of constitute repeats, removal of identical repeats and removal of repeats of Shannon score <3.5. The files contain protein IDs, consensus repeat sequences, repeat lengths and Shannon scores of the repeats for 320 sequences that constituted 85 tandem repeat clusters. (TAR) [file pone.0179173.s004.tar › search35.shannon_above_3.5.efasta]

>UniRef100_Q57ZQ4 Uncharacterized protein n=1 Tax=Trypanosoma brucei brucei (strain 927/4 GUTat10.1) RepID=Q57ZQ4_TRYB2
@ 8 18 24 28 29 29 29 29 29 29 29 29 29 29 29 29 29 29 29 29 29 29 29 30 30 30 30 30 31 31 34 38 47 61 71 74
# DAEVHEACDEQMPVSVCDILEQPLSMAHVFDSLMK 35 3.67158158812628 NO
MQQQQQQKHLVGSGATNNTMGRVDFLQLPASCNAEGSSRWRWRFQTQQQRHQHGDSDSGE
GEDGGVFYNVQRVEDDGKETDIMYVAKTIGNEVLHHEVTPRYPNSRSSINDELSSATGSS
SSNDICEEPLPLYFIRNAGKRRIGPVCESVTEKERTHFSTESVRKADITPPTEPLQVEII
SKRTSYIGLHVFQEQNEIVAHVEEEKHSSDDSDYREQREGDTPMVPSFVYYSAPRRGQHT
SESEEYATEFDESCAPATNNEHHHASPLKPTLIKKRCYIPVPSPPEGHTKVSMSYHTSIQ
SATPPSEITSPLQVSFIRSKLCGNYRSEAEAQLPMSIEAIKGAFQRSDKSAKATLPPSMR
RQARECKPQRQQQPECFRERREVSSSSSEDEYNGVMIPAKEGRRNAHTFKKVNTVREQEH
KNGGLKEEQQMRESDIQKNRAQQVVFGFMPKQNHKHTEVHEACDEQMPVSVCGILEQPLS
MAHVFDSLMKDAEVHEACDEQMPVNVCDILEQPLSMAHVFDSLMKDAEVHEACDEQMPVN
VCDILEQPLSMAHVFDSLMKDAEVHEACDEQMPVNVCDILEQPLSMAHVFDSLMKDAEVH
EACDEQMPVSVCDILEQPLSMAHVFDSLMKDAEVHEACDEQMPVSVCGILEQPLSMAHVF
DSLMKDAEVHEACDEQMPVNVCDILEQPLSMAHVFDSLMKDAEVHEACDEQMPVNVCDIL
EQPLSMAHVFDSLMKDAEVHEACDEQMPVNVCDILEQPLSMAHVFDSLMKDAEVHEACDE
QMPVSVCDILEQPLSMAHVFDSLMKDAEVHEACDEQMPVNVCDILEQPLSMAHVFDSLMK
DAEVHEACDEQMPVNVCDILEQPLSMAHVFDSLMKDAEVHEACDEQMPVSVCDILEQPLS
MAHVFDSLMKDAEVHEACDEQMPVSVCGILEQPLSMAHVFDSLMKDAEVHEACDEQMPVS
VCGILEQPLSMAHVFDSLMKDAEVHEACDEQMPVNVCGILEQPLSMAHVFDSLMKDAEVH
EACDEQMPVNVCDILEQPLSMAHVFDSLMKDAEVHEACDEQMPVSVCGILEQPLSMADVF
DSLMKDAEVHEACDEQMPVNVCGILEQPLSMAHVFDSLMKDAEVHEACDEQMPVNVCDIL
EQPLSMAHVFDSLMKDAEVHEACDEQMPVSVCGILEQPLSMAHVFDSLMKDAEVHEACDE
QMPVSVCGILEQPLSMAHVFDSLMKDAEVHEACDEQMPVNVCDILEQPLSMAHVFDSLMK
DAEVHEACDEQMPVSVCGILEQPLSMAHVFDSLMKDAEVHEACDEQMPVNVCDILEQPLS
MAHVFDSLMKDAEVHEACDEQMPVNVCDILEQPLSMADVFDSLMKDAEVHEACDEQMPVS
VCGILEQPLSMAHVFDSLMKDAEVHEACDEQMPVSVCGILEQPLSMAHVFDSLMKDAEVH
EACDEQMPVNVCDILEQPLSMADVFDSLMKDAEVHEACDEQMPVSVCGILEQPLSMAHVF
DSLMKDAEVHEACDEKTILLVVRETNVVVHQLCAERELSPLLRFGRYLKSVIGTVCSVVG
GVVGLGTLSPHLFKGFVVEGKKTSCLIPRVSGYPFKKCSYLPKGSLMVVMLMDAEGRQVL
TKHFVLNSGSLGLFKELTVMADEDAASRQDRVLNVSRRLRNAVKLIGGIEGCVSVADSPQ
NPGRLRLQVMPRHVRTSKLISLWEVSVIPSIIITEIASKPDLFLFSLSGGIAHYSMKVPR
AACRGDTRNMSWIYEKGEIQTDALDKLSVRRCRHRPNCGDGLSTHCLTVEAVQNLMHGEM
VEVGLEHLSGSKGETSRQECGNSLTNGRGRSTSSVAISAVPDVRESAIDDQVMRVVPWSP
SAFVRDPIVSRDRRVLGHSDAPRLSPSLGSLSLATGESDQHPAHCALVRLGPLSSAKQET
RTNENRVGALQVAGDDTSLNGLYERKRLGLLDFVRAGRPDAPKTKVLSDRTQSGSDSPQG
MGVRLPRTAVARQFLPDRTYGGVESAIFGCDVSQWPGDFEKREQHCQKSLSDIIPITQRE
AEELGRERHFIERILGKASRLSQRNVTVREVEADEVAMELIFQSEDLSQAYKCQVSLLAK
AYLEEVEAAAVRRVIELSRGSPRADTLQHALAVREGRRMQLSEKAANEMKAGTAIHNGPI
DRANPRGVPQPWAHLCHHDLVADGNAQAIAAACRGAQHFGTKMFAYICELSKQKEEKNES
IFNKYPFLPPLPYGVPLSDIELSTDLEFRQCALKLRENPNDEGSKDEMRCIVLRLAKVHA
IDRVNTAPEGLRGLWDTILQHHPVSECDNGSGFYGNTAVCVDEDRLPQLTGPTVADVRVL
RGLGGGSAYKQFIACCRKDLPCALKRWGTQLALGGADAFHLSTEDLGLIRGFYNGAAGGS
GKLLSYGNFEEFLVQTLGSRPDVTLAGLNQLLQTTFAALSRPHVVKFDDFTQFLTALAAC
EYLGGGNPLPAVRRRPAGKLAPLLVTPPRASVATRFPDSSRHRFDLVPLCPRETRLQPLR
VNKTTDSPVPVSVASETTEVTTFAGDGAHERRCSTGAGGAFRRAALQRPSTAQWSVVPRE
RVPQHASPPLMPRNAEVWTPEVTGKSGSESVTPESTSESGNEEA
>UniRef100_V3ZYC0 Uncharacterized protein (Fragment) n=1 Tax=Lottia gigantea RepID=V3ZYC0_LOTGI
@ 2 3 4 8 10 10 10 10 10 11 11 11 11 11 11 11 11 11 11 11 11 11 11 11 11 11 11 11 11 11 11 11 14 14 15 16
# STNVFQTASGKGITVDNASLKHVQDIFKEDNLPKA 35 3.7998737308598 NO
MSMGCGFQTASGKGVNISAKSLKHVQDIFREESIYNQSPDHHTKVNPSANDSIMRSKVIE
TKLDGKESFPNPDLFQTASGKGITVDNSSLKHVQDIFKEDNLPKASTNVFQTASGKGITV
DNASLKHVQNIFKDDNSLKASTNVFQTASGKGITVDNASLKHVQDIFKEDNLPKASTNVF
QTASGKGITVDNASLKHIQDIFKEDNLPKASTNVFQTVSGKGITVDNASLKHVQDIFKDD
NSPKASTNVFQTASGKGITVDNASLKHVQDIFKEDNLPKASTNVFQTASGKGITVDNASL
KHVQDIFKEDNLPKASTNVFQTASGKGITVDNASLKHVQDIFKEDNLPKASTNVFQTASG
KGITVDNASLKHVQDIFKDDNSLKASTNVFQTASGKGITVDNASLKHVQDIFKEDNLPKA
STNVFQTASGKGITVDNASLKHVQDIFKDDNSPKASTNVFQTASGKGITVDNASLKHVQD
IFKDDTSPHVETEEHKAVNNASSKNAQNMPLNISNNNSTSTSVVGHSDQGQQLVPKIDSQ
KPPKPIKPCFVTPDRRKPAHPQSTPRSSKNTVLHDKP
>UniRef100_E0VBF6 Putative uncharacterized protein n=1 Tax=Pediculus humanus subsp. corporis RepID=E0VBF6_PEDHC
@ 0 2 6 10 10 11 12 12 12 12 12 12 13 13 13 13 13 13 13 13 13 14 14 14 14 14 14 14 14 15 15 17 18 18 20 22
# PGAYSPERAITALDSTPKYTFGMKTQIEKPSDVPA 35 3.783014003266 NO
MGFTQNPWTPTKRRGMIGAEFTSPGPACVTLPSLMGQTSIDSKKGKAPAFSFGSRHGSKN
DSPGPGPGQYNVTGLSSKVKVIHDSSPKYTFGLKTQAEKINMTPAPGAYSPERAVTALDA
TPKYTFGMKTQLEKPSDVPAPGAYSPERAVTALDSTPKYTFGMKCQIEKPSDVPAPGAYS
PERAITALDSTPKYTFGMKTQIEKPSDVPAPGAYSPERAVTALDSTPKYTFGMKCQIEKP
SDVPAPGAYSPERAVTALDSTPKYTFGMKTQIEKPSDVPAPGAYSPERAITALDSTPKYT
FGLKTQLEKPSDVPAPGAYSPEKAITALDSTPKYTFGMKTQLEKPSDVPAPGAYSPERAV
TALDSTPKYTFGMKTQIEKPSDVPAPGAYSPERAITALDSTPKYTFGMKTQLEKPSDVPA
PGAYSPERAITALDSTPKYTFGMKTQIEKPNEVPAPGAYSPERAITALDMTPKYTFGMKT
QIEKPNEVPAPGAYSPEKAITALDSTPKYTFGLKTQLEKPSDVPAPGAYSPERAITALDS
TPKYTFGMKTQIEKLSDTPAPNMYCPERNICALDGAPKYSFGVKSQIEKPNDTPAPDAYK
IERSNTIILYHRSPKYTFGIRPADERPNDTPAPGAYSPEKADQILETQPAHSFAPNIYNM
PPVLGKTREGNKCSAPAFTMTSRHKKLRDDRLSVPGPGTYDNSMPDSYNNKIRFPSYSIS
SRFKLPTDEDLKPGPGAHSPEKVISSQKCSPSYTFGIKHSVYITSFTEPNTIPRIYF
>UniRef100_E9AQ46 Tb-292 membrane associated protein-like protein (Fragment) n=1 Tax=Leishmania mexicana (strain MHOM/GT/2001/U1103) RepID=E9AQ46_LEIMU
@ 6 17 22 25 25 25 25 25 25 26 26 26 26 26 26 26 26 26 26 26 26 26 26 26 26 26 26 26 26 26 27 27 29 31 33 33
# DRDAVLERPMGTPVDEAQQPLESAMQQAGVEKERA 35 3.52245927530132 NO
MIPSRTNQRPARVHGRTHEPLLQNDEAESQHSSESDDEDTEPLTVVVQATRKNQHGPTKH
EESLEATDARSSASSTPSSTSPPLTATYIRTQPKRGHRPQPSPCITVNDEAPASSTPTQH
KLGHHPIQQLPRRACPETVATAGESTALVTKLRPSDQSLEPTTLSSAFISAVNMDDSAPA
TDTRYPYTTIIRQNLHRERYYHHEHHAQPHHVTHVPTWSMGTPVDEAQQPLESAMQQAGV
EKERADRDAVLERPMGTPVDEAQQPLESALQQAGVEKERADRDAVLERPMGTPVDEAQQP
LESALQQAGVEKERADRDAVLERPMGTPVDEAQQPLESALQQAGVEKERADRDAVLERPM
GTPVDEAQQPLESAMQQAGVEKERADRDAVLERPMGTPVDEAQQPLESAMQQAGVEKERA
DRDAVLERPMGTPVDEAQQPLESAMQQAGVEKERADRDAVLERSMGTPVDEAQQPLESAM
QQAGVEKERADRDAVLERPMGTPVDEAQQPLESAMQQAGVEKERADRDAVLERSMGTPVD
EAQQPLESAMQQAGVEKERADRDAVLERPMGAPVDEAQQPLESALQQAGVEKERADRDAV
LERSMGTPVDEAQQPLESAMQQAGVEKERADRDAVLERSMGTPVDEAQQPLESALQQAGV
EKERADRDAVLERPMGTPVDEAQQPLESAMQQAGVEKERADRDAVLERSMGTPVDEAQQP
LESALQQAGVEKERADRDAVLERSMGTPVDEAQQPLESAMQQAGVEKERADRDAVLERPM
GTPVDEAQQPLESAMQQAGVEKERADRDAVLERSMGTPVDEAQQPLESALQQAGVEKERA
DRDAVLERPMGTPVDEAQQPLESAMQQAGVEKERADRDAVLERPMGTPVDEAQQPLESAM
QQAGVEKERADRDAVLERPMGAPVDEAQQPLESALQQAGVEKERADRDAVLERSMGTPVD
EAQQPLESAMQQAGVEKERADRDAVLERPMGTPVDEAQQPLESAMQQAGVEKERADRDAV
LERSMGTPVDEAQQPLESAMQQAGVEKERADRDAVLERSMGTPVDEAQQPLESAMQQAGV
EKERADRDAVLERSMGTPVDEAQQPLESALQQAGVEKERADRDAVLERPMGTPVDEAQQP
LESALQQAGVEKERADRDAVLERSMGTPVDEAQQPLESALESPKVVV
>UniRef100_V5HNY3 Putative neuroproteinsis (Fragment) n=1 Tax=Ixodes ricinus RepID=V5HNY3_IXORI
@ 0 2 6 6 8 11 12 12 13 13 14 14 15 16 16 16 16 17 17 17 17 17 17 17 17 17 17 17 17 17 18 20 20 20 22 22
# RPEKADKVLAATPSYSFGSKHKDLRPDDVPAPGTY 35 3.63315364618496 NO
QRPWTPTKRRGPISSDFKTPGPGAFTIPSTIGYQTSTNVTKGSKAPSYSFGTKIEEKKDL
FVPGPGTYNIAGLSEKGKETVPAPFIAAKIKEPEGFKTPAPGAYNPEKAEGSVLNAAPSY
TFGSKIKDPKPADIPAPGAYCPEKADTVLAATPAYSFGLKPKDLRPDDIPAPGSYSPEKA
DKVLDATPAYSFGSKHKDLRPDDIPAPGTYRPEKADKVLDGSPSFSFGYKHKDLRPDDVP
APGSYRPEKADKVLAGTPSYSFGSKHKDLRPDDVPAPGTYRPEKADKVLAASPSYSFGSK
HKDLRPDDVPAPGTYRPEKADKVLAATPSYSFGSKHKDLRPDDVPAPGSYRPEKADKVLA
GTPSYSFGSKHKDLRPDDVPAPGSYRPEKADKVLAGTPSYSFGSKHKDLRPDDVPAPGTY
RPEKADKVLAATPSYSFGSKHKDRRPDDVPAPGTYRPENADKVLAATPSYSFGSKYKDLR
PDDVPAPGSYRPEKADKVLAGTPSYSFGSKHKDLRPNDVPAPGTYRPEKADKVLAATPSY
SFGSKHKDLRPDDVPAPGTYRPEKADKVLAASPSYSFGSKHKDLRPDPNTAPGTYQPEKA
DKVLAATPSYSFGSKHKDLRPDDIPAPGTYYPEKADRVLTTTPSYSFGSKQKPLSPNGVP
APGTYCPEKADKILAAAPSYSFGSRQKDRVPNGIPAPGAYSPEKADKVLAATPAYSFGSK
HKDLRPDDVPAPCKYNVPDTDTYKSKSPAYTLSYRTNIPSDQTKKPGPGAHSPERVWMNK
SSSPRFTFGIRHSPVAENPK
>UniRef100_A7T4W4 Predicted protein (Fragment) n=1 Tax=Nematostella vectensis RepID=A7T4W4_NEMVE
@ 0 0 1 5 9 13 15 17 20 20 20 20 21 22 23 23 24 24 25 26 26 26 26 26 26 26 26 27 27 28 28 29 29 29 31 34
# HVPGRYPLTTAHMFPGVTRSLPRTCSWALPAHYRA 35 3.61158543183743 NO
YAVWCLIWFALNLTIIALYLEIGEITHRDDWLSLKTSHISWWSSNGLGCNKTASNSTIPA
DAQTAPGCTLRFEYVESIQCGAECILSVIDYIGGFDSYSAYQPPTKSSRMQMQPMRYPLT
TVHMFPGVTRSLPCTCSQALPAHYRAHVLGRYPLTTAHMFPGVTRSLPRTCSWALPAHYR
THVPGRYPLTTAHMFLGVTRSLPHTCSWALPAHYRAHVPGRYPLTTAHMFLGVTRSLPRT
CSQALLAHYRTHVPGRYPLTTVHMFLRRYPLTTVHMSPGVTRSLPRTCSWALPAHYRAHV
LRRYPLTTVHMSPGVTRSLPRTCSWALPAHYRAHRDDWLSLKTSHISWWSSNGLGCNKTA
SNSTLPADAQTAPGCTLRFEFIGFWLACWFVRTYREDDDHCVTRSLPCTCSRALPAHYRA
HVPGRYPLTTAHMFPGVTRSLPRTCSWALPAHYRAHVPRRYPLTTVYMFQGVTRSLPCTC
SQALPAHYRAHVPGRYSLTTAHMFLGVTRSLPRTCSQALLAHYRAHVPGRYPLTTAHMFL
GVTRSLPRTCSRALLAHYRAHVPGRYPLTTAHMFLGVTRSLPYTCSWALPAHYRAHVLRR
YPLTIVHMFPGVTRSLPRTCSGRYPLTTVHMFPGVTRSLPCTCSWALPAHYRAHVPGRYP
LTTAHMFPGVTRSLPRTCSWALPAHYRAHVLRRYPLTIVHMFPGVTRSIPCTCSQALPAH
YRAHVLRSYPLTTVHMFLGVTRSLPRTCSQALLAHYRAHVPGRYPLTTAHMFLGVTCSLP
CTCPQALLAHYRAHVPRRYPLTTAHMFPGVTRSLPRTCSWALPAHYRAHVPGRYPLTTVH
MFPGVTRSLPCTCPQALPAHYRAHVLRRYPLTTVHMFLGVTRSLPCTCSRALPAHYRAHV
LRRYPLTTVHMFPGVTRSLPCTCSQALPAHYRAHVPGRYPLTTAHMFLGVTRSLPCTCSR
ALAAHYRAHVPGRYSLTTAHMFLGVTRSLPRTCSSALPAHYRAHVPRRYPLTTVHMFPGV
TAHYRAHVPGRYPLTTAHMFLGVTRSLPRTCSQALPAHYRAHVPRRYPLTTAHMFPGVTR
SLPRTCSWALPAHYRAHVPRRYSLTTVHMFPGVTRSLPRTCSWALPAHYRAHVPGRYPLT
TVYMFPGVSRSLPRTCSRALLAHYRAHVPGRYPLTTAHMFLGVTRSLPYTCSKALPAHCR
VRSRFSHILIIVVSRHC
>UniRef100_A7SW10 Predicted protein n=1 Tax=Nematostella vectensis RepID=A7SW10_NEMVE
@ 0 2 10 11 11 11 11 11 12 12 12 12 12 12 12 12 12 12 12 12 12 12 12 12 12 12 12 12 12 13 13 14 14 14 14 14
# LTGTWTWQSYYHLQGRGHGNLTITYRDVDEAILLS 35 3.70144963262962 NO
MQGTIKSVDLGLGRTIYHGYLVSQSEGRGHGNLTITYRDVDRQSYYHLQGRGHGNLTITY
RDVDMAILLSLTGTWTWQSYYHLQGRGHGNLTITYRDVDEAILLSLTGTWTRQSYYHLQG
RGHGNLTITYRDVDLAILLSLTGTWTWQSYYHLQGRGRGNLTITYRDVDEAILLSLTGTW
TWQSYYHLQGRGPGNLTITYRDVDMAILLSLTGTWTRQSYYHLQGRGHGNLTITYRDVDM
AILLSLTGTWTWQSYYHLQGRGHGNLTITYRDVDEAILLSLTGTWTWQSYYHLQGRGRGN
LTITYRDVDEAILLSLTGTWTWQSYYHLQGRGHGNLTITYRDVDLAILLSLTGTWTWQSY
YHLQGRGRGNLTITYRDVDEAILLSLTGTWTWQSYYHLQGRGHGNLTITYRDVDMAILLS
LTGTWTWQSYYHLQGRGRGNLTITYRDVDEAILLSLTGTWTWQSYYHLQGRGHGNLTITY
RDVDEAILLSLTGTWMRQSYYHLQGRGHGNLTITYRDVDMAILL
>UniRef100_D8U1D5 Putative uncharacterized protein n=1 Tax=Volvox carteri RepID=D8U1D5_VOLCA
@ 0 2 8 12 18 22 26 27 29 31 31 31 31 33 34 34 34 34 35 35 35 35 35 36 38 40 42 42 42 42 42 44 45 47 47 48
# NRRMCGAATIAPIGRDGEQADVRRGYHRTHRGAMV 35 3.56154686256563 NO
MTSIRQGPWGIHVGANDAYANITEASGPIDLCGCFFLRGVNHGDIRMHAPRACTGGYTGA
TVNRRMCGTATIAPRGRVGEQADVRHGYHRTQRGVMVNRRMCGAATITPIGRNGEQADVW
CGYHHAHRGVMVNRRMCGAATIAPIGRDSEQGAMVNRRMCGAATIAPRGRDGEQADVRHS
YHRTHRGATVNRRMCGAATIAPRGRHGEQADVWRGYHRTHRGATVNRRMCGAATIAPIGC
DGEQADVRRGYHRTHRGATVNRRMCGAATIAPIGCDGEQADVWRGYHRAHRGATVNRRMC
GAATIAPIGCDGEQADVWRGYHRAHRGATVNRRMCGAATIAPIGRDGEQADVRRGYHRTH
RGATVNRRMWGAATIAPIGRDGEQADVWCGYHRTHRGAMVNRRMCGAATIAPIGRDGEQA
DVRRGYHRTHRGATVNRRMCGAATIAPIGRDGEQADVRRGYHRTHRGAMVNRRMCGAATI
APIGCDGEQADVRCGYHRTHRGATVNRRMCGAATITPIGRDGEQADVWCGYHRTHRGATV
NRRMCGAATIAPIGRDGEQADVRRGYHRTQRGAMVNRRMCGAATIAPIGRDGEQADVRRG
YHRTHRGATVNRWMCGAATIAPIGRNSEQADVRHGYHRTQRGATVNRRMCGAATIVPRGR
VGEQGVMVNRRMCGTATIAPIGCDGEQADVRRGYHRTHRGAMVNRRMCGAATIAPIGRDG
EQADVRCGYHRTQRGATVNRRMCGAATIVPIGCDGEQADVRHGYHRTHRGAMVNRRMCGA
ATIAPRGREGEQGATLNRRMCGAATIAPIGCDGEQADVRRGYHRTHRGVMVNRRMCGAAT
IAPRGREGEQADVRQATIAPIGRDTEQADVRVRSVNRWMCGTATIAPIGCNGEQADVRCG
YHRAQRGVMVNRRMCGTATIAPIGCDGEQADVRQGYHRTHRGVKVNRRMCGAATIAPIGR
DSEQVDVRRGYHHTQRGAMVNRRMCGAATIAPIGRDGEQADVRRGYHRTHRGAMVNRRMC
GAATIAPIGRDGEQADVRCGYHRTHRGATVNRRMCGAATIAPIGRDGEQADVRRGYHRTH
RGAMVNRRMCGAATIAPIGRDGEQADVRCGYHRTHRGATVNRRMCGAATIAPIGRDGEQA
DVRCGYHRAQRGAMVNRRMCGAATIVPRGCMVNRRMCGTATIAPIGCDGEQADVRQGYHR
THRGVMVNRRMCGTATIAPIGRDGEQTDVRRGYHRTQRGAMVNRRMCGAATIAPIGCDGE
QGVMVNRRMCGTATIAPIGRDGEQTDVRRGYHRTQRGVMVNRRMCGAATIAPIGRDGEQG
ATVNRRMCGAATIAPIGCDGEQADVRRGYHRAQRGAMVNRRMCGVATIAPIGRNGEQADV
WRGYHRAQRGAMVNRWMCGVATIAPIGCNGEQADVQCGYHRAQRGAMVNRRMCGAATITP
IGRDGEQGAMVNRRMCSVATIAPKGCDGKQGATVNRRMCGAATIVPRGRVGEQADVQHGY
HRAQRVPTVNRRMCGAATIAPIGCDGEQADVWRGYHRTQRGAMVNRRMCGRATIAPIGCD
GEQADVQCGYHRAQRGAMVNRRMCGRATIAPIGCDGEQVDVRRGYHRTQRGATVNRRMCG
AATIAPRGCDGEQADVQRGYHRAQRGATVNRRMCGAATIAPRGRDGEQADVRCGYHRAQR
V
>UniRef100_Q3ZD73 Hax2 n=1 Tax=Xanthomonas campestris pv. armoraciae RepID=Q3ZD73_XANCA
@ 1 4 11 18 19 19 19 21 21 21 21 21 21 21 21 21 21 21 21 21 21 21 21 21 21 21 21 22 22 23 24 27 28 34 36 37
# VLCQAPHDLTPEQVVAIASNGGGKQALETVQRLLP 35 3.72587114612315 NO
MDPIRSRTPSPARELLSGPQPDGVQPTADRGVSPPAGGPLDGLPARRTMSRTRLPSPPAP
SPAFSADSFSDLLRQFDPSLFNTSLFDSLPPFGAHHTEAATGEWDEVQSGLRAADAPPPT
MRVAVTAARPPRAKPAPRRRAAQPSDASPAAQVDLRTLGYSQQQQEKIKPKVRSTVAQHH
EALVGHGFTHAHIVALSQHPAALGTVAVKYQDMIAALPEATHEAIVGVGKQWSGARALEA
LLTVAGELRGPPLQLDTGQLLKIAKRGGVTAVEAVHAWRNALTGAPLNLTPEQVVAIASN
NGGKQALETVQRLLPVLCQAPHDLTPEQVVAIASIGGGKQALETVQRLLPVLCQAPHDLT
PEQVVAIASNGGGKQALETVQRLLPVLCQAPHCLTPEQVVAIASNIGGKQALETVQALLP
VLCQAPHCLTPEQVVAIASNGGGKQALETVQRLLPVLCQAPHDLTPEQVVAIASNGGGKQ
ALETVQRLLPVLCQAPHDLTPEQVVAIASHDGGKQALETVQRLLPVLCQAPHDLTPQQVV
AIASNGGGKQALETVQRLLPVLCQAPHDLTPEQVVAIASHDGGKQALETVQRLLPVLCQA
PHDLTPEQVVAIASNIGGKQALETVQALLPVLCQAPHCLTPEQVVAIASHDGGKQALETV
QALLPVLCQAPHDLTPEQVVAIASNIGGKQALETVQRLLPVLCQAPHDLTREQVVAIASH
DGGKQALETVQRLLPVLCQAPHDLTPEQVVAIASNGGGKQALETVQRLLPVLCQAPHDLT
PEQVVAIASHDGGKQALETVQRLLPVLCQAPHDLTPEQVVAIASNGGGKQALETVQRLLP
VLCQAPHDLTPEQVVAIASHDGGKQALETVQRLLPVLCQAPHDLTPEQVVAIASHDGGKQ
ALETVQRLLPVLCQAPHDLTPEQVVAIASNGGGKQALETVQRLLPVLCQAPHDLTPEQVV
AIASNGGGKQALETVQALLPVLCQAPHDLTPEQVVAIASNIGGKQALETVQRLLPVLCQA
PHDLTPEQVVAIASNGGGKQALESIFAQLSRPDPALAALTNDRLVALACIGGRSALNAVK
DGLPNALTLIRRANSRIPERTSHLVADHTQVVRVLGFFQCHSHPAQAFDEAMTQFGMSRH
GLLQLFRRVGVTELEARSGTLPPASQRWDRILQASGMKRAKPSPTSTQTPDQASLHAFAD
SLERDLDAPSPMHEGDQTRASSRKRSRSDRAVTGPSAQQSFEVRVPEQRDALHLPLLSWG
VKRPRTRIGGLLDPGTPMDADLVASSTVVWEQDADPFAGTADDFPAFNEEELAWLMELLP
H
>UniRef100_Q69517 H7 protein n=1 Tax=Human herpesvirus 7 (strain JI) RepID=Q69517_HHV7J
@ 1 4 11 11 11 11 11 11 11 11 11 11 11 11 11 11 11 11 11 11 11 11 11 11 11 11 11 11 11 12 12 12 12 12 12 12
# MGSHPFRQERPQPHNPLTFKPVKTTGTAVAFSAGF 35 3.72587114612314 NO
MSSHPFRQERPQPHNPLTFKPVKTTGTAVAFSAGFMGSHPFRQERPQPHNPLTFKPVKTT
GTAVVFSAGFMSSHPFRQERPQPHNPLTFKPVKTTGTAVAFSAGFMGSHPFRQERPQPHN
PLTFKPVKTTGTAVVFSAGFMSSHPFRQERPQPHNPLTFKPVKTTGTAVAFSAGFMSSHP
FRQERPQPHNPLTFKPVKTTGTAVAFSAGFMGSHPFRQERPQPHNPLTFKPVKTTGTAVV
FSAGFMSSHPFRQERPQPHNPLTFKPVKTTGTAVAFSAGFMGSHPFRQERPQPHNPLTFK
PVKTTGTAVAFSAGFMGSHPFRQERPEPHNPLTFKPVKTTGTAVAFSAGFMGSHPFRQER
PRPHNPLTFKPVKTTGTAVAFSAGFMGSHPFRQETPRPHNPLTFKPVKTTGTAVDFSAGF
MGSHPFR
