# Supplementary material for: A TALE-inspired computational screen for proteins that contain approximate tandem repeats
Source: PLoS One. 2017 Jun 15;12(6):e0179173. doi: 10.1371/journal.pone.0179173 (PMC5472282; doi:10.1371/journal.pone.0179173)
Supplement: S3 Material — This pack contains txt and e.fasta files resulting from RR analysis which included identification of tandem repeat, removal of constitute repeats, removal of identical repeats and removal of repeats of Shannon score <3.5. The files contain protein IDs, consensus repeat sequences, repeat lengths and Shannon scores of the repeats for 320 sequences that constituted 85 tandem repeat clusters. (TAR) [file pone.0179173.s004.tar › search35.shannon_above_3.5.log]

SIZE 1 CONSENSUS: RPEKADKVLAATPSYSFGSKHKDLRPDDVPAPGTY SHANNON 3.63315364618496
    RPEKADKVLAATPSYSFGSKHKDLRPDDVPAPGTY >UniRef100_V5HNY3 Putative neuroproteinsis (Fragment) n=1 Tax=Ixodes ricinus RepID=V5HNY3_IXORI
====================================
SIZE 1 CONSENSUS: DRDAVLERPMGTPVDEAQQPLESAMQQAGVEKERA SHANNON 3.52245927530132
    DRDAVLERPMGTPVDEAQQPLESAMQQAGVEKERA >UniRef100_E9AQ46 Tb-292 membrane associated protein-like protein (Fragment) n=1 Tax=Leishmania mexicana (strain MHOM/GT/2001/U1103) RepID=E9AQ46_LEIMU
====================================
SIZE 1 CONSENSUS: VLCQAPHDLTPEQVVAIASNGGGKQALETVQRLLP SHANNON 3.72587114612315
    VLCQAPHDLTPEQVVAIASNGGGKQALETVQRLLP >UniRef100_Q3ZD73 Hax2 n=1 Tax=Xanthomonas campestris pv. armoraciae RepID=Q3ZD73_XANCA
====================================
SIZE 1 CONSENSUS: HVPGRYPLTTAHMFPGVTRSLPRTCSWALPAHYRA SHANNON 3.61158543183743
    HVPGRYPLTTAHMFPGVTRSLPRTCSWALPAHYRA >UniRef100_A7T4W4 Predicted protein (Fragment) n=1 Tax=Nematostella vectensis RepID=A7T4W4_NEMVE
====================================
SIZE 1 CONSENSUS: NRRMCGAATIAPIGRDGEQADVRRGYHRTHRGAMV SHANNON 3.56154686256563
    NRRMCGAATIAPIGRDGEQADVRRGYHRTHRGAMV >UniRef100_D8U1D5 Putative uncharacterized protein n=1 Tax=Volvox carteri RepID=D8U1D5_VOLCA
====================================
SIZE 1 CONSENSUS: DAEVHEACDEQMPVSVCDILEQPLSMAHVFDSLMK SHANNON 3.67158158812628
    DAEVHEACDEQMPVSVCDILEQPLSMAHVFDSLMK >UniRef100_Q57ZQ4 Uncharacterized protein n=1 Tax=Trypanosoma brucei brucei (strain 927/4 GUTat10.1) RepID=Q57ZQ4_TRYB2
====================================
SIZE 1 CONSENSUS: MGSHPFRQERPQPHNPLTFKPVKTTGTAVAFSAGF SHANNON 3.72587114612315
    MGSHPFRQERPQPHNPLTFKPVKTTGTAVAFSAGF >UniRef100_Q69517 H7 protein n=1 Tax=Human herpesvirus 7 (strain JI) RepID=Q69517_HHV7J
====================================
SIZE 1 CONSENSUS: LTGTWTWQSYYHLQGRGHGNLTITYRDVDEAILLS SHANNON 3.70144963262962
    LTGTWTWQSYYHLQGRGHGNLTITYRDVDEAILLS >UniRef100_A7SW10 Predicted protein n=1 Tax=Nematostella vectensis RepID=A7SW10_NEMVE
====================================
SIZE 1 CONSENSUS: PGAYSPERAITALDSTPKYTFGMKTQIEKPSDVPA SHANNON 3.783014003266
    PGAYSPERAITALDSTPKYTFGMKTQIEKPSDVPA >UniRef100_E0VBF6 Putative uncharacterized protein n=1 Tax=Pediculus humanus subsp. corporis RepID=E0VBF6_PEDHC
====================================
SIZE 1 CONSENSUS: STNVFQTASGKGITVDNASLKHVQDIFKEDNLPKA SHANNON 3.7998737308598
    STNVFQTASGKGITVDNASLKHVQDIFKEDNLPKA >UniRef100_V3ZYC0 Uncharacterized protein (Fragment) n=1 Tax=Lottia gigantea RepID=V3ZYC0_LOTGI
====================================
