# Supplementary material for: A TALE-inspired computational screen for proteins that contain approximate tandem repeats
Source: PLoS One. 2017 Jun 15;12(6):e0179173. doi: 10.1371/journal.pone.0179173 (PMC5472282; doi:10.1371/journal.pone.0179173)
Supplement: S3 Material — This pack contains txt and e.fasta files resulting from RR analysis which included identification of tandem repeat, removal of constitute repeats, removal of identical repeats and removal of repeats of Shannon score <3.5. The files contain protein IDs, consensus repeat sequences, repeat lengths and Shannon scores of the repeats for 320 sequences that constituted 85 tandem repeat clusters. (TAR) [file pone.0179173.s004.tar › search36.shannon_above_3.5.log]

SIZE 2 CONSENSUS: KKVPADNKILQGDGQQFEARTQNQEDFTHISGERYA SHANNON 3.90925616851859
    KKVPADNKILQGDGQQFEARTQNQEDFTHISGERYA >UniRef100_A8X4B7 Protein CBG07669 n=1 Tax=Caenorhabditis briggsae RepID=A8X4B7_CAEBR
    KKVPADNKILQGDGQQFEARTQNQEDFTHISGERYA >UniRef100_UPI0000222C95 Hypothetical protein CBG07669 n=1 Tax=Caenorhabditis briggsae RepID=UPI0000222C95
====================================
SIZE 2 CONSENSUS: PCLNNGTCAEDGSSYQCTCPAGYSGVNCEITPCTPE SHANNON 3.56507951503072
    PCLNNGTCAEDGSSYQCTCPAGYSGVNCEITPCTPE >UniRef100_E4XD92 Whole genome shotgun assembly, reference scaffold set, scaffold scaffold_24 n=1 Tax=Oikopleura dioica RepID=E4XD92_OIKDI
    PCLNNGTCAEDGSSYQCTCPAGYSGVNCEITPCTPE >UniRef100_E4Y518 Whole genome shotgun assembly, allelic scaffold set, scaffold scaffoldA_9 n=1 Tax=Oikopleura dioica RepID=E4Y518_OIKDI
====================================
SIZE 1 CONSENSUS: LYQKAADLDHPGATCNLAIMYDNGDGIEQDKQKAAA SHANNON 3.60657291984526
    LYQKAADLDHPGATCNLAIMYDNGDGIEQDKQKAAA >UniRef100_A6FC98 Uncharacterized protein n=1 Tax=Moritella sp. PE36 RepID=A6FC98_9GAMM
====================================
SIZE 1 CONSENSUS: ICFRGFVRWARLGNVKLNEKSPNEQIFQIHARFIKN SHANNON 3.81562257082666
    ICFRGFVRWARLGNVKLNEKSPNEQIFQIHARFIKN >UniRef100_A0A068F669 Serine protease 1 n=1 Tax=Nilaparvata lugens RepID=A0A068F669_NILLU
====================================
SIZE 1 CONSENSUS: AEITSNVTTYSRTSSLLQKPVSTCRSELVREAAIAD SHANNON 3.61050929345849
    AEITSNVTTYSRTSSLLQKPVSTCRSELVREAAIAD >UniRef100_Q4ZMW8 Uncharacterized protein n=1 Tax=Pseudomonas syringae pv. syringae (strain B728a) RepID=Q4ZMW8_PSEU2
====================================
SIZE 1 CONSENSUS: ENGEGTEKDLGMAFHWYQKAAEKGYERSMHNLALRY SHANNON 3.78452769641656
    ENGEGTEKDLGMAFHWYQKAAEKGYERSMHNLALRY >UniRef100_A0A015JH26 Skt5p n=1 Tax=Rhizophagus irregularis DAOM 197198w RepID=A0A015JH26_9GLOM
====================================
