# Supplementary material for: A TALE-inspired computational screen for proteins that contain approximate tandem repeats
Source: PLoS One. 2017 Jun 15;12(6):e0179173. doi: 10.1371/journal.pone.0179173 (PMC5472282; doi:10.1371/journal.pone.0179173)
Supplement: S3 Material — This pack contains txt and e.fasta files resulting from RR analysis which included identification of tandem repeat, removal of constitute repeats, removal of identical repeats and removal of repeats of Shannon score <3.5. The files contain protein IDs, consensus repeat sequences, repeat lengths and Shannon scores of the repeats for 320 sequences that constituted 85 tandem repeat clusters. (TAR) [file pone.0179173.s004.tar › search37.shannon_above_3.5.efasta]

>UniRef100_A8WJU0 Protein CBG24027 n=1 Tax=Caenorhabditis briggsae RepID=A8WJU0_CAEBR
@ 2 5 5 7 9 12 14 19 21 21 22 24 32 34 34 34 34 34 34 34 35 36 37 37 38 40 40 40 40 40 40 40 40 40 40 40 40 41
# RSNIIHFGQKLAQKSAGTMCQQALTEGRLADVILELA 37 3.83839779932623 NO
MCQQALTEGRLADVIPKLPRSKIIHFGQKLAQKSAGTMCQQALTEGRLADVIPKLPRSKI
IHFGQKLAQKSAGTMCQQALTEGRLADVILELARSNIIHFGQKLAQKSAGTMCQQALTEG
RLADVIPKLPRSKIIHFGQKLAQKSAGTMCQQALTEGRLADVIPKLPRSKIIHFGQKLAQ
KSAGAMCQLGITEGRLANIVLELARSNICHFGQKLAQKSAGTMFHRALTEGRFADVILEL
ARSNIIHFGQKLAQKSAGTMCQQALTEGRLANIVLELARSNICHFGQKLAQKSAGTMFQR
ALTEGRFADVILELSDQYYSFWSEIGSEIGWNNVSTGSNRRKTRRRNSGTCTFQYYPFWS
EIGSEIGWNNVSTGSNRRKTRRRNSQASPFKDYPFWSEIGSEIGWNNVSTGSNRRKTRRR
NSQASPFKDYPFWSEIGSEIGWSNVSTGYNRRKTRQHSFGTCTFQYLPFWSEIGSEIGWN
NVSTGFNRRKIRRRNSGTCTFQYYPFWSEIGSEIGWNNVSTGSNRRKTRRRNSQASPFKD
YPFWSEIGSEIGWNNVSTGSNRRKTRRRNSGTCTFQYYPFWSEIGSEIGWNNVSTGSNRR
KTRRRNSGTCTFQYYPFWSEIGSEIGWNNVSTGSNRRKTRRRNSQASPFKDYPFWSEIGS
EIGWSNVSTGYNRRKTRQHSFGTCTFQYLPFWSEIGSEIGWNNVSTGFNRRKIRRRNSGT
ARSNIIHFGQKLAQKSAGTMCQQALTEGRLADVIPKLPRSKIIHFGQKLAQKSAGAMCQL
GITEGRLANIVLELARSNICHFGQKLAQKSAGTMCQQALTEGRLADVILELARSNIIHFG
QKLAQKSAGTMCQQALTEGRLADVIPKLPRSKIIHFGQKLAQKSAGAMCQLGITEGRLAN
IVLELARSNICHFGQKLAQKSAGTMCQQALTEGRLADVIPKLPRSKIIHFGQKLAQKSAG
AMCQLGITEGRLANIILELARSNICHFGQKLAQKSAGTMFQQALTEGRLADVILELARSN
IIHFGQKLAQKSAGTMCQQALTEGRLADVILELARSNIIHFGQKLAQKSAGTMCQQALTE
GRLADVIPKLPRSKIIHFGQKLAQKSAGAMCQLGITEGRLANIVLELARSNICHFGQKLA
QKSAGTMCQQALTEGRLADVILELARSNIIHFGQKLAQKSAGTMCQQALTEGRLADVIPK
LPRSKIIHFGQKLAQKSAGAMCQLGITEGRLANIVLELARSNICHFGQKLAQKSAGTMCQ
QALTEGRLADVIPKLPRSKIIHFGQKLAQKSAGAMCQLGITEGRLANIVLELARSNICHF
EGRFADVILELARSNIIHFGQKLAQKSAGTMCQQALTEGRLADVILELARSNIIHFGQKL
AQKSAGTMCQQALTEGRLADVIPKLPRSKIIHFGQKLAQKSAGAMCQLGITEGRLANIVL
ELARSNICHFGQKLAQKSAGTMCQQALTEGRLADVIPKLPRSKIIHFGQKLAQKSAGTMC
QQALTEGRLADVVPKLPRSKNNEL
>UniRef100_W4XCU4 Uncharacterized protein n=1 Tax=Strongylocentrotus purpuratus RepID=W4XCU4_STRPU
@ 0 1 7 12 16 16 18 18 18 18 18 18 18 18 18 18 18 18 18 18 18 18 18 18 18 18 18 18 20 20 20 20 20 21 22 26 30 32
# DECASTPCLVNEDCTNGLNMYTCACSAGFTGTPCADI 37 3.65853233900046 NO
MLRPCAPSVNTEIVFKIRRRNEDVFLCGFPEGSDMKVDCSGVNSCLNGGTCESESNTCTC
TSGYTGPECADTNIDECTSNPCLVNEDCTNGLNMYTCACSAGFIGIPCQDIDECTSTPCM
VNEDCTNGLNMYTCACSAGFIGIPCQDIDECTSNPCLVNEDCTNGLNMYTCACSAGFIGI
PCQDIDECASTPCMVNEDCTNGLNMYTCACSAGFTGTPCADIDECTSNPCLVNEDCTNGL
NMYTCACSAGFTGTPCQDIDECASTPCLVNEDCTNGLNMYTCACSAGFTGTPCADIDECA
STPCMVNEDCTNGLNMYTCACSAGFTGTPCVDIDECASTPCLVNEDCTNGLNMYTCACSA
GFTGTPCVDIDECTSTPCMVNEDCTNGLNMYTCACSAGFTGTPCVDIDECASTPCLVNED
CTNGLNMYTCACSAGFTGTPCVDIDECTSTPCMVNEDCTNGLNMYTCACSAGFTGTPCAD
IDECASTPCLVNEDCTNGLDMYTCACSAGFTGTPCVDIDECTSNPCLVNEDCTNGLNMYT
CACSAGFIGIPCADIDECTSNPCMVNEDCTNGLNMYTCACSAGFTGTPCADIDECTSTPC
MVNEDCTNGLNMYTCACSAGFTGTPCVDIDECASTPCLVNEDCTNGLDMYTCACSAGFTG
TPCVDIDECTSNPCLVNEDCTNGLNMYTCACSAGFTGTPCQDIDECASTPCLVNEDCTNG
LNMYTCACSAGFTGTPCADIDECTSNPCLVNEDCTNGLNMYTCACSAGFTGTPCAVDCTG
ANPCLNGGTCTNVACTCASGFSGSLCSDAIVCAADNISPCENGGTCENAACTCGSGYRGS
LCSDAIVCAIDNSPCENGGTCENAACTCAYGYHGSLCSDAIDCSGINPCLNGGTCDNAAC
ICQSGFRGSLCNDAIDCTGYNSPCENGGTCENAACTCAYGYQGSLCSDAIDCTGSNPCLN
GGTCENNACTCAAGFRGSVCSVAIDCSVSDPCSNGGTCDIDACTCAAVFTGSLCDRVNCL
GTNPCLNGGTCENNACTCVAGLNGALCSTDIDECASYPCLNGAICINIPNRYFCLCSYGY
SGSRCMIVDCSRSNPCLNGGTCENNACTCAAGFNGVSCSTVDCSGMDPCLNGGTCENNEC
TCAAGYTGALCDDAKAVSTIVVGIVLAFVALYAIFITLMHLHLRRSNIALKQSVSDREGQ
KLDPFTSLDATSPREHQRN
>UniRef100_G5AAP8 Putative uncharacterized protein n=1 Tax=Phytophthora sojae (strain P6497) RepID=G5AAP8_PHYSP
@ 9 21 29 42 42 42 42 42 43 43 43 43 43 43 43 43 43 43 43 43 43 43 43 44 44 44 44 44 44 44 44 44 44 44 44 45 45 46
# MEAFPRVSAGMARLGGCVRTAGNRGTGATIASRQEGD 37 3.60064829980921 NO
MEAFPRVSAGMVRLGGCVRTAGNRITGATVASRQEGDMEAFPRVSAGMVRLGGCVRTAGN
RGTGATIASRQEGDMEAFPRVSAGMARLGGCVRTAGNSRTGATIASRQEGDMEAFPRVSA
GMARLGGCVRTAGNRGTGATIASRQEGDMEAFPRVSAGMVRLGGCVRTAGNRGTGATIAS
RQEGDMEAFPRVSAGMARLGGCVRTAGNRGTGATIASRQEGDMEAFPRVSAGMVRLGGCV
RTAGNRGTGATIASRQEGDMEAFPRVSAGMARLGGCVRTAGNSRTGATIASRQEGDMEAF
PRVSAGMVRLGGCVRTAGNSRTGATIASRQEGDMEAFPRVSAGMARLGGCVRTAGNRGTG
ATIASRQEGDMEAFPRVSAGMARLGGCVRTAGNSRTGATIASRQEGDMEAFPRVSAGMAR
LGGCVRTAGNSRTGATIASRQEGDMEAFPRVSAGMARLGGCVRTAGNRGTGATIASRQEG
DMEAFPRVSAGMARLGGCVRTAGNSRTGATIASRQEGDMEAFPRVSAGMARLGGCVRTAG
NRGTGATIASRQEGDMEAFRRVSAGMARLGGCVRTAGNRGTGATIASRQEGDMEIFPRVS
AGMARLGGCVRTAGNRGTGATIASRQEGDMEAFPRVSAGMARLGGCVRTAGNSRTGATIA
SRQEGDMEAFPRVSAGMVRLGGCVRTAGNRGTGATIASRQEGDMEIFPRVSAGMARLGGC
VRTAGNRGTGATIASRQEGDMEAFPRVSAGMARLGGCVRTAGNSRTGATIASRQEGDMEA
FPRVSAGMARLGGCVRTAGNSRTGATIASRQEGDMEAFPRVSAGMVRLGGCVRTAGNRGT
GATIASRQEGDMEAFPRVSAGMARLGGCVRTAGNSRTGATIASRQEGDMEAFPRVSAGMA
RLGGCVRTAGNSRTGATIASRQEGDMEAFPRVSAGMARLGGCVRTAGNSRTGATIASRQE
GDMEAFPRVSAGMARLGGCVRTAGNSGTGATIASRQEGDMEAFPRVSAGMARLGGCVRTA
GNSRTGATIASRQEGDMEAFPRVSAGMARLGGCVRTAGNSRTGATIASRQEGDMEAFPRV
SAGMARLGGCVRTAGNRITGATVASRQEGDMEAFPRVSAGMARLGGCVRTAGNRGTGATI
ASRHEGDMEAFPRVSAGMARLGGCVRTAGNRGTGATIASRQEGDMEAFPRVSAGMARLGG
CVRTAGNRGTGATIASRQEGDMEAFPRVSAGMARLGGCVRTAGNRGTGATIASRQEGDME
AFPRVSAGMVRLGGCVRTAGNRGTGATIASRQEGDMEAFPRVSAGMARLGGCVRTAGNSR
TGATIASRQEGDMEAFPRVSAGMARLGGCVRTAGNSRTGATIASRQEGDMEAFPRVSAGM
VRLGGCVRTAGNRGTGATIASRQEGDMEAFPRVSAGMARLGGCVRTAGNRGTGATIASRQ
EGDMEAFPRVSAGMARLGGCVRTAGNRGTGATIASRQEGDMEAFPRVSAGMVRLGGCVRT
AGNSRTGATIASRQEGDMEAFPRVSAGMARLGGCVRTAGNSRTGATIASRQEGDMEAFPR
VSAGMGRKQLYGRYDRQPTGGRHGGLSEGFRRYGSSRAGNRGTGATIASRQEGDMEAFPR
VSAGMARLGGCVRTAGNSRTGATIASRQEGDMEAFPRVSAGMARLGGCVRTAGNSRTGAT
IASRQEGDMEAFPRVSAGMVRLGGCVRT
>UniRef100_UPI000022234B Hypothetical protein CBG24027 n=1 Tax=Caenorhabditis briggsae RepID=UPI000022234B
@ 3 5 5 5 12 14 14 15 21 21 22 24 33 33 35 35 36 36 36 36 36 36 36 36 36 36 36 37 37 37 37 38 38 39 39 39 39 40
# ADVILELARSNIIHFGQKLAQKSAGTMCQQALTEGRL 37 3.83839779932623 NO
MCQQALTEGRLADVIPKLPRSKIIHFGQKLAQKSAGTMCQQALTEGRLADVIPKLPRSKI
IHFGQKLAQKSAGTMCQQALTEGRLADVILELARSNIIHFGQKLAQKSAGTMCQQALTEG
RLADVIPKLPRSKIIHFGQKLAQKSAGTMCQQALTEGRLADVIPKLPRSKIIHFGQKLAQ
KSAGAMCQLGITEGRLANIVLELARSNICHFGQKLAQKSAGTMFHRALTEGRFADVILEL
ARSNIIHFGQKLAQKSAGTMCQQALTEGRLANIVLELARSNICHFGQKLAQKSAGTMFQR
ALTEGRFADKLAQKSAGTMCQQALTEGRLADVILELARSNIIHFGQKLAQKSAGTMCQQA
LTEGRLADVIPKLPRSKIIHFGQKLAQKSAGTMCQQALTEGRLADVIPKLPRSKIIHFGQ
KLAQKSAGAMCQLGITEGRLANIVLELARSNICHFGQKLAQKSAGTMFQRALTEGRFADV
ILELARSNIIHFGQKLAQKSAGTMCQQALTEGRLADVIPKLPRSKIIHFGQKLAQKSAGT
MFQQALTEGRLADVILELARSNIIHFGQKLAQKSAGTMCQQALTEGRLADVILELARSNI
IHFGQKLAQKSAGTMCQQALTEGRLADVIPKLPRSKIIHFGQKLAQKSAGAMCQLGITEG
RLANIVLELARSNICHFGQKLAQKSAGTMFQRALTEGRFADKLAQKSAGTMCQQALTEGR
LADVIPKLPRSKIIHFGQKLAQKSAGAMCQLGITEGRLANIVLELARSNICHFGQKLAQK
SAGTMCQQALTEGRLADVILELARSNIIHFGQKLAQKSAGTMCQQALTEGRLADVIPKLP
RSKIIHFGQKLAQKSAGAMCQLGITEGRLANIVLELARSNICHFGQKLAQKSAGTMCQQA
LTEGRLADVIPKLPRSKIIHFGQKLAQKSAGAMCQLGITEGRLANIILELARSNICHFGQ
KLAQKSAGTMFQQALTEGRLADVILELARSNIIHFGQKLAQKSAGTMCQQALTEGRLADV
ILELARSNIIHFGQKLAQKSAGTMCQQALTEGRLADVIPKLPRSKIIHFGQKLAQKSAGA
MCQLGITEGRLANIVLELARSNICHFGQKLAQKSAGTMCQQALTEGRLADVILELARSNI
IHFGQKLAQKSAGTMCQQALTEGRLADVIPKLPRSKIIHFGQKLAQKSAGAMCQLGITEG
RLANIVLELARSNICHFGQKLAQKSAGTMCQQALTEGRLADVIPKLPRSKIIHFGQKLAQ
KSAGAMCQLGITEGRLANIVLELARSNICHFEGRFADVILELARSNIIHFGQKLAQKSAG
TMCQQALTEGRLADVILELARSNIIHFGQKLAQKSAGTMCQQALTEGRLADVIPKLPRSK
IIHFGQKLAQKSAGAMCQLGITEGRLANIVLELARSNICHFGQKLAQKSAGTMCQQALTE
GRLADVIPKLPRSKIIHFGQKLAQKSAGTMCQQALTEGRLADVVPKLPRSKNNEL
>UniRef100_UPI0003D6E85E PREDICTED: uncharacterized protein LOC102634957 isoform X8 n=1 Tax=Mus musculus RepID=UPI0003D6E85E
@ 2 5 7 12 16 16 18 19 20 22 24 26 26 26 27 29 30 31 32 34 34 35 37 38 38 39 41 43 46 48 48 48 48 49 50 56 57 59
# SQAGKSALHHTGQPGRQKCITSYRTARQAKVHYIIQD 37 3.72583571726189 NO
MQAKVHYIIQDSQAGKSALHHTGQPGRQKCITSYRTARQAKVHYIIIQDRQAGKSALHHH
TGQPGRQKCITSYRTARQAKVHYIIIQDRQAGKSALHHHTGQPGRQKCITSYRTARQAKV
HYIIQDSQAGKSALHHTGQPGRQKCITSSYRTGRQAKVHYIIQDSQAGKSALHHTGQPGR
QKCITSYRTAGKAKVHYIIQDSRAGKSALHHTGQPGRQKCITSYRTGRQAKVHYIIQDSQ
AGKSALHHHTGQAGRQKCITSYRTARQAKVHYIIQDSQAGKSALHHTGQPGRQKCVTSYR
TARQAKVRYIIQDSQAGKSALHHHTGQPGRQKCITSYRTARQAKVRYIIQDSQAGKSALH
HTGQPGRQKCITSYRTARQAKVRYIIQDSQAGKSALHHTGQPGRQKCVTSYRTARQAKVR
YIIQDNQAGKSALHHTGQPGRQKCITSYRTARQAKVHYIIQDSQAGKSALHHTGQPGRQK
CITSYRTARQAKVHYIIQDSQAGKSVLHHTGQPGRQKCVTSYRTARQAKVHYIIIPDSQA
GKSALHHTGQPGRQKCVTSYRTARQAKVHYIIQDSQAGKSALHHTGQPGRQKCVTSYRTA
RQAKVHYIIIQDSQAGKSALHHHTGQAGRQKCITSYRTARQAKVRYIIQDSQAGKSALHH
TGQPGRQKCVTSYRTTRQAKVRYIIQDSQAGKSALHHTGQPGRQKCITSYRTARQAKVHY
IIQDSQAGKSALHHTGQPGRQKCITSYRTARQAKVHYIIQDSQAGKSALHHTGQPGRQKC
ITSYRTARQAKVHYIIIQDRQAGKSALHHTGQPGRQKCITSYRTAGQAKVHYIIQDSQAG
KSALHHTGQPGRQKCITSYRRARQTKVHYIIQDRQAGKSALHHTGQPGRQKCVTSSYRTG
RQAKVHYIIQDSQAGKSALHHTGQPGRQKCITSYRTARQAKVHYIIQDRQAGKSALHHTG
QPGRQKCITSSYRTARQAKVHYIIQDSQAGKSALHHTGQPGRQKCITSYRTARQAKVHYI
IQDSQAGKSALHHTGQPGRQKCITSSYRTARQAKVHYIIIQDRQAGKSALHHTGQPGRLK
CVTSYRTARQAKVRYIIQDSQAGKSALHHTGQPGRQKCVTSYRTARQAKVRYIIQDSQAG
KSALHHTGQPGRQKCITSYRTARQAKVHYIIQDSQAGKSALHHHTGQAGRQKCITSSYRT
ARQAKVHYIIQDSQAGKSALHHHTGQAGRQKCITSSYRTARQAKVHYIIQDSQAGKSALH
HHTGQAGRQKCITSYRTARQAKVRYIIQDSRAGKSALHHTGQPGRQKCITSYRTARQAKV
HYIIQDSQADKSALHHTGQAGRQKCITSYRTARQAKVRYIIQDSRAGKSALHHTGQPGRQ
KCITSYRTARQAKVHYIIQDSQADKSALHHTGQAGRQKCITSYRTARQAKVRYIIIQDRQ
AGKSALHHTGQPGRQKCITSYRTARQAKVHYIIQDSQAGKSALHHTGQAGRQKCVTSYRT
ARQAKVHYIIIPDSQAGKSALHHTGQPGRQKCVTSYRTARQAKVHYIIQDSQAGKSALHH
TGQPGRQKCVTSYRTGRQAKVHYIIIQDSQAGKSALHHHTGQAGRQKCITSYRTARQAKV
RYIILDSQAGKSALHHTGQPGRQKCVTSYRTARQAKVCYIIQDSQAGKSALHQTGQPGRQ
KCITSSYRTGRQAKVHYIIIQDSQAGKSALHHTGQPGRQKCITSYRTARQAKVHYIIQDS
QAGKSALHHHTGQAGRQKCITSYRTARQAKVHYIIQDSRAGKSALHHTGQPGRQKCITSY
RTARQAKVHYLIQDSQADKSALHHTGQAGRQKCITSYRTARQAKVRYIIIQDRQAGKSAL
HHTGQPGRQKCITSYRTARQAKVHYIIQDSQAGKSALHHTGQAGRQKCVTSYRTARQAKV
HYIIIPDSQAGKSALHHTGQPGRQKCVTSYRTARQAKVHYIIQDSQAGKSALHHTGQPGR
QKCVTSYRTARQAKVHYIIIQDSQAGKSALHHHTGQAGRQKCITSYRTARQAKVRYIIQD
SQAGKSALHHTGQPGRQKCVTSYRTARQAKVHYIIQDSQAGKSALHHTGQPGRQKCITSY
RTGRQAKVRYIIQDSQAGKSALHHHIGQPGRQKCITSYRTARQAKVRYIIQDSQAGKSAL
HHIGQPGRQKCVTSYRTARQAKVHYII
>UniRef100_UPI0003D6E9B9 PREDICTED: uncharacterized protein LOC102634957 isoform X3 n=1 Tax=Mus musculus RepID=UPI0003D6E9B9
@ 1 6 12 15 17 18 19 20 20 21 21 23 24 25 25 27 28 29 29 31 31 33 38 38 38 42 45 47 49 49 50 51 52 52 53 58 61 62
# RQAKVHYIIQDSQAGKSALHHTGQPGRQKCITSYRTA 37 3.72583571726189 NO
MQAKVHYIIQDSQAGKSALHHTGQPGRQKCITSYRTARQAKVHYIIIQDRQAGKSALHHH
TGQPGRQKCITSYRTARQAKVHYIIIQDRQAGKSALHHHTGQPGRQKCITSYRTARQAKV
HYIIQDSQAGKSALHHTGQPGRQKCITSSYRTGRQAKVHYIIQDSQAGKSALHHTGQPGR
QKCITSYRTAGKAKVHYIIQDSRAGKSALHHTGQPGRQKCITSYRTGRQAKVHYIIQDSQ
AGKSALHHHTGQAGRQKCITSYRTARQAKVHYIIQDSQAGKSALHHTGQPGRQKCVTSYR
TARQAKVRYIIQDSQAGKSALHHTGQPGRQKCITSYRTARQAKVHYIIQDSQAGKSALHH
TGQPGRQKCITSSYRTARQAKVHYIIIQDRQAGKSALHHTGQLGRQKCVTSYRTARQAKV
RYIIQDSQAGKSALHHTGQPGRQKCVTSYRTARQAKVHYIIQDSQAGKSALHHTGQPGRQ
KCITSYRTARQAKVHYIIQDSQAGKSALHHTGQAGRQKCITSSYRTGRQAKVHYIIIQDN
QAGKSALHHTGQPGRQKCITSSYRTGRQAKVHYIIIQDSQAGKSALHHTGQPGRQKCITS
YRTARQAKVHYIIQDSQAGKSALHHTGQPGRQKCVTSYRTARQAKVRYIIQDSQAGKSAL
HHTGQPGRQKCITSYRTARQAKVHYIIQDSQAGKSALHHTGQPGRQKCITSSYRTARQAK
VHYIIIQDRQAGKSALHHTGQLGRQKCVTSYRTARQAKVRYIIQDSQAGKSALHHTGQPG
RQKCVTSYRTARQAKVHYIIQDSQAGKSALHHTGQPGRQKCITSYRTARQAKVHYIIQDS
QAGKSALHHTGQPGRQKCITSYRTARQAKVHYIIQDSQAGKSALHHTGQPGRQKCITSSY
RTGRQAKVHYIIQDSQAGKSALHHTGQPGRQKCITSYRTARQAKVHYIIQDSQAGKSALH
HHTGQAGRQKCITSYRTARQAKVRYIIIQDRQAGKSALHHTGQPGRQKCITSYRTARQAK
VHYIIQDSQAGKSALHHTGQAGRQKCVTSYRTARQAKVHYIIIPDSQAGKSALHHTGQPG
RQKCVTSYRTARQAKVHYIIQDSQAGKSALHHTGQPGRQKCITSYRTARQAKVHYIIIQD
SQAGKSALHHHTRQAGRQKCITSYRTARQAKVRYIIQDSQAGKSALHHTGQPGRQKCVTS
YRTARQAKVRYIIQDSQAGKSALHHTGQPGRQKCVTSYRTARQAKVHYIIQDSQAGKSAL
HHTGQPGRQKCITSSYRTGRQAKVHYIIIQDSQAGKSALHHTRQPGRQKCITSSYRTGRQ
AKVHYIILQDSQAGKSALHHTGQPGRQKCITSSYRTGRQAKVHYIIQDSQAGKSALHHTG
QPGRQKCITSYRTAGKAKVHYIIQDSQAGKSALHHTGQPGRQKCITSYRTGRQAKVHYII
QDSQAGKSALHHTGQPGRQKCITSYRTAGKAKVHYIIQDSQAGKSALHHTGQPGRQKCIT
SYRTGRQAKVHYIIQDSQAGKSALHHHTGQAGRQKCITSYRTARQAKVHYIIQDSQAGKS
ALHHTGQPGRQKCITSYRTGRQAKVRYIIQDSQAGKSALHHHTGQPGRQKCITSYRTARQ
AKVRYIIQDSQAGKSALHHTGQPGRQKCITSYRTARQAKVRYIIQDRQAGKSALHHHTGQ
PGRQKCITSSYRTGRQAKVHYIIQDSQAGKSALHHTGQPGRQKCVTSYRTARQAKVRYII
QDSQAGKSVLHHTGQPGRQKCITSNRTARQAKVHYIIIQDRQAGKSALHHHTGQPGRQKC
ITSYRTARQAKVHYIIQDSQAGKSALHHTGQPGRQKCITSSYRTGRQAKVHYIIQDSQAG
KSALHHTGQPGRQKCITSYRTARQAKVHYIIQDSQAGKSALPHTGQPGRQKCITSYRTGR
QAKVHYIIQDSQAGKSALHHHTGQAGRQKCITSYRTARQAKVHYIIQDSQAGKSALHHTG
QPGRQKCITSYRTGRQAKVRYIIQDSQAGKSALHHHTGQPGRQKCITSYRTARQAKVRYI
IQDSQAGKSALHHTGQPGRQKCITSYRTARQAKVRYIIQDSQAGKSALHHHTGQPGRQKC
ITSSYRTGRQAKVHYIIQDSQAGKSALHHTGQPGRQKCITSYRTARQAKVRYIIQDSQAG
KSALHHTGQPGRQKCITSYRTARQAKVHYIIQDRQAGKSALHHTGQPGRQKCITSSYRTA
RQAKVHYIIQDSQAGKSALHHTGQPGRQKCITSYRTARQAKVRYIIQDSQAGKSALHHIG
QPGRQKCITSSYRTARQAKVHYIII
>UniRef100_UPI0003D6F34B PREDICTED: uncharacterized protein LOC102634957 isoform X6 n=1 Tax=Mus musculus RepID=UPI0003D6F34B
@ 2 5 8 15 17 18 19 22 22 22 24 27 27 27 29 30 32 32 33 33 33 35 38 40 41 44 46 47 48 48 50 52 52 52 53 56 59 61
# VHYIIQDSQAGKSALHHTGQPGRQKCITSYRTARQAK 37 3.72583571726189 NO
MQAKVHYIIQDSQAGKSALHHTGQPGRQKCITSYRTARQAKVHYIIIQDRQAGKSALHHH
TGQPGRQKCITSYRTARQAKVHYIIIQDRQAGKSALHHHTGQPGRQKCITSYRTARQAKV
HYIIQDSQAGKSALHHTGQPGRQKCITSSYRTGRQAKVHYIIQDSQAGKSALHHTGQPGR
QKCITSYRTAGKAKVHYIIQDSRAGKSALHHTGQPGRQKCITSYRTGRQAKVHYIIQDSQ
AGKSALHHHTGQAGRQKCITSYRTARQAKVHYIIQDSQAGKSALHHTGQPGRQKCVTSYR
TARQAKVRYIIQDSQAGKSALHHHTGQPGRQKCITSYRTARQAKVRYIIQDSQAGKSALH
HTGQPGRQKCITSYRTARQAKVRYIIQDSQAGKSALHHTGQPGRQKCVTSYRTARQAKVR
YIIQDNQAGKSALHHTGQPGRQKCITSYRTARQAKVHYIIQDSQAGKSALHHTGQPGRQK
CITSYRTARQAKVHYIIQDRQAGKSALHHHTGQAGRQKCITSSYRTTRQAKVHYIIQDSQ
AGKSALHHHTGQAGRQKCITSSYRTARQAKVHYIIQDSQAGKSALHHTGQPGRQKCITSY
RTARQAKVHYIIQDSQAGKSVLHHTGQPGRQKCVTSYRTARQAKVRYIIQDSQAGKSALH
HTGQPGRQKCITSYRTARQAKVRYIIQDSQAGKSALHHTGQPGRQKCVTSYRTARQAKVR
YIIQDNQAGKSALHHTGQPGRQKCITSYRTARQAKVHYIIQDSQAGKSALHHTGQPGRQK
CITSYRTARQAKVHYIIQDSQAGKSALHHTGQPGRQKCITSYRTARQAKVHYIIQDSQAG
KSALHHHTGQAGRQKCITSYRTARQAKVHYIIQDSRAGKSALHHTGQPGRQKCITSYRTA
RQAKVHYIIQESQADKSALHHTGQAGRQKCITSYRTARQAKVRYIIIQDRQAGKSALHHT
GQPGRQKCITSYRTARQAKVHYIIQDSQAGKSALHHTGQAGRQKCVTSYRTARQAKVHYI
IIPDSQAGKSALHHTGQPGRQKCVTSYRTARQAKVHYIIQDSQAGKSALHHTGQPGRQKC
ITSYRTARQAKVHYIIIQDSQAGKSALHHHTRQAGRQKCITSYRTARQAKVRYIIQDSQA
GKSALHHTGQPGRQKCVTSYRTARQAKVRYIIQDSQAGKSALHHTGQPGRQKCVTSYRTA
RQAKVHYIIQDSQAGKSALHHTGQPGRQKCITSSYRTGRQAKVHYIIIQDSQAGKSALHH
TRQPGRQKCITSSYRTGRQAKVHYIILQDSQAGKSALHHTGQPGRQKCITSSYRTGRQAK
VHYIIQDSQAGKSALHHTGQPGRQKCITSYRTAGKAKVHYIIQDSQAGKSALHHTGQPGR
QKCITSYRTGRQAKVHYIIQDSQAGKSALHHTGQPGRQKCITSYRTAGKAKVHYIIQDSQ
AGKSALHHTGQPGRQKCITSYRTGRQAKVHYIIQDSQAGKSALHHHTGQAGRQKCITSYR
TARQAKVHYIIQDSQAGKSALHHTGQPGRQKCITSYRTGRQAKVRYIIQDSQAGKSALHH
HTGQPGRQKCITSYRTARQAKVRYIIQDSQAGKSALHHTGQPGRQKCITSYRTARQAKVR
YIIQDRQAGKSALHHHTGQPGRQKCITSSYRTGRQAKVHYIIQDSQAGKSALHHTGQPGR
QKCVTSYRTARQAKVRYIIQDSQAGKSVLHHTGQPGRQKCITSNRTARQAKVHYIIIQDR
QAGKSALHHHTGQPGRQKCITSYRTARQAKVHYIIQDSQAGKSALHHTGQPGRQKCITSS
YRTGRQAKVHYIIQDSQAGKSALHHTGQPGRQKCITSYRTARQAKVHYIIQDSQAGKSAL
PHTGQPGRQKCITSYRTGRQAKVHYIIQDSQAGKSALHHHTGQAGRQKCITSYRTARQAK
VHYIIQDSQAGKSALHHTGQPGRQKCITSYRTGRQAKVRYIIQDSQAGKSALHHHTGQPG
RQKCITSYRTARQAKVRYIIQDSQAGKSALHHTGQPGRQKCITSYRTARQAKVRYIIQDS
QAGKSALHHHTGQPGRQKCITSSYRTGRQAKVHYIIQDSQAGKSALHHTGQPGRQKCITS
YRTARQAKVRYIIQDSQAGKSALHHTGQPGRQKCITSYRTARQAKVHYIIQDRQAGKSAL
HHTGQPGRQKCITSSYRTARQAKVHYIIQDSQAGKSALHHTGQPGRQKCITSYRTARQAK
VRYIIQDSQAGKSALHHIGQPGRQKCITSSYRTARQAKVHYIII
>UniRef100_UPI0003D71EE4 PREDICTED: uncharacterized protein LOC102634957 isoform X5 n=1 Tax=Mus musculus RepID=UPI0003D71EE4
@ 1 6 12 15 19 19 19 20 22 22 23 23 25 26 27 28 29 29 30 30 31 33 37 38 40 42 43 44 47 50 51 51 51 52 52 57 60 61
# QAKVHYIIQDSQAGKSALHHTGQPGRQKCITSYRTAR 37 3.72583571726189 NO
MQAKVHYIIQDSQAGKSALHHTGQPGRQKCITSYRTARQAKVHYIIIQDRQAGKSALHHH
TGQPGRQKCITSYRTARQAKVHYIIIQDRQAGKSALHHHTGQPGRQKCITSYRTARQAKV
HYIIQDSQAGKSALHHTGQPGRQKCITSSYRTGRQAKVHYIIQDSQAGKSALHHTGQPGR
QKCITSYRTAGKAKVHYIIQDSRAGKSALHHTGQPGRQKCITSYRTARQAKVHYIIQDSQ
AGKSALHHTGQPGRQKCVTSYRTARQAKVRYIIQDSQAGKSALHHTGQPGRQKCITSYRT
ARQAKVHYIIQDSQAGKSALHHTGQPGRQKCITSSYRTARQAKVHYIIIQDRQAGKSALH
HTGQLGRQKCVTSYRTARQAKVRYIIQDSQAGKSALHHTGQPGRQKCVTSYRTARQAKVH
YIIQDSQAGKSALHHTGQPGRQKCITSYRTARQAKVHYIIQDSQAGKSALHHTGQAGRQK
CITSSYRTGRQAKVHYIIIQDNQAGKSALHHTGQPGRQKCITSSYRTGRQAKVHYIIIQD
SQAGKSALHHTGQPGRQKCITSYRTARQAKVHYIIQDSQAGKSALHHTGQPGRQKCVTSY
RTARQAKVRYIIQDSQAGKSALHHTGQPGRQKCITSYRTARQAKVHYIIQDSQAGKSALH
HTGQPGRQKCITSSYRTARQAKVHYIIIQDRQAGKSALHHTGQLGRQKCVTSYRTARQAK
VRYIIQDSQAGKSALHHTGQPGRQKCVTSYRTARQAKVHYIIQDSQAGKSALHHTGQPGR
QKCITSYRTARQAKVHYIIQDSQAGKSALHHTGQPGRQKCITSYRTARQAKVHYIIQDSQ
AGKSALHHTGQPGRQKCITSSYRTGRQAKVHYIIQDSQAGKSALHHTGQPGRQKCITSYR
TARQAKVHYIIQDSQAGKSALHHHTGQAGRQKCITSYRTARQAKVRYIIIQDRQAGKSAL
HHTGQPGRQKCITSYRTARQAKVHYIIQDSQAGKSALHHTGQAGRQKCVTSYRTARQAKV
HYIIIPDSQAGKSALHHTGQPGRQKCVTSYRTARQAKVHYIIQDSQAGKSALHHTGQPGR
QKCITSYRTARQAKVHYIIIQDSQAGKSALHHHTRQAGRQKCITSYRTARQAKVRYIIQD
SQAGKSALHHTGQPGRQKCVTSYRTARQAKVRYIIQDSQAGKSALHHTGQPGRQKCVTSY
RTARQAKVHYIIQDSQAGKSALHHTGQPGRQKCITSSYRTGRQAKVHYIIIQDSQAGKSA
LHHTRQPGRQKCITSSYRTGRQAKVHYIILQDSQAGKSALHHTGQPGRQKCITSSYRTGR
QAKVHYIIQDSQAGKSALHHTGQPGRQKCITSYRTAGKAKVHYIIQDSQAGKSALHHTGQ
PGRQKCITSYRTGRQAKVHYIIQDSQAGKSALHHTGQPGRQKCITSYRTAGKAKVHYIIQ
DSQAGKSALHHTGQPGRQKCITSYRTGRQAKVHYIIQDSQAGKSALHHHTGQAGRQKCIT
SYRTARQAKVHYIIQDSQAGKSALHHTGQPGRQKCITSYRTGRQAKVRYIIQDSQAGKSA
LHHHTGQPGRQKCITSYRTARQAKVRYIIQDSQAGKSALHHTGQPGRQKCITSYRTARQA
KVRYIIQDRQAGKSALHHHTGQPGRQKCITSSYRTGRQAKVHYIIQDSQAGKSALHHTGQ
PGRQKCVTSYRTARQAKVRYIIQDSQAGKSVLHHTGQPGRQKCITSNRTARQAKVHYIII
QDRQAGKSALHHHTGQPGRQKCITSYRTARQAKVHYIIQDSQAGKSALHHTGQPGRQKCI
TSSYRTGRQAKVHYIIQDSQAGKSALHHTGQPGRQKCITSYRTARQAKVHYIIQDSQAGK
SALPHTGQPGRQKCITSYRTGRQAKVHYIIQDSQAGKSALHHHTGQAGRQKCITSYRTAR
QAKVHYIIQDSQAGKSALHHTGQPGRQKCITSYRTGRQAKVRYIIQDSQAGKSALHHHTG
QPGRQKCITSYRTARQAKVRYIIQDSQAGKSALHHTGQPGRQKCITSYRTARQAKVRYII
QDSQAGKSALHHHTGQPGRQKCITSSYRTGRQAKVHYIIQDSQAGKSALHHTGQPGRQKC
ITSYRTARQAKVRYIIQDSQAGKSALHHTGQPGRQKCITSYRTARQAKVHYIIQDRQAGK
SALHHTGQPGRQKCITSSYRTARQAKVHYIIQDSQAGKSALHHTGQPGRQKCITSYRTAR
QAKVRYIIQDSQAGKSALHHIGQPGRQKCITSSYRTARQAKVHYIII
>UniRef100_UPI0003D72DAE PREDICTED: uncharacterized protein LOC102634957 isoform X2 n=1 Tax=Mus musculus RepID=UPI0003D72DAE
@ 1 5 8 13 16 17 19 19 20 20 22 22 25 25 26 26 27 28 29 29 32 34 37 39 40 42 46 50 51 51 52 53 54 54 55 59 61 63
# ARQAKVHYIIQDSQAGKSALHHTGQPGRQKCITSYRT 37 3.72583571726189 NO
MQAKVHYIIQDSQAGKSALHHTGQPGRQKCITSYRTARQAKVHYIIIQDRQAGKSALHHH
TGQPGRQKCITSYRTARQAKVHYIIIQDRQAGKSALHHHTGQPGRQKCITSYRTARQAKV
HYIIQDSQAGKSALHHTGQPGRQKCITSSYRTGRQAKVHYIIQDSQAGKSALHHTGQPGR
QKCITSYRTAGKAKVHYIIQDSRAGKSALHHTGQPGRQKCITSYRTGRQAKVHYIIQDSQ
AGKSALHHTGQPGRQKCITSYRTARQAKVHYIIQDSQAGKSVLHHTGQPGRQKCVTSYRT
ARQAKVHYIIIPDSQAGKSALHHTGQPGRQKCVTSYRTARQAKVHYIIQDSQAGKSALHH
TGQPGRQKCVTSYRTARQAKVHYIIIQDSQAGKSALHHHTGQAGRQKCITSYRTARQAKV
RYIIQDSQAGKSALHHTGQPGRQKCVTSYRTTRQAKVRYIIQDSQAGKSALHHTGQPGRQ
KCITSYRTARQAKVHYIIQDSQAGKSALHHTGQPGRQKCITSYRTGRQAKVHYIIIPDRQ
AGKSALHHHTGQPGRQKCITSYRTARQAKVHYIIIQDRQAGKSALHHHTGQPGRQKCITS
YRTARQAKVHYIIQDSQAGKSALHHTGQPGRQKCITSYRTARQAKVCYIIQDSQAGKSAL
HHTGQPGRQKCITSSYRTARQAKVHYIIQDSQAGKSALHHTGQPGRQKCITSYRTARQAK
VHYIIQDSQAGKSALHHTGQPGRQKCITSSYRTARQAKVHYIIIQDRQAGKSALHHTGQL
GRQKCVTSYRTARQAKVRYIIQDSQAGKSALHHTGQPGRQKCVTSYRTARQAKVHYIIQD
SQAGKSALHHTGQPGRQKCITSYRTARQAKVHYIIQDSQAGKSALHHTGQPGRQKCITSY
RTARQAKVHYIIQDSQAGKSALHHTGQPGRQKCITSSYRTGRQAKVHYIIQDSQAGKSAL
HHTGQPGRQKCITSYRTARQAKVHYIIQDSQAGKSALHHHTGQAGRQKCITSYRTARQAK
VRYIIIQDRQAGKSALHHTGQPGRQKCITSYRTARQAKVHYIIQDSQAGKSALHHTGQAG
RQKCVTSYRTARQAKVHYIIIPDSQAGKSALHHTGQPGRQKCVTSYRTARQAKVHYIIQD
SQAGKSALHHTGQPGRQKCITSYRTARQAKVHYIIIQDSQAGKSALHHHTRQAGRQKCIT
SYRTARQAKVRYIIQDSQAGKSALHHTGQPGRQKCVTSYRTARQAKVRYIIQDSQAGKSA
LHHTGQPGRQKCVTSYRTARQAKVHYIIQDSQAGKSALHHTGQPGRQKCITSSYRTGRQA
KVHYIIIQDSQAGKSALHHTRQPGRQKCITSSYRTGRQAKVHYIILQDSQAGKSALHHTG
QPGRQKCITSSYRTGRQAKVHYIIQDSQAGKSALHHTGQPGRQKCITSYRTAGKAKVHYI
IQDSQAGKSALHHTGQPGRQKCITSYRTGRQAKVHYIIQDSQAGKSALHHTGQPGRQKCI
TSYRTAGKAKVHYIIQDSQAGKSALHHTGQPGRQKCITSYRTGRQAKVHYIIQDSQAGKS
ALHHHTGQAGRQKCITSYRTARQAKVHYIIQDSQAGKSALHHTGQPGRQKCITSYRTGRQ
AKVRYIIQDSQAGKSALHHHTGQPGRQKCITSYRTARQAKVRYIIQDSQAGKSALHHTGQ
PGRQKCITSYRTARQAKVRYIIQDRQAGKSALHHHTGQPGRQKCITSSYRTGRQAKVHYI
IQDSQAGKSALHHTGQPGRQKCVTSYRTARQAKVRYIIQDSQAGKSVLHHTGQPGRQKCI
TSNRTARQAKVHYIIIQDRQAGKSALHHHTGQPGRQKCITSYRTARQAKVHYIIQDSQAG
KSALHHTGQPGRQKCITSSYRTGRQAKVHYIIQDSQAGKSALHHTGQPGRQKCITSYRTA
RQAKVHYIIQDSQAGKSALPHTGQPGRQKCITSYRTGRQAKVHYIIQDSQAGKSALHHHT
GQAGRQKCITSYRTARQAKVHYIIQDSQAGKSALHHTGQPGRQKCITSYRTGRQAKVRYI
IQDSQAGKSALHHHTGQPGRQKCITSYRTARQAKVRYIIQDSQAGKSALHHTGQPGRQKC
ITSYRTARQAKVRYIIQDSQAGKSALHHHTGQPGRQKCITSSYRTGRQAKVHYIIQDSQA
GKSALHHTGQPGRQKCITSYRTARQAKVRYIIQDSQAGKSALHHTGQPGRQKCITSYRTA
RQAKVHYIIQDRQAGKSALHHTGQPGRQKCITSSYRTARQAKVHYIIQDSQAGKSALHHT
GQPGRQKCITSYRTARQAKVRYIIQDSQAGKSALHHIGQPGRQKCITSSYRTARQAKVHY
III
>UniRef100_UPI0003D74C06 PREDICTED: uncharacterized protein LOC102634957 isoform X1 n=1 Tax=Mus musculus RepID=UPI0003D74C06
@ 1 4 8 12 15 16 16 17 17 19 19 21 21 23 23 25 25 27 28 31 33 34 36 37 40 42 46 48 51 51 51 52 54 55 55 60 62 63
# TARQAKVHYIIQDSQAGKSALHHTGQPGRQKCITSYR 37 3.72583571726189 NO
MQAKVHYIIQDSQAGKSALHHTGQPGRQKCITSYRTARQAKVHYIIIQDRQAGKSALHHH
TGQPGRQKCITSYRTARQAKVHYIIIQDRQAGKSALHHHTGQPGRQKCITSYRTARQAKV
HYIIQDSQAGKSALHHTGQPGRQKCITSSYRTGRQAKVHYIIQDSQAGKSALHHTGQPGR
QKCITSYRTAGKAKVHYIIQDSRAGKSALHHTGQPGRQKCITSYRTGRQAKVHYIIQDSQ
AGKSALHHHTGQAGRQKCITSYRTARQAKVHYIIQDSQAGKSVLHHTGQPGRQKCVTSYR
TARQAKVHYIIIPDSQAGKSALHHTGQPGRQKCVTSYRTARQAKVHYIIQDSQAGKSALH
HTGQPGRQKCVTSYRTARQAKVHYIIIQDSQAGKSALHHHTGQAGRQKCITSYRTARQAK
VRYIIQDSQAGKSALHHTGQPGRQKCVTSYRTTRQAKVRYIIQDSQAGKSALHHTGQPGR
QKCITSYRTARQAKVHYIIQDSQAGKSALHHTGQPGRQKCITSYRTGRQAKVHYIIIPDR
QAGKSALHHHTGQPGRQKCITSYRTARQAKVHYIIIQDRQAGKSALHHHTGQPGRQKCIT
SYRTARQAKVHYIIQDSQAGKSALHHTGQPGRQKCITSYRTARQAKVCYIIQDSQAGKSA
LHHTGQPGRQKCITSSYRTARQAKVHYIIQDSQAGKSALHHTGQPGRQKCITSYRTARQA
KVHYIIQDSQAGKSALHHTGQPGRQKCITSSYRTARQAKVHYIIIQDRQAGKSALHHTGQ
LGRQKCVTSYRTARQAKVRYIIQDSQAGKSALHHTGQPGRQKCVTSYRTARQAKVHYIIQ
DSQAGKSALHHTGQPGRQKCITSYRTARQAKVHYIIQDSQAGKSALHHTGQPGRQKCITS
YRTARQAKVHYIIQDSQAGKSALHHTGQPGRQKCITSSYRTGRQAKVHYIIQDSQAGKSA
LHHTGQPGRQKCITSYRTARQAKVHYIIQDSQAGKSALHHHTGQAGRQKCITSYRTARQA
KVRYIIIQDRQAGKSALHHTGQPGRQKCITSYRTARQAKVHYIIQDSQAGKSALHHTGQA
GRQKCVTSYRTARQAKVHYIIIPDSQAGKSALHHTGQPGRQKCVTSYRTARQAKVHYIIQ
DSQAGKSALHHTGQPGRQKCITSYRTARQAKVHYIIIQDSQAGKSALHHHTRQAGRQKCI
TSYRTARQAKVRYIIQDSQAGKSALHHTGQPGRQKCVTSYRTARQAKVRYIIQDSQAGKS
ALHHTGQPGRQKCVTSYRTARQAKVHYIIQDSQAGKSALHHTGQPGRQKCITSSYRTGRQ
AKVHYIIIQDSQAGKSALHHTRQPGRQKCITSSYRTGRQAKVHYIILQDSQAGKSALHHT
GQPGRQKCITSSYRTGRQAKVHYIIQDSQAGKSALHHTGQPGRQKCITSYRTAGKAKVHY
IIQDSQAGKSALHHTGQPGRQKCITSYRTGRQAKVHYIIQDSQAGKSALHHTGQPGRQKC
ITSYRTAGKAKVHYIIQDSQAGKSALHHTGQPGRQKCITSYRTGRQAKVHYIIQDSQAGK
SALHHHTGQAGRQKCITSYRTARQAKVHYIIQDSQAGKSALHHTGQPGRQKCITSYRTGR
QAKVRYIIQDSQAGKSALHHHTGQPGRQKCITSYRTARQAKVRYIIQDSQAGKSALHHTG
QPGRQKCITSYRTARQAKVRYIIQDRQAGKSALHHHTGQPGRQKCITSSYRTGRQAKVHY
IIQDSQAGKSALHHTGQPGRQKCVTSYRTARQAKVRYIIQDSQAGKSVLHHTGQPGRQKC
ITSNRTARQAKVHYIIIQDRQAGKSALHHHTGQPGRQKCITSYRTARQAKVHYIIQDSQA
GKSALHHTGQPGRQKCITSSYRTGRQAKVHYIIQDSQAGKSALHHTGQPGRQKCITSYRT
ARQAKVHYIIQDSQAGKSALPHTGQPGRQKCITSYRTGRQAKVHYIIQDSQAGKSALHHH
TGQAGRQKCITSYRTARQAKVHYIIQDSQAGKSALHHTGQPGRQKCITSYRTGRQAKVRY
IIQDSQAGKSALHHHTGQPGRQKCITSYRTARQAKVRYIIQDSQAGKSALHHTGQPGRQK
CITSYRTARQAKVRYIIQDSQAGKSALHHHTGQPGRQKCITSSYRTGRQAKVHYIIQDSQ
AGKSALHHTGQPGRQKCITSYRTARQAKVRYIIQDSQAGKSALHHTGQPGRQKCITSYRT
ARQAKVHYIIQDRQAGKSALHHTGQPGRQKCITSSYRTARQAKVHYIIQDSQAGKSALHH
TGQPGRQKCITSYRTARQAKVRYIIQDSQAGKSALHHIGQPGRQKCITSSYRTARQAKVH
YIII
>UniRef100_UPI0003D75B14 PREDICTED: uncharacterized protein LOC102634957 isoform X7 n=1 Tax=Mus musculus RepID=UPI0003D75B14
@ 1 5 9 13 14 15 16 18 18 19 19 21 22 24 24 25 26 26 26 27 27 30 36 37 37 41 44 46 49 50 51 52 52 52 52 57 59 60
# RQAKVHYIIQDSQAGKSALHHTGQPGRQKCITSYRTA 37 3.72583571726189 NO
MQAKVHYIIQDSQAGKSALHHTGQPGRQKCITSYRTARQAKVHYIIIQDRQAGKSALHHH
TGQPGRQKCITSYRTARQAKVHYIIIQDRQAGKSALHHHTGQPGRQKCITSYRTARQAKV
HYIIQDSQAGKSALHHTGQPGRQKCITSYRTARQAKVHYIIQDSQAGKSVLHHTGQPGRQ
KCVTSYRTARQAKVHYIIIPDSQAGKSALHHTGQPGRQKCVTSYRTARQAKVHYIIQDSQ
AGKSALHHTGQPGRQKCVTSYRTARQAKVHYIIIQDSQAGKSALHHHTGQAGRQKCITSY
RTARQAKVRYIIQDSQAGKSALHHTGQPGRQKCVTSYRTTRQAKVRYIIQDSQAGKSALH
HTGQPGRQKCITSYRTARQAKVHYIIQDSQAGKSALHHTGQPGRQKCITSYRTGRQAKVH
YIIIPDRQAGKSALHHHTGQPGRQKCITSYRTARQAKVHYIIIQDRQAGKSALHHHTGQP
GRQKCITSYRTARQAKVHYIIQDSQAGKSALHHTGQPGRQKCITSYRTARQAKVCYIIQD
SQAGKSALHHTGQPGRQKCITSSYRTARQAKVHYIIQDSQAGKSALHHTGQPGRQKCITS
YRTARQAKVHYIIQDSQAGKSALHHTGQPGRQKCITSSYRTARQAKVHYIIIQDRQAGKS
ALHHTGQLGRQKCVTSYRTARQAKVRYIIQDSQAGKSALHHTGQPGRQKCVTSYRTARQA
KVHYIIQDSQAGKSALHHTGQPGRQKCITSYRTARQAKVHYIIQDSQAGKSALHHTGQPG
RQKCITSYRTARQAKVHYIIQDSQAGKSALHHTGQPGRQKCITSSYRTGRQAKVHYIIQD
SQAGKSALHHTGQPGRQKCITSYRTARQAKVHYIIQDSQAGKSALHHHTGQAGRQKCITS
YRTARQAKVRYIIIQDRQAGKSALHHTGQPGRQKCITSYRTARQAKVHYIIQDSQAGKSA
LHHTGQAGRQKCVTSYRTARQAKVHYIIIPDSQAGKSALHHTGQPGRQKCVTSYRTARQA
KVHYIIQDSQAGKSALHHTGQPGRQKCITSYRTARQAKVHYIIIQDSQAGKSALHHHTRQ
AGRQKCITSYRTARQAKVRYIIQDSQAGKSALHHTGQPGRQKCVTSYRTARQAKVRYIIQ
DSQAGKSALHHTGQPGRQKCVTSYRTARQAKVHYIIQDSQAGKSALHHTGQPGRQKCITS
SYRTGRQAKVHYIIIQDSQAGKSALHHTRQPGRQKCITSSYRTGRQAKVHYIILQDSQAG
KSALHHTGQPGRQKCITSSYRTGRQAKVHYIIQDSQAGKSALHHTGQPGRQKCITSYRTA
GKAKVHYIIQDSQAGKSALHHTGQPGRQKCITSYRTGRQAKVHYIIQDSQAGKSALHHTG
QPGRQKCITSYRTAGKAKVHYIIQDSQAGKSALHHTGQPGRQKCITSYRTGRQAKVHYII
QDSQAGKSALHHHTGQAGRQKCITSYRTARQAKVHYIIQDSQAGKSALHHTGQPGRQKCI
TSYRTGRQAKVRYIIQDSQAGKSALHHHTGQPGRQKCITSYRTARQAKVRYIIQDSQAGK
SALHHTGQPGRQKCITSYRTARQAKVRYIIQDRQAGKSALHHHTGQPGRQKCITSSYRTG
RQAKVHYIIQDSQAGKSALHHTGQPGRQKCVTSYRTARQAKVRYIIQDSQAGKSVLHHTG
QPGRQKCITSNRTARQAKVHYIIIQDRQAGKSALHHHTGQPGRQKCITSYRTARQAKVHY
IIQDSQAGKSALHHTGQPGRQKCITSSYRTGRQAKVHYIIQDSQAGKSALHHTGQPGRQK
CITSYRTARQAKVHYIIQDSQAGKSALPHTGQPGRQKCITSYRTGRQAKVHYIIQDSQAG
KSALHHHTGQAGRQKCITSYRTARQAKVHYIIQDSQAGKSALHHTGQPGRQKCITSYRTG
RQAKVRYIIQDSQAGKSALHHHTGQPGRQKCITSYRTARQAKVRYIIQDSQAGKSALHHT
GQPGRQKCITSYRTARQAKVRYIIQDSQAGKSALHHHTGQPGRQKCITSSYRTGRQAKVH
YIIQDSQAGKSALHHTGQPGRQKCITSYRTARQAKVRYIIQDSQAGKSALHHTGQPGRQK
CITSYRTARQAKVHYIIQDRQAGKSALHHTGQPGRQKCITSSYRTARQAKVHYIIQDSQA
GKSALHHTGQPGRQKCITSYRTARQAKVRYIIQDSQAGKSALHHIGQPGRQKCITSSYRT
ARQAKVHYIII
>UniRef100_UPI0003D77483 PREDICTED: uncharacterized protein LOC102634957 isoform X4 n=1 Tax=Mus musculus RepID=UPI0003D77483
@ 2 3 5 10 15 18 18 20 20 21 22 23 24 28 28 31 31 32 34 35 36 36 37 41 42 43 44 45 46 46 46 47 50 51 53 57 61 62
# IIQDSQAGKSALHHTGQPGRQKCITSYRTARQAKVHY 37 3.72583571726189 NO
MQAKVHYIIQDSQAGKSALHHTGQPGRQKCITSYRTARQAKVHYIIIQDRQAGKSALHHH
TGQPGRQKCITSYRTARQAKVHYIIIQDRQAGKSALHHHTGQPGRQKCITSYRTARQAKV
HYIIQDSQAGKSALHHTGQPGRQKCITSSYRTGRQAKVHYIIQDSQAGKSALHHTGQPGR
QKCITSYRTAGKAKVHYIIQDSRAGKSALHHTGQPGRQKCITSYRTGRQAKVHYIIQDSQ
AGKSALHHHTGQAGRQKCITSYRTARQAKVHYIIQDSQAGKSALHHTGQPGRQKCVTSYR
TARQAKVRYIIQDSQAGKSALHHHTGQPGRQKCITSYRTARQAKVRYIIQDSQAGKSALH
HTGQPGRQKCITSYRTARQAKVRYIIQDSQAGKSALHHTGQPGRQKCVTSYRTARQAKVR
YIIQDNQAGKSALHHTGQPGRQKCITSYRTARQAKVHYIIQDSQAGKSALHHTGQPGRQK
CITSYRTARQAKVHYIIQDRQAGKSALHHHTGQAGRQKCITSSYRTTRQAKVHYIIQDSQ
AGKSALHHHTGQAGRQKCITSSYRTARQAKVHYIIQDSQAGKSALHHTGQPGRQKCITSY
RTARQAKVHYIIQDSQAGKSVLHHTGQPGRQKCVTSYRTARQAKVHYIIIPDSQAGKSAL
HHTGQPGRQKCVTSYRTARQAKVHYIIQDSQAGKSALHHTGQPGRQKCVTSYRTARQAKV
HYIIIQDSQAGKSALHHHTGQAGRQKCITSYRTARQAKVRYIIQDSQAGKSALHHTGQPG
RQKCVTSYRTTRQAKVRYIIQDSQAGKSALHHTGQPGRQKCITSYRTARQAKVHYIIQDS
QAGKSALHHTGQPGRQKCITSYRTARQAKVHYIIQDSQAGKSALHHTGQPGRQKCITSYR
TARQAKVHYIIIQDRQAGKSALHHTGQPGRQKCITSYRTAGQAKVHYIIQDSQAGKSALH
HTGQPGRQKCITSYRRARQTKVHYIIQDRQAGKSALHHTGQPGRQKCVTSSYRTGRQAKV
HYIIQDSQAGKSALHHTGQPGRQKCITSYRTARQAKVHYIIQDRQAGKSALHHTGQPGRQ
KCITSSYRTARQAKVHYIIQDSQAGKSALHHTGQPGRQKCITSYRTARQAKVHYIIQDSQ
AGKSALHHTGQPGRQKCITSSYRTARQAKVHYIIIQDRQAGKSALHHTGQPGRLKCVTSY
RTARQAKVRYIIQDSQAGKSALHHTGQPGRQKCVTSYRTARQAKVRYIIQDSQAGKSALH
HTGQPGRQKCITSYRTARQAKVHYIIQDSQAGKSALHHHTGQAGRQKCITSSYRTARQAK
VHYIIQDSQAGKSALHHHTGQAGRQKCITSSYRTARQAKVHYIIQDSQAGKSALHHHTGQ
AGRQKCITSYRTARQAKVRYIIQDSRAGKSALHHTGQPGRQKCITSYRTARQAKVHYIIQ
DSQADKSALHHTGQAGRQKCITSYRTARQAKVRYIIQDSRAGKSALHHTGQPGRQKCITS
YRTARQAKVHYIIQDSQADKSALHHTGQAGRQKCITSYRTARQAKVRYIIIQDRQAGKSA
LHHTGQPGRQKCITSYRTARQAKVHYIIQDSQAGKSALHHTGQAGRQKCVTSYRTARQAK
VHYIIIPDSQAGKSALHHTGQPGRQKCVTSYRTARQAKVHYIIQDSQAGKSALHHTGQPG
RQKCVTSYRTGRQAKVHYIIIQDSQAGKSALHHHTGQAGRQKCITSYRTARQAKVRYIIL
DSQAGKSALHHTGQPGRQKCVTSYRTARQAKVCYIIQDSQAGKSALHQTGQPGRQKCITS
SYRTGRQAKVHYIIIQDSQAGKSALHHTGQPGRQKCITSYRTARQAKVHYIIQDSQAGKS
ALHHHTGQAGRQKCITSYRTARQAKVHYIIQDSRAGKSALHHTGQPGRQKCITSYRTARQ
AKVHYLIQDSQADKSALHHTGQAGRQKCITSYRTARQAKVRYIIIQDRQAGKSALHHTGQ
PGRQKCITSYRTARQAKVHYIIQDSQAGKSALHHTGQAGRQKCVTSYRTARQAKVHYIII
PDSQAGKSALHHTGQPGRQKCVTSYRTARQAKVHYIIQDSQAGKSALHHTGQPGRQKCVT
SYRTARQAKVHYIIIQDSQAGKSALHHHTGQAGRQKCITSYRTARQAKVRYIIQDSQAGK
SALHHTGQPGRQKCVTSYRTARQAKVHYIIQDSQAGKSALHHTGQPGRQKCITSYRTGRQ
AKVRYIIQDSQAGKSALHHHIGQPGRQKCITSYRTARQAKVRYIIQDSQAGKSALHHIGQ
PGRQKCVTSYRTARQAKVHYII
