# Supplementary material for: A TALE-inspired computational screen for proteins that contain approximate tandem repeats
Source: PLoS One. 2017 Jun 15;12(6):e0179173. doi: 10.1371/journal.pone.0179173 (PMC5472282; doi:10.1371/journal.pone.0179173)
Supplement: S3 Material — This pack contains txt and e.fasta files resulting from RR analysis which included identification of tandem repeat, removal of constitute repeats, removal of identical repeats and removal of repeats of Shannon score <3.5. The files contain protein IDs, consensus repeat sequences, repeat lengths and Shannon scores of the repeats for 320 sequences that constituted 85 tandem repeat clusters. (TAR) [file pone.0179173.s004.tar › search37.shannon_above_3.5.log]

SIZE 8 CONSENSUS: IIQDSQAGKSALHHTGQPGRQKCITSYRTARQAKVHY SHANNON 3.72583571726189
    IIQDSQAGKSALHHTGQPGRQKCITSYRTARQAKVHY >UniRef100_UPI0003D6E85E PREDICTED: uncharacterized protein LOC102634957 isoform X8 n=1 Tax=Mus musculus RepID=UPI0003D6E85E
    IIQDSQAGKSALHHTGQPGRQKCITSYRTARQAKVHY >UniRef100_UPI0003D6E9B9 PREDICTED: uncharacterized protein LOC102634957 isoform X3 n=1 Tax=Mus musculus RepID=UPI0003D6E9B9
    IIQDSQAGKSALHHTGQPGRQKCITSYRTARQAKVHY >UniRef100_UPI0003D6F34B PREDICTED: uncharacterized protein LOC102634957 isoform X6 n=1 Tax=Mus musculus RepID=UPI0003D6F34B
    IIQDSQAGKSALHHTGQPGRQKCITSYRTARQAKVHY >UniRef100_UPI0003D71EE4 PREDICTED: uncharacterized protein LOC102634957 isoform X5 n=1 Tax=Mus musculus RepID=UPI0003D71EE4
    IIQDSQAGKSALHHTGQPGRQKCITSYRTARQAKVHY >UniRef100_UPI0003D72DAE PREDICTED: uncharacterized protein LOC102634957 isoform X2 n=1 Tax=Mus musculus RepID=UPI0003D72DAE
    IIQDSQAGKSALHHTGQPGRQKCITSYRTARQAKVHY >UniRef100_UPI0003D74C06 PREDICTED: uncharacterized protein LOC102634957 isoform X1 n=1 Tax=Mus musculus RepID=UPI0003D74C06
    IIQDSQAGKSALHHTGQPGRQKCITSYRTARQAKVHY >UniRef100_UPI0003D75B14 PREDICTED: uncharacterized protein LOC102634957 isoform X7 n=1 Tax=Mus musculus RepID=UPI0003D75B14
    IIQDSQAGKSALHHTGQPGRQKCITSYRTARQAKVHY >UniRef100_UPI0003D77483 PREDICTED: uncharacterized protein LOC102634957 isoform X4 n=1 Tax=Mus musculus RepID=UPI0003D77483
====================================
SIZE 2 CONSENSUS: ADVILELARSNIIHFGQKLAQKSAGTMCQQALTEGRL SHANNON 3.83839779932623
    ADVILELARSNIIHFGQKLAQKSAGTMCQQALTEGRL >UniRef100_A8WJU0 Protein CBG24027 n=1 Tax=Caenorhabditis briggsae RepID=A8WJU0_CAEBR
    ADVILELARSNIIHFGQKLAQKSAGTMCQQALTEGRL >UniRef100_UPI000022234B Hypothetical protein CBG24027 n=1 Tax=Caenorhabditis briggsae RepID=UPI000022234B
====================================
SIZE 1 CONSENSUS: MEAFPRVSAGMARLGGCVRTAGNRGTGATIASRQEGD SHANNON 3.60064829980921
    MEAFPRVSAGMARLGGCVRTAGNRGTGATIASRQEGD >UniRef100_G5AAP8 Putative uncharacterized protein n=1 Tax=Phytophthora sojae (strain P6497) RepID=G5AAP8_PHYSP
====================================
SIZE 1 CONSENSUS: DECASTPCLVNEDCTNGLNMYTCACSAGFTGTPCADI SHANNON 3.65853233900046
    DECASTPCLVNEDCTNGLNMYTCACSAGFTGTPCADI >UniRef100_W4XCU4 Uncharacterized protein n=1 Tax=Strongylocentrotus purpuratus RepID=W4XCU4_STRPU
====================================
