# Supplementary material for: A TALE-inspired computational screen for proteins that contain approximate tandem repeats
Source: PLoS One. 2017 Jun 15;12(6):e0179173. doi: 10.1371/journal.pone.0179173 (PMC5472282; doi:10.1371/journal.pone.0179173)
Supplement: S3 Material — This pack contains txt and e.fasta files resulting from RR analysis which included identification of tandem repeat, removal of constitute repeats, removal of identical repeats and removal of repeats of Shannon score <3.5. The files contain protein IDs, consensus repeat sequences, repeat lengths and Shannon scores of the repeats for 320 sequences that constituted 85 tandem repeat clusters. (TAR) [file pone.0179173.s004.tar › search38.shannon_above_3.5.efasta]

>UniRef100_Q586F1 Uncharacterized protein n=1 Tax=Trypanosoma brucei brucei (strain 927/4 GUTat10.1) RepID=Q586F1_TRYB2
@ 1 5 10 19 22 22 22 22 22 23 23 23 23 23 23 23 23 23 23 23 23 23 23 24 24 24 24 24 24 26 26 26 29 31 34 39 44 52 52
# EAGMSKSEVEPSLAASLRCGKCLDQSMSRISMMPADVR 38 3.61855522499902 NO
MSRISTLPADIREAGMSKSHVVTSRAASPRCAKCLDQSMSRISMMPADVREAGMSKSHVV
TSRAASPRCAKCLDQSMSRISTLPADIREAGMSKSHVVTSRAASPRCAKCLDQSMSHISM
VPADVREAGMSKSHVVTSRAASPRCAKCLDQSMSRSSTLPADVREAGMSKSEVEPSLAAS
LRCAKCLDQSMSRSSTLPDDVREAGMSKSEVEPSLAASSRCAKCLDQSMSVGSDFVSVLL
VGGVNEVGNDRSGFQRKRYPVSWHKHCDGPSPLRSLCDDGATFWKVPRKVSEDPEDNMST
AHSISTSVSDPVSPSAVNVVVKYSGAENICVGASTDGEMKAMPHTMLLDGEVWEYIYLRK
SSELRDAFASDIGDVLGFPFSTPIEFTPTRTGILAHCTLLYPETMKTEELYERLSRDKFP
AMRRLYQTAKREQMITSCSTMYTTNICDRPISPPPEDMDGRRGSMQMMSSATSTNHKPEE
YCLSKREERRDATKEDATGMDTESQEIHYSRFTERSMSRISMVPADVREAGMSKSEVEPS
LAASLRCAKCLDQSMSHISMMPADVREAGMSKSEVEPSLAASLRCAKCLDQSMSRISMMP
ADVREAGMSQSQIGTLPATIPVYCPQLLERCMSCASTILADVREAGMSQSQIGTLPASIP
VYCPQLLERCMSCASTILADVREAGMSQSQIGTLPATIPVYCPQLLERCMSCASTILADV
REAGMSQSQIGTLPATIPVYCPQLLERCMSCASTILADVREAGMSKSEVEPSLAASPRCA
KCLDQSMSRISMMPADVREAGMSKSEVEPSLAASLRCGKCLDQSMSRISMMPADIREAGM
SKSEVEPSLAASLKYGKCLDQSMSRISMMPADVREAGMSKSEVEPSLAASLRCGKCLDQS
MSRISMMPADIREAGMSKSEVEPSLAASLRCGKCLDQSMSRISMMPADVREAGMSKSEVE
PSLAASLRCGKCLDQSMSRISMMPADVREAGMSKSEVEPSLAASLRCAKCLDQSMSRISM
MPADIREAGMSKSEVEPSLAASLKYGKCLDQSMSRISMMPADVREAGMSKSEVEPSLAAS
LRCAKCLDQSMSRISMMPADIREAGMSKSEVEPSLAASLKYGKCLDQSMSRISMMPADIR
EAGMSRSEVEPSLAASLKYGKCLDQSMSRISMMPADVREAGMSKSEVEPSLAASLKYGKC
LDQSMSRISMMPADIREAGMSRSEVEPSLAASLKCGKCLDQSMSRISMMPADVREAGMSK
SEVEPSLAASLKYGKCLDQSMSRISMMPADIREAGMSRSEVEPSLAASLKCGKCLDQSMS
RISMMPADVREAGMSKSEVEPSLAASLKYGKCLDQSMSRISMMPADVREAGMSKSEVEPS
LAASLKCGKCLDQSMSRISMMPADVREAGMSKSEVEPSLAASLKYGKCLDQSMSRISMMP
ADVREAGMCKRGEAESLVVSSNSREVNGGVKNLSSGNSSASLDGRKFVCSSGKSGDYSAS
FGDGGCCQIVGGAEAGGVVVLEEFRDIPSGAGSNLPVPVDEVPGGGVRMSSDVDKSVSGG
LLEVLKNCSSSRGGESFPLVAVQALASRQSENRQPVRCSFNSVAEGRYYDSGLLDERNDW
CVPPRGVMQGAVGSALCLVRGVGAVNFDGSPDISVTSVASSVGDKVPSMIRGEQRRASTN
SALPDVVPKVADPPLEAPVSLIEGEKVSVAWESQFGGSADPKERFLDLSTTPQHENPSRF
LSRMGSLCRWGLGSQKAKCEDSAETLKRWAQDSTKYLIGVQEPDTVAEELPSLSDARGMP
PMVKASSSSDKNFSQLGPFDTSNGDHKGEELTTLRRWSKSNQGKSIAGSGTEEPRSIATR
NSDPNLPLLRIRKSASGSPLLPLATGDKGLAKWEDDGVTSLPPIISQSANTPLGCDAASK
RRVGDSYVWDIRDVSMSSASPNTSYLDIEAEGEAFDIFKRLLHDIDVASRAISKPVQALR
ELRDGRKYENSS
>UniRef100_Q586F2 Uncharacterized protein n=1 Tax=Trypanosoma brucei brucei (strain 927/4 GUTat10.1) RepID=Q586F2_TRYB2
@ 3 6 8 13 14 16 16 16 19 21 22 22 22 22 22 22 22 22 22 22 22 22 22 22 22 22 22 22 22 22 22 22 22 22 24 26 30 31 32
# QSMSRISMMPADVREAGMSKSHVVTSRAASPRCAKCLD 38 3.66855876525928 NO
MVATEQSRRGQDPCGDVTDIRKPSSIEAAEPSDYSSSSGNRGEGGRESRGIWAFKRASLV
SVPQTPKTHQASWSTSNREGRGGGNRHRVSWHQHLDPHPNTGASVDDGATFWKVPRKVSE
DPEDNMSTTHSISTSVSDPVSPSAANVVVKSATAENICVGASTDGEMKAMPHSMLLDGEV
WEYIYLRKSSELRDAFASDIGDVLGFPFSTPIEFTPTRTGILAHCTLLYPETMKTEELYE
RLSRDKFPAMRRLYQTAKREHMITSCSTMYTTNISDRPISPSPEDMDGRRGSMQMMSSAT
STNHKPEEYCLSKREESRDATKEDATGMDTESQEIHYSRFTERSMSRISMVPADIREAGM
SKSHVVTSRAASPRCAKCLDQSMSHISMVPADVREAGMSKSHVEPSRAASPRCAKCLDQS
MSRISMVPADIREAGMSKSHVVTSRAASPRCAKCLDQSMSHISMVPADIREAGMSKSEVE
PSLAASLKCGKCLDQSMSRISTLPADIREAGMSKSHVVTSRAASPRCAKCLDQSMSRPST
LPADIREAGMSKSHVVTSRAASPRCAKCLDQSMSRQSTLPADIREAGMSKSEVEPSLAAS
LKCGKCLDQSMSRISMMPADVREAGMSKSEVEPSLAASLKCGKCLGQSMSRISMMPADVR
EAGMSKSHVVTSRAASPRCAKCLDQSMSRISMMPADVREAGMSKSHVVTSRAASPRCAKC
LDQSMSRISMMPAGVREAGMSKSHVVTSRAASPRCAKCLDQSMSRISMMPADVREAGMSK
SHVVTSRAASPRCAKCLDQSMSRISMMPADVREAGMSKSHVVTSRAASPRCAKCLDQSMS
HISMVPADVREAGMSKSHVVTSRAASPRCAKCLDQSMSHISMVPADVREAGMSKSHVVTS
RAASPRCAKCLDQSMSRISMMPADVREAGMSKSHVVTSRAASPRCAKCLDQSMSRSSTLP
ADVREAGMSKSHVVTSRAASPRCAKCLDQSMSRISMMPADVREAGMSKSHVVTSRAASPR
CAKCLDQSMSRISTLPADIREAGMSKSHVVTSRAASPRCAKCLDQSMSHISMVPADVREA
GMSKSEVEPSLAASLRCAKCLDQSMSRISTLPADIREAGMSKSHVVTSRAASPRCAKCLD
QSMSRISMMPADVREAGMSKSHVVTSRAASPRCAKCLDQSMSRISTLPADIREAGMSKSH
VVTSRAASPRCAKCLDQSMSHISMVPADVREAGMSKSEVEPS
>UniRef100_E9AKE4 Putative microtubule-associated protein (Fragment) n=1 Tax=Leishmania mexicana (strain MHOM/GT/2001/U1103) RepID=E9AKE4_LEIMU
@ 8 14 16 16 16 17 17 17 17 17 17 18 18 18 18 18 18 18 18 18 18 18 18 18 18 18 18 18 18 18 18 18 18 18 18 19 20 20 20
# PADDGEGYEKVPVDPAMYNTTTKDAYKKHDPDAYRRDM 38 3.50039140932341 NO
MSGAVATFTNPRLLERTGAERTEYEDAYQWRGLPEKPQDTQEDFDTANPPVDPAMYNTTT
KDAYKKHDPDAYRRDMPADDGEGYEKVPVDPAMYNTTTKDAYKKHDPDAYRRDMPADDGE
GCEKVPVDPAMYNTTTKDAYKKHDPDAYRRDMPADDGEGYEKVPVDPAMYNTTTKDAYKK
HDPDAYRRDMPADDGEGYEKVPVDPAMYNTTTKDAYKKHDPDAYRRDMPADDGEGYEKVP
VDPAMYNTTTKDAYKKHDPDAYRRDMPADDGEGYEKVPVDPAMYNTTTKDAYKKHDPDAY
RRDMPADDGEGYEKVPVDPAMYNTTTKDAYKKHDPDAYRRDMPADDGEGYEKVPVDPAMY
NTTTKDAYKKYDPDAYRRDMPADDGEGYEKVPVDPAMYNTTTKDAYKKYDPDAYRRDMLA
DDGEGYEKVPVDPAMYNTTTKDAYKKHDPDAYRRDMLADDGEGYEKVPVDPAMYNTTTKD
AYKKHDPDAYRRDMPADDGEGYEKVPVDPAMYNTTTKDAYKKYDPDAYRRDMPADDGEGY
EKVPVDPAMYNTTTKDAYKKHDPDAYRRDMPADDGEGYEKVPVDPAMYNTTTKDAYKKYD
PDAYRRDMPADDGEGYEKVPVDPAMYNTTTKDAYKKHDPDAYRRDMPADDGEGYEKVPVD
PAMYNTTTKDAYKKHDPDAYRRDMPADDGEGYEKVPVDPAMYNTTTKDAYKKHDPDAYRR
DMPADDGEGYEKVPVDPAMYNTTTKDAYKKYDPDAYICTNDEGPAEDEVVPLSDRASSRR
EERR
>UniRef100_Q4CMT2 Microtubule-associated protein, putative (Fragment) n=2 Tax=Trypanosoma cruzi RepID=Q4CMT2_TRYCC
@ 4 10 17 17 17 17 17 17 17 17 17 17 18 18 18 18 18 18 18 18 18 18 18 18 18 18 18 18 18 18 18 18 18 18 19 19 19 19 19
# PSAYKRALPQEEQEDVGPRHVDPDHFRSTTQDAYRPVD 38 3.71532669877181 NO
MGPSAQNYDTQEEEDVGPRHVDPDHFRSTTQDAYRPVDPSAYKRALPQEEQEDVGPRHVD
PDHFRSTTQDAYRPVDPSAYKRALPQEEEEDVGPRHVDPDHFRSTTQDAYRPVDPSAYKR
ALPQEEEEDVGPRHVDPDHFRSTTQDAYRPVDPSAYKRALPLEEQEDVGPRHVDPDHFRS
TTQDAYRPVDPSAYKRALPQEEQEDVGPRHVDPDHFRSTTQDAYRPVDPSAYKRALPLEE
QEDVGPRHVDPDHFRSTTQDAYRPVDPSAYKRALLLEEEEDVGPRHVDPDHFRSTTQDAY
RPVDPSAYKRALPLEEEEDVGPRHVDPDHFRSTTQDAYRPVDPSAYKRALPQEEQEDVGP
RHVDPDHFRSTTQDAYRPVDPSAYKRALPQEEEEDVGPRHVDPDHFRSTTQDTYRPVDPS
AYKRALPQEEQEDVGPRHVDPDHFRSTTQDAYRPVDPSAYKRALPQEEEEDVGPRHVDPD
HFRSTTQDAYRPVDPSAYKRALPQEEQEDVGPRHVDPDHFRSTTQDAYRPVDPSAYKRAL
PLEEEEDVGPRHVDPDHFRSTTQDAYRPVDPSAYKRALPQEEQEDVGPRHVDPDHFRSTT
QDAYRPVDPSAYKRALPQEEQEDVGPRHVDPDHFRSTTQDAYRPVDPSAYKRALPQEEQE
DVGPRHVDPDHFRSTTQDAYRPVDPSAYKRALPQEEQEDVGPRHVDPDHFRSTTQDAYRP
VDPSAYKRALPQEEQEDV
>UniRef100_W4XN66 Uncharacterized protein n=1 Tax=Strongylocentrotus purpuratus RepID=W4XN66_STRPU
@ 0 3 4 7 15 20 21 22 22 22 22 22 22 22 23 23 23 23 23 24 24 24 25 25 26 26 26 26 27 27 28 28 28 29 30 33 38 44 46
# NSFNCTCSPGYEGSYCEQEIDECTSNPCQNGATCTDYL 38 3.58951830268954 NO
MAGNMQALHLRWASYIVIVLSVITRISHGSTCTSSYAYMQSDTESDRDMMLDNHLARNIT
GVRSPGECLTICLRHGTECQSINFASDLQLCHVNDATKSSYANDFVSSDGFNYYEPSSSS
HWLDTQVYCSDADDTCHNGATCTEYCHPPWFKCDCPSDFMGEHCTLSVHYDGIASTCKEY
YDAGHTTSGVLQINPGGSGAFDVYCDMDNDGGGWTIFQKRLDGSVEFYRTWSDYVNGFGS
VSGEYWLGLEKIYRLASGTVNLRIDLQDWSNTWYYARYYYYSHASNDHYRGYFWGYYGDA
SDSLSYHNGAQFSTYDADHDSWGSNCAYSYHGAWWYNACFHSNLNAYYVDGGTASNSDAN
SASWYHLHGYNYGMMRTEMKLTYLPLATSSIEFELQLTSYDGNTRKADGTCCDPKQNGLP
GCDSPCDPGFHICLDDDSLTCSYFDATTGQIDEDVTDITFEPDSLGLLPNPILVTIDKWP
ESGLQINITAEDYDGSLEKEKIDNYVLSLDNIPAVTVPATLRGVSSRTTQLIVEYIAYCS
DGFEGSDCQTNTDDCLNDPCQNGATCNDLINGYNCSCTSSFTGIQCDDEVDECELQPCQN
GATCSDYLEGFNCTCSTGYEGSYCEQEIDECTSNPCQNDATCTNYLDGFNCTCSPGYEGS
YCNQEIDECTSNPCQNGANCTDYLNGFNCTCSPGYEGLYCEQEIDECTSNPCQNGATCID
YLDGFNCTCSPGYEGSYCEQEIDECTRNPCQNGANCTDYLNGFKCTCTPGYEGSYCEQEI
DECTSNPCQNGANCTDYLNGYNCTCCLGYEGSYCEQEIDECTSNPCQNGATCTDYLNSFN
CTCSLGYEGSYCEQEIDECTSNPCQNGANCTDYLNSFNCTCSPGYEGSYCEQEIDECTSN
PCQNGANCTDYLNSFNCTCSPGYEGLYCEQEIDECTSSPCQNGATCIDYLDGFNCTCSPG
YEGSYCEQEIDECTRNPCQNGANCTDYLNGFKCTCTPGYEGSYCEQEIDECTSNPCQNGA
NCTDYLNGYNCTCCLGYEGSYCEQEIDECTSNPCQNGATCTDYLNSFNCTCSLGYEGSYC
EQEIDECTSYPCQNGANCTDYLDGFNCTCSPGYEGSYCEQEIDECTSNPCQNGANCTDYL
DGFNCTCSPGYEGSYCEQEIDECTSNPCQNGATCTDYLEGFNCTCSPGYEGSYCEQEKDE
CTSNPCQNGANCTDYLNSFNCTCSPGYEGSYCEQEIDECTSNPCQNGAYCTDYLNSFNCT
CSPGYEGSYCEQEIDECTSNPCQNGANCTDYLNSFNCTCSPGYEGSYCEQEIDKCTSNPC
QNGATCTDYLEGFNCTCSPGYEGSYCEQEIDECTSNPCQNGANCTDYLNSFNCTCSPGYE
GLYCEQEIDECTSSPCQNGANCTDYLNSFNCTCSPGYEGSYCEQEIDECTSNPCQNGATC
TDYLEGFNCTCSPGYEGSYCEQEIDECTSNPCQNGAGCTDYLNGFNCTCSPGYEGSYCES
IVNACLDLPCLNGASCSDLSPGFQCTCLPGYIDEYCSSDIDECDIENVCPGNSICENTVG
SFACLCFEGYEGERCDIITDPCVSSPCERGTCDKLSSDAYRCLCEDGFSGVKCDVINPCT
STPCLNGGECESDDAGRWACQCPKGFIGELCELDSESYSYSLFIYGSSVDREYFVRDMEA
LFSDVYGVNVTVLIIETSNYYTPETGEEITGVTFVVFVNGTLLTSDEISAVLNAVPEEDL
NNRESFEFYFGEVIEHKPQQQGSLKWT
>UniRef100_Q4FKN7 Uncharacterized protein (Fragment) n=1 Tax=Trypanosoma brucei brucei (strain 927/4 GUTat10.1) RepID=Q4FKN7_TRYB2
@ 36 79 103 104 104 104 104 104 104 104 104 104 104 104 104 104 104 105 105 105 105 105 105 105 105 105 105 105 105 105 105 105 105 105 106 106 106 108 108
# VGEEVATDMRHVDESHFLTTTHEAYKPIDPSEYRQKRT 38 3.87322143561391 NO
MYEKKKQQVYKNNKDEQHKYRRKEKNKCTEKNNVKKNINSPKQFAINGTNKQMQDSDIAT
QYNDGNNTYNSDQGQIHREEVATDMRHVDESHFLTTTHEAYKPIDPSEYRQKRTVGEEVA
TDMRHVDESHFLTTTHEAYKPIDPSEYRQKRTVGEEVTTDMRHVDESHFLTTTHEAYKPI
DPSEYRQKRTVGEEVTTDMRHVDESHFLTTTHEAYKPIDPSEYRQKRTVGEEVTTDMRHV
DESHFLTTTHEAYKPIDPSEYRQKRTVGEEVATDMRHVDESHFLTTTHEAYKPIDPSEYR
QKRTIGEEVATDMRHVDESHFLTTTHEAYKPIDPSEYRQKRTIGEEVATDMRHVDESHFL
TTTHEAYKPIDPSEYRQKRTVGEEVTTDMRHVDESHFLTTTHEAYKPIDPSEYRQKRTIG
EEVATDMRHVDESHFLTTTHEAYKPIDPSEYRQKRTVGEEVTTDMRHVDESHFLTTTHEA
YKPIDPSEYRQKRTVGEEVATDMRHVDESHFLTTTHEAYKPIDPSEYRQKRTVGEEVATD
MRHVDESHFLTTTHEAYKPIDPSEYRQKRTVGEEVATDMRHVDESHFLTTTHEAYKPIDP
SEYRQKRTIGEEVATDMRHVDESHFLTTTHEAYKPIDPSEYRQKRTVGEEVATDMRHVDE
SHFLTTTHEAYKPIDPSEYRQKRTIGEEVATDMRHVDESHFLTTTHEAYKPIDPSEYRQK
RTIGEEVATDMRHVDESHFLTTTHEAYKPIDPSEYRQKRTVGEEVATDMRHVDESHFLTT
THEAYKPIDPSEYRQKRTIGEEVATDMRHVDESHFLTTTHEAYKPIDPSEYRQKRTIGEE
VATDMRHVDESHFLTTTHEAYKPIDPSEYRQKRTVGEEVATDMRHVDESHFLTTTHEAYK
PIDPSEYRQKRTIGEEVTTDMRHVDESHFLTTTHEAYKPIDPSEYRQKRTVGEEVTTDMR
HVDESHFLTTTHEAYKPIDPSEYRQKRTVGEEVATDMRHVDESHFLTTTHEAYKPIDPSE
YRQKRTVGEEVTTDMRHVDESHFLTTTHEAYKPIDPSEYRQKRTVGEEVTTDMRHVDESH
FLTTTHEAYKPIDPSEYRQKRTVGEEVTTDMRHVDESHFLTTTHEAYKPIDPSEYRQKRT
VGEEVATDMRHVDESHFLTTTHEAYKPIDPSEYRQKRTIGEEVATDMRHVDESHFLTTTH
EAYKPIDPSEYRQKRTVGEEVATDMRHVDESHFLTTTHEAYKPIDPSEYRQKRTVGEEVT
TDMRHVDESHFLTTTHEAYKPIDPSEYRQKRTIGEEVATDMRHVDESHFLTTTHEAYKPI
DPSEYRQKRTVGEEVTTDMRHVDESHFLTTTHEAYKPIDPSEYRQKRTVGEEVTTDMRHV
DESHFLTTTHEAYKPIDPSEYRQKRTIGEEVATDMRHVDESHFLTTTHEAYKPIDPSEYR
QKRTIGEEVATDMRHVDESHFLTTTHEAYKPIDPSEYRQKRTVGEEVTTDMRHVDESHFL
TTTHEAYKPIDPSEYRQKRTIGEEVATDMRHVDESHFLTTTHEAYKPIDPSEYRQKRTIG
EEVATDMRHVDESHFLTTTHEAYKPIDPSEYRQKRTVGEEVTTDMRHVDESHFLTTTHEA
YKPIDPSEYRQKRTVGEEVTTDMRHVDESHFLTTTHEAYKPIDPSEYRQKRTVGEEVTTD
MRHVDESHFLTTTHEAYKPIDPSEYRQKRTVGEEVTTDMRHVDESHFLTTTHEAYKPIDP
SEYRQKRTIGEEVATDMRHVDESHFLTTTHEAYKPIDPSEYRQKRTVGEEVTTDMRHVDE
SHFLTTTHEAYKPIDPSEYRQKRTIGEEVATDMRHVDESHFLTTTHEAYKPIDPSEYRQK
RTVGEEVTTDMRHVDESHFLTTTHEAYKPIDPSEYRQKRTVGEEVTTDMRHVDESHFLTT
THEAYKPIDPSEYRQKRTVGEEVTTDMRHVDESHFLTTTHEAYKPIDPSEYRQKRTVGEE
VTTDMRHVDESHFLTTTHEAYKPIDPSEYRQKRTIGEEVATDMRHVDESHFLTTTHEAYK
PIDPSEYRQKRTVGEEVTTDMRHVDESHFLTTTHEAYKPIDPSEYRQKRTIGEEVATDMR
HVDESHFLTTTHEAYKPIDPSEYRQKRTVGEEVATDMRHVDESHFLTTTHEAYKPIDPSE
YRQKRTIGEEVATDMRHVDESHFLTTTHEAYKPIDPSEYRQKRTVGEEVATDMRHVDESH
FLTTTHEAYKPIDPSEYRQKRTVGEEVATDMRHVDESHFLTTTHEAYKPIDPSEYRQKRT
IGEEVATDMRHVDESHFLTTTHEAYKPIDPSEYRQKRTVGEEVATDMRHVDESHFLTTTH
EAYKPIDPSEYRQKRTIGEEVATDMRHVDESHFLTTTHEAYKPIDPSEYRQKRTVGEEVA
TDMRHVDESHFLTTTHEAYKPIDPSEYRQKRTVGEEVATDMRHVDESHFLTTTHEAYKPI
DPSEYRQKRTVGEEVATDMRHVDESHFLTTTHEAYKPIDPSEYRQKRTVGEEVATDMRHV
DESHFLTTTHEAYKPIDPSEYRQKRTVGEEVATDMRHVDESHFLTTTHEAYKPIDPSEYR
QKRTVGEEVTTDMRHVDESHFLTTTHEAYKPIDPSEYRQKRTVGEEVATDMRHVDESHFL
TTTHEAYKPIDPSEYRQKRTVGEEVTTDMRHVDESHFLTTTHEAYKPIDPSEYRQKRTIG
EEVTTDMRHVDESHFLTTTHEAYKPIDPSEYRQKRTIGEEVATDMRHVDESHFLTTTHEA
YKPIDPSEYRQKRTVGEEVTTDMRHVDESHFLTTTHEAYKPIDPSEYRQKRTVGEEVATD
MRHVDESHFLTTTHEAYKPIDPSEYRQKRTVGEEVATDMRHVDESHFLTTTHEAYKPIDP
SEYRQKRTVGEEVATDMRHVDESHFLTTTHEAYKPIDPSEYRQKRTVGEEVATDMRHVDE
SHFLTTTHEAYKPIDPSEYRQKRTVGEEVTTDMRHVDESHFLTTTHEAYKPIDPSEYRQK
RTVGEEVTTDMRHVDESHFLTTTHEAYKPIDPSEYRQKRTVGEEVATDMRHVDESHFLTT
THEAYKPIDPSEYRQKRTVGEEVATDMRHVDESHFLTTTHEAYKPIDPSEYRQKRTVGEE
VATDMRHVDESHFLTTTHEAYKPIDPSEYRQKRTVGEEVTTDMRHVDESHFLTTTHEAYK
PIDPSEYRQKRTVGEEVTTDMRHVDESHFLTTTHEAYKPIDPSEYRQKRTVGEEVATDMR
HVDESHFLTTTHEAYKPIDPSEYRQKRTIGEEVATDMRHVDESHFLTTTHEAYKPIDPSE
YRQKRTVGEEVATDMRHVDESHFLTTTHEAYKPIDPSEYRQKRTIGEEVATDMRHVDESH
FLTTTHEAYKPIDPSEYRQKRTIGEEVATDMRHVDESHFLTTTHEAYKPIDPSEYRQKRT
VGEEVTTDMRHVDESHFLTTTHEAYKPIDPSEYRQKRTIGEEVATDMRHVDESHFLTTTH
EAYKPIDPSEYRQKRTVGEEVTTDMRHVDESHFLTTTHEAYKPIDPSEYRQKRTVGEEVT
TDMRHVDESHFLTTTHEAYKPIDPSEYRQKRTVGEEVATDMRHVDESHFLTTTHEAYKPI
DPSEYRQKRTIGEEVATDMRHVDESHFLTTTHEAYKPIDPSEYRQKRTVGEEVTTDMRHV
DESHFLTTTHEAYKPIDPSEYRQKRTIGEEVATDMRHVDESHFLTTTHEAYKPIDPSEYR
QKRTIGEEVATDMRHVDESHFLTTTHEAYKPIDPSEYRQKRTVGEEVATDMRHVDESHFL
TTTHEAYKPIDPSEYRQKRTVGEEVTTDMRHVDESHFLTTTHEAYKPIDPSEYRQKRTVG
EEVTTDMRHVDESHFLTTTHEAYKPIDPSEYRQKRTVGEEEATGPRHVDPSHFRSTTAES
YAPIDPAAYKRDVLREEEEVTGPRHVDPSHFRSTTAESYAPIDPAAYKRDVLREEEEVTG
PRHVDPSHFRSTTAESYAPIDPAAYKRDVLREEEEATGPRHVDPSHFRSTTAESYAPIDP
AAYKRDVLREEEEATGPRHVDPSHFRSTTAESYAPIDPAAYKRDVLREEEEVTGPRHVDP
SHFRSTTAESYAPIDPAAYKRDVLREEEEVTGPRHVDPS
>UniRef100_C9ZJS6 Putative uncharacterized protein (Fragment) n=1 Tax=Trypanosoma brucei gambiense (strain MHOM/CI/86/DAL972) RepID=C9ZJS6_TRYB9
@ 3 4 7 7 11 14 17 19 20 20 20 20 21 21 21 21 21 21 21 21 21 21 21 21 21 21 21 21 21 21 21 21 21 21 23 25 28 29 31
# QSMSRISMVPADVREAGMSKSHVVTSRAASPRCAKCLD 38 3.66855876525928 NO
MVATEQSRRGQDPCGDVTDIRKPSSIEAAEPSDYSSSSGNRGEGGRESRGIWTFKRASLV
SVPQTPKTHQASWSTSNREGIGGGNRHRVSWHQHLDPHPNTGASVDDGATFWKVPRKVSE
DPENNMSTTHSISTSVSDPVSPSAANVVVKSATAENICVGASTDGEMKAMPHSMLLDGEV
WEYIYLRKSSELRDAFASDIGDVLGFPFSTPIEFTPTRTGILAHCTLLYPETMKTEELYE
RLSRDKFPAMRRLYQTAKREHMITSCSTMYTTNISDRPISPPPEDMDGRRGSMQMMSSAT
STNHKPEEYCLSKREESRDATKEDATGMDTESQEIHYSRFTERSMSRISMVPADVREAGM
SKSEVEPSLAASLKCGKCLDQSMSRSSTLPDDVREAGMSKSHVVTSRAASPRCAKCLDQS
MSRSSTLPDDVREAGMSKSHVVTSRAASPRCAKCLDQSMSHISMVPADVREAGMSKSHVV
TSRAASPRCAKCLDQSMSRSSTLPDDVREAGMSKSHVVTSRAASPRCAKCLDQSMSRISM
VPADVREAGMSKSHVVTSRAASPRCAKCLDQSMSRTSTLPDDIREAGMSKSHAVTSRAAS
PRCAKCLDQSMSHISMVPADVREAGMSKSHVVTSRAASLRCAKCLDQSMSHISMVPADVR
EAGMSKSHVVTSRAASPRCAKCLDQSMSHISMVPADVREAGMSKSHVVTSRAASPRCAKC
LDQSMSRTSTLPDDIREAGMSKSHAVTSRAASPRCAKCLDQSMSHISMVPADVREAGMSK
SHVVTSRAASPRCAKCLDQSMSHISTLPDDIREAGMSKSHVVTSRAASPRCAKCLDQSMS
RTSTVPDDVREAGMSKSHVVTSRAASPRCAKCLDQSMSRSSTLPDDVREAGMSKSHVVTS
RAASPRCAKCLDQSMSRISTVPDDVREAGMSKSHVVTSRAASPRCAKCLDQSMSRTSTLP
DDIREAGMSKSHVVTSRAASPRCGKCLDQSMSRISMVPADVREAGMSKSHVVTSRAASPR
CAKCLDQSMSHITMVPADVREAGMSKSHVVTSRAASPRCAKCLDQSMSRISMVPADIREA
GMSKSHVVTSRAASLKCGKCLDQSMSHISMVPADVREAGMSKSHVVTSRAASPRCAKCLD
QSMSHISMVPADVREAGMSKSHVVTSRAASPRCAKCLDQSL
>UniRef100_C9ZJS7 Putative uncharacterized protein (Fragment) n=1 Tax=Trypanosoma brucei gambiense (strain MHOM/CI/86/DAL972) RepID=C9ZJS7_TRYB9
@ 8 16 22 25 27 32 36 37 37 37 37 38 38 38 38 38 38 38 38 38 38 38 38 39 39 39 39 39 40 40 40 43 44 45 47 53 57 63 63
# SMSRISMVPADVREAGMSKSHVVTSRAASPRCAKCLDQ 38 3.66855876525928 NO
SMSRISMVPADVREAGMSKSEVEPSLAASLKCGKCLDQSMSRSSTLPDDVREAGMSKSHV
VTSRAASPRCAKCLDQSMSHISMVPADVREAGMSKSHVVTSRAASPRCAKCLDQSMSRTS
TLPDDVREAGMSKSHVVTSRAASPRCAKCLDQSMSHISMVPADVREAGMSKSHVVTSRAA
SPRCAKCLDQSMSHISMVPADVREAGMSKSHVVTSRAASPKCAKCLDQSMSHISMVPADV
REAGMSKSHVVTSRAASPRCAKCLDQSMSHISMVPADVREAGMSKSHVVTSRAASPRCAK
CLDQSMSRISMVPADVREAGMSKSHVVTSRAASPRCAKCLDQSMSRTSTLPDDIREAGMS
KSHVVTSRAASPRCAKCLDQSMSRISTLPADVREAGMSKSHVVTSRAASPRCAKCLDQSM
SRISMVPADVREAGMSKSHVVTSRAASPRCAKCLDQSMSRISTFPADVREAGMSKSHVVT
SRAASPRCAKCLDQSMSRTSTLPDDVREAGMSKSHVVTSRAASPRCAKCLDQSMSRISMV
PADVREAGMSKSHVVTSRAASPRCAKCLDQSMSRISMVPADVREAGMSKSHVVTSRAASP
RCAKCLDQSMSRISMVPADVREAGMSKSHVVTSRAASPRCAKCLDQSMSHISMVPADVRE
AGMSKSHVVTSRAASPRCAKCLDQSMSHISMVPADVREAGMSKSHVVTSRAASPRCAKCL
DQSMSRSSTLPDDIREDGMSKSHVVTSRAASPRCAKCLDQSMSRISMVPADVREAGMSKS
HVVTSRAASPRCAKCLDQSMSRSSTLPDDIREAGMSKSHVVTSRAASPRCAKCLDQSMSH
ISMVPADVREAGMSKSHVVTSRAASPRCAKCLDQSMSRSSTLPDDIREAGMSKSHVVTSR
AASPRCAKCLDQSMSVGSDFVSVLLVGGVNEVGKDRSGCQRKRYPVSWHKHCDGPSPLRS
LCDDGATFWKVPRKVSEDPENNMSTAHSISTSVSDPVSPSAVNVVVKYSGAENICVGAST
DGEMKAMPHTMLLDGEVWEYIYLRKSSELRDAFASDIGDVLGFPFSTPIEFTPTRTGILA
HCTLLYPETMKTEELYERLSRDKFPAMRRLYQTAKREQMITSCSTMYTTNICDRPISPPP
EDMDGRRGSMQMMSSATSTNHKPEEYCPSKREESRDATEEDATGMATESQEIHYSRFTER
SMSRISMVPADVREAGMSKSHVVTSRAASPRCAKCLDQSMSHISMVPADVREAGMSKSHV
VTSRAASPRCAKCLDQSMSRSSTLPADVREAGMSKSHVVTSRAASPRCAKCLDQSMSRSS
TLPDDVREAGMSKSHVVTSRAASPRCAKCLDQSMSRSSTLPDDIREAGMSQSQIGTLPAT
VPVYCPQLLERCMSCASTILADVREAGMSQSQIGTLPATIPVYCPQLLERCMSCASTILA
DVREAGMSKSEVEPSLAASLKCGKCLDQSMSRISMMPADVREAGMSKSEVEPSLAASLKC
GKCLDQSMSRISMMPADVREAGMSKSEVEPSLAASPRCGKCLDQSMSRISMMPADVREAG
MSKSEVEPSLAASLKCGKCLDQSMSRISMMPADVREAGMSKSEVEPSLAASPRCGKCLDQ
SMSRISMMPADVREAGMSKSEVEPSLAASLKCGKCLDQSMSRISMMPADVREAGMSKSEV
EPSLAASLKCGKCLDQSMSRISMVPADVREAGMSKSEVEPSLAASLKCGKCLDQSMSRIS
MMPADVREAGMSKSEVEPSLAASLKCGKCLDQSMSRISMMPADVREAGMSKSEVEPSLAA
SLKCGKCLDQSMSRISMMPADVREAGMSKSEVEPSLAASLKCGKCLDQSMSRISMMPADV
REAGMSKSQVEPSLAASPKCGKCLDQSMSRISMIPADVREAGMSKSHVVTSRAASPRCGK
CLDQSMSRISMKPADVREAGMCKRGEAESLVVSSNSREVNIGVKNLSSGNSSASLDGRKF
VCSSGKSGDYSASFGDGGCCQIVGGAEAGGVVVLEEFRDIPSGAGSNLPVPVDEVPGGGV
RMSSDVDKSVSGGLLEVLKNCSSSRGGESFPLVAVQALASRQSENRQPVRCSFNSVAEGR
YYDSGLLDEGNDWCVPPRGVMQGAVGSALCLVRGVGAVNFDGSPDISVTSVASSVGDQVP
SMIRGEQRRASTNSALPDVVPKVADPPLEAPVSLIEGEKVSVAWESQFGGSADPKERFLD
LSTTPQHENPSRFLSRMGSLCRWGLGSQKAKCEDSAETLKRWAQDSTKYLIGVQEPDTVA
AELPSLSDARGMPPMVKASSSSDKNFSQLGPFDTSNGDHKGEELTTLRRWSKSNQGKSIA
GSGTEEPRSIATKNSDPNLPLLRIRKSASGSPLLPLATGDKGLAKWEDDGVTSLPPLYLR
AQTLRLGATPLQNGE
>UniRef100_H2Z0H2 Uncharacterized protein (Fragment) n=1 Tax=Ciona savignyi RepID=H2Z0H2_CIOSA
@ 0 5 9 13 13 13 13 13 13 13 13 13 13 13 13 13 13 13 14 14 14 14 14 14 14 14 14 14 14 14 14 14 14 15 15 15 16 16 16
# NPCMHGGTCSDLVNSYNCTCAAGYNGTNCETNIDECAS 38 3.60241896047041 NO
SDLVNSYDCTCAAGYNGTNCENNIDECASNPCMHGGTCSDLVNSYNCTCAAGYNGTNCKT
NIDECASNPCMHGGTCSDLVNSYNCTCAAGYNGTNCGTNIDECASNPCMHGGTCSDLVNS
YNCTCAAGYNGTNCETNIDECASNPCMHGGTCIDLVNSYNCTCAAGYNGTNCGTNIDECA
SNPCMHGGTCSDLVNSYNCTCAAGYNGTNCETNIDECASNPCMHGGTCSDLVNSYNCTCA
AGYNGTNCGTNIDECASNPCMHGGTCIDLVNSYDCTCAAGYNGTNCGTNIDECASNPCMH
GGTCSDLVNSYNCTCAAGYNGTNCETSKIFLDILSRMFNCASNPCMHGGTCSDLVNSYNC
TCAAGYNGTNCETNIDECASNPCMHGGTCSDLVNSYDCTCAAGYNGTNCETNIDECASNP
CMHGGTCSDLVNSYNCTCAAGYNGTNCETNIDECASNPCMHGGTCLDLVNSYNCTCAAGY
NGTNCEKNIDECAPNPCMHGGTCLDLVNSYNCTCAAGYNGTNCETNIDECASNPCMHGGT
CSDLVNSYNCTCATGYNGTNCGTNIDECASNPCMHGGTCSDLVNSYNCTCAAGYNGTNCE
TNIDECAPNPCMHGGTCLDLVNSYNCTCAAGYNGTNCE
>UniRef100_H2Z0H3 Uncharacterized protein (Fragment) n=1 Tax=Ciona savignyi RepID=H2Z0H3_CIOSA
@ 3 10 19 23 24 24 25 25 27 27 27 27 27 27 27 27 27 27 27 27 27 27 27 27 27 27 27 27 27 27 27 28 29 29 29 30 30 30 30
# CETNIDECASNPCMHGGTCSDLVNSYNCTCAAGYNGTN 38 3.60241896047041 NO
PCMHGGTCSDLVNSYNCTCAAGYNGTNCETNIDECASNPCMHGGTCSDLVNSYNCTCAAG
YNGTNCETSKNIDECASNPCMHGGTCSDLVNSYDCTCAAGYNGTNCETNIDECASNPCMH
GGTCSDLVNSYNCTCAAGYNGTNCETNIDECAPNPCMHGGTCLDLVNSYNCTCAAGYNGT
NCETNIDECAPNPCMHGGTCLDLVNSYNCTCAAGYNGTNCETNIDECASNPCMHGGTCSD
LVNSYNCTCAAGYNGTNCETNIDECASNPCMHGGTCSDLVNSYNCTCAAGYNGSNCGTNI
DECASNSCMHGGTCSDLVNSYNCTCAAGYNGTNCEKNIDECASNPCMHGGTCSDLVNSYN
CTCAAGYNGTNCGTNIDECASNPCMHGGTCSDLVNSYNCTCAAGYNGTNCETNIDECASN
PCMHGGTCLDLVNSYNCTCAAGYNGTNCEKNIDECASNPCMHGGTCSDLVNSYNCTCAVG
YNGTNCETNIDECASNPCMHGGTCLDLVNSYDCTCAAGYNGTNCETNIDECASNPCMHGG
TCSDLVNSYNCTCAAGYNGTNCERNIDECASNPCMHGGTCSDLVNSYDCTCAAGYNGTNC
ETNIDECASNPCMHGGTCSDLVNSYNCTCAAGYNGTNCGTNIDECASNPCMHGGTCSDLV
NSYNCTCAAGYNGTNCGTNIDECASNPCMHGGTCSDLVNSYNCTCAAGYNGTNCGTNIDE
CASNPCMHGGTCSDLVNSYDCTCAAGYNGTNCETNIDECASNPCMHGGTCSDLVNSYNCT
CAAGYNGTNCGTNIDECASNPCMHGGTCSDLVNSYNCTCAAGYNGRNCETNIDECASNPC
MHGGTCSDLVNSYNCTCAAGYNGTNCETNIDECASNPCMHGGTCLDLVNSYNCTCAAGYN
GTNCETNIDECASNPCMHGGTCSDLVNSYNCTCAAGYNGTNCETNIDECASNPCMHGGTC
SDLVNSYNCTCAAGYNGTICETNIDECASNPCMHGGTCSDLVNSYNCTCAAGYNGTNCET
NIDECASNPCMHGGTCSDLVNSYNCTCAAGYNGTNCETSKIFSDILNRMSNCASNPCMHG
GICSDLVNSYNCTCAAGYNGTNCETNIDECASNPCMHGGTCSDLVNSYNCTCAAGYNGTN
CETNIDECASNPCNNGGTCTDGVNSYTCLCPAGFGG
>UniRef100_H2Z0H4 Uncharacterized protein (Fragment) n=1 Tax=Ciona savignyi RepID=H2Z0H4_CIOSA
@ 0 4 10 15 15 15 15 15 15 15 15 15 15 15 15 15 15 15 16 16 16 16 16 16 16 16 16 16 16 16 16 16 16 16 16 16 16 16 16
# DLVNSYNCTCAAGYNGTNCETNIDECASNPCMHGGTCS 38 3.60241896047041 NO
DLVNSYNCTCAAGYNGTNCEKNIDECASYPCMHGGTCSDLVNSYNCTCAAGYNGTNCGTN
IDECASNPCMHGGTCSDLVNSYNCTCAAGYNGTNCETNIDECAPNPCMHGGTCLDLVNSY
NCTCAAGYNGTNCETNIDECASNPCMHGGTCSDLVNSYNCTCAAGYNGTNCETNINECAS
NPCMHGGTCSDLVNSYNCTCAAGYNGTNCETNIDECASNPCMHGGTCSDLVNSYNCTCAA
GYNGTNCETNIDECASNSCMHGGTCSDLVNSYNCTCAAGYNGTNCEKNIDECASNPCMHG
GTCSDLVNSYNCTCAAGYNGTNCGTNIDECASNPCMHGGTCSDLVNSYNCTCAAGYNGTN
CGTNVDECASNPCMHGGTCLDLVNSYNCTCAAGYNGTNCGTNIDECASNPCMHGGTCSDL
VNSYNCTCAAGYNGTNCETNIDECASNPCMHGGTCSDLVNSYNCTCAAGYNGTNCGTNID
ECASNPCMHGGTCLDLVNSYNCTCAAGYNGTNCEKNIDECASNPCMHGGTCSDLVNSYNC
TCAVGYNGTNCETNIDECASNPCMHGGTCLDLVNSYDCTCAAGYNGTNCETNIDECASNP
CMHGGTCSDLVNSYNCTCAAGYNGTNCE
>UniRef100_H2Z0H5 Uncharacterized protein (Fragment) n=1 Tax=Ciona savignyi RepID=H2Z0H5_CIOSA
@ 2 8 15 16 16 16 17 17 17 17 17 17 17 17 17 17 17 17 17 17 17 17 17 17 17 17 17 17 17 17 17 17 17 17 17 17 17 17 18
# CETNIDECASNPCMHGGTCSDLVNSYNCTCAAGYNGTN 38 3.60241896047041 NO
LHLDIDECASNPCMHGGTCSDLVNSYNCTCAAGYNGTNCGTNIDECASNPCMHGGTCLDL
VNSYDCTCAAGYNGTNCETNIDECASNPCMHGGTCSDLVNSYNCTCAAGYNGTNCERNID
ECASNPCMHGGTCSDLVNSYDCTCAAGYNGTNCETNIDECASNPCMHGGTCSDLVNSYNC
TCAAGYNGTNCGTNIDECASNPCMHGGTCSDLVNSYDCTCAAGYNGTNCETNIDECASNP
CMHGGTCSDLVNSYNCTCAAGYNGTNCGTNIDECASNPCMHGGTCSDLVNSYNCTCAAGY
NGRNCETNIDECASNPCMHGGTCSDLVNSYNCTCAAGYNGTNCETNIDECASNPCMHGGT
CLDLVNSYNCTCAAGYNGTNCETNIDECASNPCMHGGTCSDLVNSYNCTCAAGYNGTNCE
TNIDECASNPCMHGGTCSDLVNSYNCTCAAGYNGTICETNIDECASNPCMHGGTCSDLVN
SYNCTCAAGYNGTNCETNIDECASNPCMHGGTCSDLVNSYNCTCAAGYNGTNCETNIDEC
ASNPCMHGGTCSDLVNSYNCTCAAGYNGTNCETNIDECASNPCMHGGTCSDLVNSYDCTC
AAGYNGTNCETNIDECASNPCMHGGICSDLVNSYNCTCAAGYNGTNCETNIDECASNPCM
HGGTCSDLVNSYNCTCAAGYNGTNCETSKI
>UniRef100_H2YHL6 Uncharacterized protein (Fragment) n=1 Tax=Ciona savignyi RepID=H2YHL6_CIOSA
@ 0 1 5 7 8 10 12 12 13 13 13 13 13 13 13 13 15 16 17 17 17 17 17 17 17 17 17 17 17 17 17 17 17 17 17 17 17 17 17
# TDIDECQNTPCQHNSTCTDLVNDYKCNCTAGYSGKNCS 38 3.68256058040769 NO
SDIDDCQNVDCQHNSTCIDMVNDYKCDCTAGYSGKNCSTDIDDCQNKPCQHNSTCTDLVN
DYKCNCTAGYSGKNCSTGKDDCSPDPCLNNATCTDGLDNYTCNCLEGYIGKNCSINIDDC
QNKPCQHNSTCTDLVNDFKCNCTAGYSGKNCSTDIDDCAKGFCQNGATCLDCVNDYNCVC
LYGYTGKNCSMDIDECQNKPCQHNSTCTDLVNDYKCNCTAGYSGKNCSSDMDECQNTPCQ
HNSTCTDLVDDYKCNCTAGYSGKNCSIKIDECQNKPCQHNSSCTDLVNDYKCNCTAGYSG
KNCSSDIDECQNTPCQHDSTCTDLVNDYKCNCTAGYSGKNCSTDIDECQNTPCQYDSTCT
DLVNDYKCNCTAGYSGKNCSTDIDDCQNTPCQYDSTCTDLINDYKCNCTAGYSGKNCSMD
IDDCQNTPCQYDSTCTDLVNDYKCNCTPGYSGKNCSIDIDDCQNTPCQYDSTCTDLVNDY
KCNCTAGYSGKNCSTDIDECQNTPCQHDSTCTDLVNDYKCNCTAGYSGKNCSTDIDECQN
TPCQHNSTCTDLVNDYKCNCTAGYSGKNCSTDIDDCQNKPCQHNSTCTDLVNDYKCNCTA
GYSGKNCSTDIDDCQNTPCQYDSTCTDLVNDFKCNCTAGYTGKNCSTDIDDCQNTPCQHD
STCTDLVNDYKCNCTAGYSGKNC
>UniRef100_G0TYK1 Putative kinesin K39 (Fragment) n=1 Tax=Trypanosoma vivax (strain Y486) RepID=G0TYK1_TRYVY
@ 6 11 14 15 15 15 15 15 15 15 16 16 16 16 16 16 16 16 16 16 16 17 17 17 17 17 17 17 17 17 17 17 17 19 24 32 33 37 39
# NDVSMTLQEREAALASSEHPMSPAMNARLVRGVSPQMG 38 3.64282965924119 NO
MSGDFGFEPPSFRMMSLCDVSFSGEESTTHSTNHPMQQKQYTHSTPLDAAGSATGSDSMD
SRERVASADLSSTWGSNLSDKLDIKAATQNTVPYLESLSREKFSCSRMQRASPRSGASTR
SASTVANNTPLGEGTTKKGDTTGAVAQNQTPLLYSVALQGDIWKYIRDNKEEALKNALAM
DISSAIGQPKSTTINIVRTSNGLIAHCSLLISINAPSSDVYEQLKRHHYPQMRKIHQTAA
IENDSKNITLMYTTQAQRPKKVSIASTSRSATSQNSYQALRHSSSMETERIAAAEESFFR
VHKSIDTLSFNKSPRQKEALIRTAARERRKQSIGLTSLNIEQLKQDRHVAQAKKQVKGEQ
ITMSPAMNARLVRGVSPQMGNDVSMTLQEREAALASSEHPMSPAVNARLVRGVSPQMGND
VSMTLQEREAALASSEHPMSPAMNAKLVRGVSPQMGNDVSMTLQEREAALASSEHPMSPA
MNARLVRGVSPQMGNDVSMTLQEREAALASSEHPMSPAMNARLVRGVSPQMGNDVSMTLQ
EREAALASSEHPMSPAMNARLVRGVSPQMGNDVSMTLQEREAALASSEHPMSPAMNARLV
RGVSPQMGNDVSMTLQEREAALASSEHPMSPAMNARLVRGVSPQMGNDVSMTLQEREAAL
ASSEHPMSPAMNARLVRGVSPQMGNDVSMTLQEREAALASSEHPMSPAMNAKLVRCVSPQ
MGNDVSMTLQEREAALASSEHPMSPAMNAKLVRGVSPQMGNDVSMTLQEREAALASSEHP
MSPAMNAKLVRCVSPQMGNDVSMTLQEREAALASSEHPMSPAMNARLVRCVSPQMGNDVS
VTLQEREAALASSEHPMSPAMNAKLVRGVSPQMGNDVSMTLQEREAALASSEHPMSPAMN
ARLVRGVSPQMGNDVSMTLQEREAALASSEHPMSPAMNAKLVRGVSPQMGNDVSMTLQER
EAALASSEHPMSPAMNAKLVRGVSPQMGNDVSMTLQEREAALASSEHPMSPAMNANISVF
SSFPCVHKSFSTRVSVPLSPSPPPASRLFSFCRDYYHSSDGGVVPLKNRSSHVVKNLSPE
YCSVPVAPVSPVIYVPSGVIKKSPSLSPVKNVVSSCSPSHTAHDAVVSNRDVACTRVCVS
RGVSPIVFDSNFANVRSACCSPVFAASLRCKVGVDKSVSCCVNDVVDKAVGPLSPSSSPL
LVKSSLSKGTQCCGGELCSPARRVSPSSDKCKFFDPVLVEEVVALPSCDDMLDNFGDPKE
LFVVPPARSPLGNVTKRFTRNYVRDRGIVDSQQMSLCDDSRKWMRLGVKECVSCSLSPPD
AISGEVVESPRMSDNPKSLVVTSAMDTHCIQSPSLKGSPYKNNVSSRQNKKKKKNGNKVF
SSTQKKETRDRGVSPLSAGTAVSLPLLPCATPYTTPCAGPYTTPCAGPYTTPCAGPYTTP
YAGPYTTPYAAPHTTPMSTQVSIPVAATAAVGHNAAPAATDALVCPPSVERD
>UniRef100_A7RHH9 Predicted protein n=1 Tax=Nematostella vectensis RepID=A7RHH9_NEMVE
@ 5 10 15 16 17 19 20 20 20 20 20 20 21 23 23 23 23 23 23 23 23 23 23 23 24 24 24 24 24 24 24 24 24 24 27 34 35 39 41
# VNECSKNPCKNGGVCKNEHGGYSCACKAGFTGKNCEQD 38 3.53756650134646 NO
MPTSPVPINRCGTHAPGWMEGSHPTVAEGIVTRKVCYHWSGKPCHWNNAIRVRSCGGFYV
YELNRPPVCHLRYCGNGVSAPSKPLAPSKPLECRSYKKLDTADRAAGRPRGNVLKCDQKE
ILTKAWYRFEGAAGSAMPTSLVPINRCGTHAPGWMEGSHPTVAEGIVVRKVCYHWSGKTC
HWNNAIRVRNCGGFYVYELNRPPVCHLRYCGNAEFDVNECSKNPCKNGGVCKNEHGGYSC
ACKVGFTGKNCEQDVNECSVNPCKNGGVCKNEHGGYSCACKAGFTGKNCEQDVNECSVNP
CKNGGVCKNEHGGYSCACKVGFTGKNCEQDVNECSVNPCKNGGVCKNEHGGYSCACKAGF
TGKNCEQDVNECSKNPCKNGGVCKNEHGGYSCACKAGFTGKNCEQDVNECSKNPCKNGGV
CKNEHGGYSCACKAGFTGKNCEQDVNECSKNPCQNGGVCKNEHGGYSCACKAGFMGKNCE
QDVNECSKNPCKNGGVCKNEHGGYSCACKAGFTGKNCEQDVNECSKNPCKNGGVCKNEHG
GYSCACKAGFTGKNCEQDGLKTIIHLQSIKCGVCKNEHGGYSCACKAGFTGKNCEQDVNE
CSVNPCKNGGVCKNEHGGYSCACKAGFTGKNCEQAPSKPRECRSYKKLDTADRAAGRPRG
NVLKCDQKEILTKAWYRFEGAAGSAMPTSLVPINRCGTHAPGWMEGSHPTVAEGIVTRKV
CYHWSDVNECSKNPCQNGGVCKNEHGGYSCACKAGFTGKICEQDVNECNKNPCQNGGVCK
NEHGGYSCTCKAGFTGKNCEQDVNECNKNPCQNGGVCKNEHGGYSCTCKAGFTGKNCEQD
VNECNKNPCQNGGVCKNEHGGYSCTCKAGFTGKNCEQDVNECSKNPCKNGGVCKNEHGGY
SCACKAGFTGKICEQEICEICGTHAPGWMEGSHPTVAEGIVTRKVCYHWSGKTCHWNNAI
RVRNCGGFYVYELNRPPVCHLRYCGNAEFETCSSKPCKNGGTCREVNGAYSCTCKSGFTG
KNCEQDVNECSKNPCKNGGVCKNEHGGYSCACKAGFTGKNCEQDVNECNKNPCQNGGVCK
NEHGGYSCACKAGFTGKNCEQDMNECSKNPCQNGGVCKNEHGGYSCACKAGFTGKNCEQD
VNECSKNPCKNGGVCKNEHGGYSCACKAGFTGKNCEQDMNECSKNPCQNGGVCKNKHGGY
SCACKAGFTGKNCEQDVNECSKNPCKNGGVCKNEHGGYSCTCKAGFTGKICEQDVNECSK
NPCKNGGVCKNEHGGYSCTCKAGFTGKNCEQDVNECSKNPCKNGGVCKNEHGGYSCTCKA
GFTGKNCEQDVNECSKNPCKNGGVCKNEHGGYSCTCKAGFTGKNCEQDVNECSKNPCKNG
GVCKNEHGGYSCTCKAGFTGKTANKMLTNVPASTRVIMAESALTAMEDTVVNARPDKNEC
KVNPCLNNGKCINTPGSYKCNCIDEYTGKHCETAKYKELGCYKDNGNDKNKPRRTIPEMI
ANFRPQIDWHDMSKTVNECAKHAKEKGYEIFGVQFYGECYSGPTAEIDYERDGKAERGKC
WAGVGGPSTNMVYRIE
>UniRef100_UPI00021A46F2 PREDICTED: neurogenic locus notch homolog protein 1 n=1 Tax=Amphimedon queenslandica RepID=UPI00021A46F2
@ 1 5 11 15 16 16 17 22 23 23 24 24 24 24 24 24 24 26 26 26 26 26 26 26 27 28 29 29 29 29 29 29 29 30 30 34 42 45 46
# NCSINIDDCSPDPCENGATCNDQVADYNCLCVEGYTGK 38 3.68256058040769 NO
MARLFLALCIVIYSLSALLVSAQDCPLPTKAEIESVLPPLLVISDGDQVYSPTVTEGSVQ
YVCQAQGSMIDTYQAIALIATFTPNPGEAEQTSIFDIECISGTWSGRTGSLDPPPASVVN
VPPRTDCYRCREGFGGDTRCRACDSACSSGLIRCTGSGSGDCCLSFTANATCHDQVADYN
CLCVEGYTGKNCSINIDDCSPDPCENEATCNDQVADYNCLCVEGYTGKNCSIDIDDCSPD
PCENGATCNDQVADYNCLCVEGYTGKNCSIDIDDCSSDPCQNGATCHDQVADYNCLCVEG
YTGKNCSINIDDCSPDPCENGATCNDQVADYNCLCVEGYTGKNCSINIDDCSPDPCENGA
TCDDQVADYNCLCVEGYTGKNCSINIDDCSPDPCENGATCNDQVADYNCLCVEGYTGKNC
SINIDDCSSDPCENGATCHDQVADYNCLCVEGYTGKNCSIDIDDCSPDPCENGATCNDQV
ADYNCLCVEGYTGKNCSINIDDCSPDPCENGATCDDQVADYNCLCVEGYTGKNCSINIDD
CSPDLCENGATCNDQVADYNCLCVEGYTGKNCSINIDDCSPDPCENGATCDDQVADYNCL
CVEGYTGKNCSINIDDCSPDPCENGATCDDQVADYNCLCVEGYTGKNCSINIDNCSPDPC
ENGAACNDQVADYNCLCVEGYTGKNCSINIDDCSPDPCENGATCDDQVADYNCLCVEGYT
GKNCSINIDDCSPDPCENGATCNDQVADYNCLCVEGYTGKNCSINIDDCSPDPCENGATC
DDQVADYNCLCVEGYTGKNCSINIDDCSPDPCENGATCNDQVADYNCLCVEGYSGKNCSI
DINECDPDPCQNGATCHDQVADYNCLCVEGYTGKNCSINIDDCSPDPCQNGATCDDQVAD
YSCLCVEGYTGKNCSINIDDCSPNPCKNGGACNDQVADYTCDCVEGYTGKNCSVNIDDCS
PDPCKYGATCDDQVADYSCLCVEGYTGKNCSIDIDNCSPDPCQNGATCDDQVADYNCDCV
EGYTGKNCSVNIDDCSPDPCKYGATCDDQVADYSCHCVEGYTGKNCSINIDDCSPDPCKN
GATCNDRVADYQCECRSGFRGKNCSENINDCAPDPCVKGTCVDEINDYTCICETGYYGKN
CSLTITPSPSPTQCTLSGCENCDAVREGCCRICSAGYTLNDNCLCVGERSQGDSSLPLWA
IIIIAVIPLLLIIIAIIIVLIIVVAIKAKKQSAAYKFPAQECPLPSITQIESVLPPLLVV
SDGNQVYSPNVTEGSVQYVCQAQGSMIDTYQAIALIATFTPNPGEPEQTSIFDIECNSGT
WSGRTGSLDPPPPSVVGAPTRTDCYRCREGFGGDTRCRACDSACNSGLMRCTGSGSGVCC
LSFTSTGQCSDTVSCSSSGINFIANEDNNYFCSCIEGYTGSDCLTNINDCDPNPCDNQNA
YCIDEVASYTCVCLDGYTGVNCSINIDDCSPNPCKNGGACNDQVADYTCNCVEGYTGKNC
SNIDDCSPDPCKYGATCDDQVADYNCHCVKGYTGKNCSIDIDDCSPNLCQNGATCHDQVA
DYSCHCVEGYTGKNCSINIDDCSPDPCKNGATCNDQVADYQCECRSGFRGKNCSENINDC
APDPCVKGTCVDEINDYTCICESGYYGKNCSLTITPSPSPTQCTLSGCENCDAVREGCCR
ICSAGYILNDNCLCVGRNFQENSQFPSWAISITVIIPIVIVIALAVLLIVLYIGKGNELC
APGSKEEKEVM
>UniRef100_UPI0002652F0F PREDICTED: fibropellin-1-like n=1 Tax=Strongylocentrotus purpuratus RepID=UPI0002652F0F
@ 4 8 12 14 14 14 14 14 14 14 14 14 14 14 14 14 14 14 14 14 14 14 14 14 14 14 14 14 14 14 14 14 14 14 14 16 17 18 19
# MNDCDSDPCTNGGTCIDEVNMFTCICVSGYTGLICDID 38 3.51702126315892 NO
MNDCDSDPCTNGGTCIDEVNMFTCICVSGYTGLICDIDMNDCDSDLCTNGGTCIDEVNMF
TCICVSGYTGLICDIDMNDCDSDPCTNGGTCIDEVNMFTCICVSGYTGLICDIDMNDCDS
DPCTNGGTCIDEVNMFTCICATGYTGLICDIDMNDCDSDPCTNGGTCIDEVNMFTCICVS
GYTGLICDINMNDCDSDPCTNGGTCIDEVNMFTCICVSGYTGLICDIDMNDCDSDPCTNG
GTCIDEVNMFTCICVSGYTGLICDIDMNDCDPDPCTNGGTCIDEVNIFTCICVSGYTGLI
CDIDINDCDPDPCTNGGTCIDEVNMFTCICVSGYTGLICDIDMNDCDSDPCTNGGTCIDE
VNMFTCMCVSGYTGLICDIDMNDCDSDPCTNGGTCIDEVNMFTCMCVSGYTGLICDIDMN
DCDSDPCTNGGTCIDEVNMFTCICVSGYTGLICDIDMNDCDSDPCTNGGTCIDEVNMFTC
ICVSGYTGLICDIDMNDCDSDPCTNGGTCIDEVNMFTCICVSGYTGLICDIDMNDCDSDP
CTNGGSCIDEVNMFTCICVSGYTGLICDIELEPIRVLSSPTSLTIHALERVEMMCSFENA
IRFEWQKNNVTVPGTENQRAYTIASMTPAHIGYYRCQGEGRNQNGASTVVQTGMVETGNF
EGNSLYVVPSNLREGSIIADLNMYVEDNETSSFQIQQSVEESFLDLSSRPDGILDASIVK
VISTARSNVNSDDSTNDQDSRQQWYALAKV
