# Supplementary material for: A TALE-inspired computational screen for proteins that contain approximate tandem repeats
Source: PLoS One. 2017 Jun 15;12(6):e0179173. doi: 10.1371/journal.pone.0179173 (PMC5472282; doi:10.1371/journal.pone.0179173)
Supplement: S3 Material — This pack contains txt and e.fasta files resulting from RR analysis which included identification of tandem repeat, removal of constitute repeats, removal of identical repeats and removal of repeats of Shannon score <3.5. The files contain protein IDs, consensus repeat sequences, repeat lengths and Shannon scores of the repeats for 320 sequences that constituted 85 tandem repeat clusters. (TAR) [file pone.0179173.s004.tar › search38.shannon_above_3.5.log]

SIZE 4 CONSENSUS: CETNIDECASNPCMHGGTCSDLVNSYNCTCAAGYNGTN SHANNON 3.60241896047041
    CETNIDECASNPCMHGGTCSDLVNSYNCTCAAGYNGTN >UniRef100_H2Z0H2 Uncharacterized protein (Fragment) n=1 Tax=Ciona savignyi RepID=H2Z0H2_CIOSA
    CETNIDECASNPCMHGGTCSDLVNSYNCTCAAGYNGTN >UniRef100_H2Z0H3 Uncharacterized protein (Fragment) n=1 Tax=Ciona savignyi RepID=H2Z0H3_CIOSA
    CETNIDECASNPCMHGGTCSDLVNSYNCTCAAGYNGTN >UniRef100_H2Z0H4 Uncharacterized protein (Fragment) n=1 Tax=Ciona savignyi RepID=H2Z0H4_CIOSA
    CETNIDECASNPCMHGGTCSDLVNSYNCTCAAGYNGTN >UniRef100_H2Z0H5 Uncharacterized protein (Fragment) n=1 Tax=Ciona savignyi RepID=H2Z0H5_CIOSA
====================================
SIZE 3 CONSENSUS: QSMSRISMMPADVREAGMSKSHVVTSRAASPRCAKCLD SHANNON 3.66855876525928
    QSMSRISMMPADVREAGMSKSHVVTSRAASPRCAKCLD >UniRef100_Q586F2 Uncharacterized protein n=1 Tax=Trypanosoma brucei brucei (strain 927/4 GUTat10.1) RepID=Q586F2_TRYB2
    QSMSRISMVPADVREAGMSKSHVVTSRAASPRCAKCLD >UniRef100_C9ZJS6 Putative uncharacterized protein (Fragment) n=1 Tax=Trypanosoma brucei gambiense (strain MHOM/CI/86/DAL972) RepID=C9ZJS6_TRYB9
    QSMSRISMVPADVREAGMSKSHVVTSRAASPRCAKCLD >UniRef100_C9ZJS7 Putative uncharacterized protein (Fragment) n=1 Tax=Trypanosoma brucei gambiense (strain MHOM/CI/86/DAL972) RepID=C9ZJS7_TRYB9
====================================
SIZE 1 CONSENSUS: NCSINIDDCSPDPCENGATCNDQVADYNCLCVEGYTGK SHANNON 3.68256058040769
    NCSINIDDCSPDPCENGATCNDQVADYNCLCVEGYTGK >UniRef100_UPI00021A46F2 PREDICTED: neurogenic locus notch homolog protein 1 n=1 Tax=Amphimedon queenslandica RepID=UPI00021A46F2
====================================
SIZE 1 CONSENSUS: TDIDECQNTPCQHNSTCTDLVNDYKCNCTAGYSGKNCS SHANNON 3.68256058040769
    TDIDECQNTPCQHNSTCTDLVNDYKCNCTAGYSGKNCS >UniRef100_H2YHL6 Uncharacterized protein (Fragment) n=1 Tax=Ciona savignyi RepID=H2YHL6_CIOSA
====================================
SIZE 1 CONSENSUS: MNDCDSDPCTNGGTCIDEVNMFTCICVSGYTGLICDID SHANNON 3.51702126315892
    MNDCDSDPCTNGGTCIDEVNMFTCICVSGYTGLICDID >UniRef100_UPI0002652F0F PREDICTED: fibropellin-1-like n=1 Tax=Strongylocentrotus purpuratus RepID=UPI0002652F0F
====================================
SIZE 1 CONSENSUS: VGEEVATDMRHVDESHFLTTTHEAYKPIDPSEYRQKRT SHANNON 3.87322143561391
    VGEEVATDMRHVDESHFLTTTHEAYKPIDPSEYRQKRT >UniRef100_Q4FKN7 Uncharacterized protein (Fragment) n=1 Tax=Trypanosoma brucei brucei (strain 927/4 GUTat10.1) RepID=Q4FKN7_TRYB2
====================================
SIZE 1 CONSENSUS: PADDGEGYEKVPVDPAMYNTTTKDAYKKHDPDAYRRDM SHANNON 3.50039140932341
    PADDGEGYEKVPVDPAMYNTTTKDAYKKHDPDAYRRDM >UniRef100_E9AKE4 Putative microtubule-associated protein (Fragment) n=1 Tax=Leishmania mexicana (strain MHOM/GT/2001/U1103) RepID=E9AKE4_LEIMU
====================================
SIZE 1 CONSENSUS: VNECSKNPCKNGGVCKNEHGGYSCACKAGFTGKNCEQD SHANNON 3.53756650134645
    VNECSKNPCKNGGVCKNEHGGYSCACKAGFTGKNCEQD >UniRef100_A7RHH9 Predicted protein n=1 Tax=Nematostella vectensis RepID=A7RHH9_NEMVE
====================================
SIZE 1 CONSENSUS: EAGMSKSEVEPSLAASLRCGKCLDQSMSRISMMPADVR SHANNON 3.61855522499902
    EAGMSKSEVEPSLAASLRCGKCLDQSMSRISMMPADVR >UniRef100_Q586F1 Uncharacterized protein n=1 Tax=Trypanosoma brucei brucei (strain 927/4 GUTat10.1) RepID=Q586F1_TRYB2
====================================
SIZE 1 CONSENSUS: NDVSMTLQEREAALASSEHPMSPAMNARLVRGVSPQMG SHANNON 3.64282965924119
    NDVSMTLQEREAALASSEHPMSPAMNARLVRGVSPQMG >UniRef100_G0TYK1 Putative kinesin K39 (Fragment) n=1 Tax=Trypanosoma vivax (strain Y486) RepID=G0TYK1_TRYVY
====================================
SIZE 1 CONSENSUS: NSFNCTCSPGYEGSYCEQEIDECTSNPCQNGATCTDYL SHANNON 3.58951830268954
    NSFNCTCSPGYEGSYCEQEIDECTSNPCQNGATCTDYL >UniRef100_W4XN66 Uncharacterized protein n=1 Tax=Strongylocentrotus purpuratus RepID=W4XN66_STRPU
====================================
SIZE 1 CONSENSUS: PSAYKRALPQEEQEDVGPRHVDPDHFRSTTQDAYRPVD SHANNON 3.71532669877181
    PSAYKRALPQEEQEDVGPRHVDPDHFRSTTQDAYRPVD >UniRef100_Q4CMT2 Microtubule-associated protein, putative (Fragment) n=2 Tax=Trypanosoma cruzi RepID=Q4CMT2_TRYCC
====================================
