# Supplementary material for: A TALE-inspired computational screen for proteins that contain approximate tandem repeats
Source: PLoS One. 2017 Jun 15;12(6):e0179173. doi: 10.1371/journal.pone.0179173 (PMC5472282; doi:10.1371/journal.pone.0179173)
Supplement: S3 Material — This pack contains txt and e.fasta files resulting from RR analysis which included identification of tandem repeat, removal of constitute repeats, removal of identical repeats and removal of repeats of Shannon score <3.5. The files contain protein IDs, consensus repeat sequences, repeat lengths and Shannon scores of the repeats for 320 sequences that constituted 85 tandem repeat clusters. (TAR) [file pone.0179173.s004.tar › search39.shannon_above_3.5.efasta]

>UniRef100_C3ZA73 Putative uncharacterized protein n=1 Tax=Branchiostoma floridae RepID=C3ZA73_BRAFL
@ 0 4 5 7 10 12 13 13 13 13 13 14 14 14 14 14 14 14 14 14 14 14 14 14 15 15 15 15 15 15 15 15 16 17 18 22 27 31 37 37
# IDECSPDPCQNGGVCQDLVADFSCSCPAPYEGKMCEIYD 39 3.76273355257368 NO
MITPLVLFLVVCVVVPAQSASLNAHVRENRPDDGSSEKQTSAYGGGFPYFGEVYRDFWVN
NNGVLSFGGEVTIFTPSPFPIQSFPIVAVFWADVDNRRAGEVYWRQTTTDQALLTQVSQD
IVANHPDLTSFQAGCVLVATYHDVTYYGGSANSNRQSFQVVLATDGIQSFAIFKYGDILW
TTGSASMGDAATGLGGVPAQAGFNSGDGTNYHTVPGSRSSEIVDVETRTNVGQPGTFMFQ
INGNKIVPLGKVRLVGGSSEFNGRVEINRGRRLSVWGTICDDDWGMEEAQVVCRELGHGG
AVAAYGSAYYGQGSGPIHLNNMDCAGTEMSLSDCPLLSGGTDTCTHANDAGVECKDTSDP
CFNDPCQHGGVCSADGDKFVCSCQSGWNGTTCGTYDIDECSPDPCQNGGVCQDLVADFSC
SCPAPYEGKMCETYDLDECRSDPCQNGGVCQDLVADFSCSCPAPYEGKMCEIYDIDECSP
DLCQNGGVCQDLVADFSCSCPAPYEGKMCEIYDIDECSPDPCQNGGVCQDLVADFSCSCP
APYEGKMCEIYDIDECSPNPCQNGGVCQDLVADFSCSCPAPYEGKMCEIYDIDECSPNPC
QNGGVCQDLEADFSCSCPAPYEGKMCETYDIDDCSPDPCQNGGVCMDLVDNFFCFCPAPY
RGDMCEIYVDPCDSGPCQNGGVCSASGATFTCSCQPGWNGTTCETDIDECSPNPCQNGGV
CQDLEADFSCSCPAPYEGKMCEIYDLDECSSNPCQNGGVCQDLVADFSCSCPAPYEGKMC
EIYDIDECSPDPCQNGGVCQDLVADFSCSCPAPYEGKMCETYDLDECRSDPCQNGGVCQD
LVADFSCSCPAPYEGKMCEIYDIDECSPDPCQNGGVCQDLVADFSCSCPAPYEGKMCEIY
DIDECSPNPCQNGGVCQDLVADFSCSCPAPYEGKMCETYDIDECSPDPCQNGGVCQDLVA
DFSCSCPAPYEGKICEIYVNPCGSGPCQNGGVCSASGATFTCSCQPGWNGATCETDIDEC
SPDPCQNGGVCQDLVADFSCSCPAPYEGKICEIYDIDECSPNPCQNGGVCQDLVADFSCS
CPVPYEGKICETYVDPCSSGPCENGGVCSASGATFTCSCQSGWSGATCDMNIDECSPDPC
QNGGVCQDLVADFSCSCPAPYEGKMCEIYDIDECSPDPCQNGGVCQDLVADFSCSCPAQY
EGKMCEIYVDPCDSDPCQHGGVCSASGATFTCSCQPGWNGTTCGINIDDCSPDPCQNGGV
CEDLVADFFCNCPSPYEGKMCEIYVDPCGSKPCQNGGVCSANGDKFTCSCQPGWDGTMCE
INLDDCSPNPCQNGGVCQDLVDDFSCDCPVPYEGKMCETYVPTTPPYVPTTTVTDVPTTA
AVTDVPTIATATVTDVPTTPITDGAVVPFNPDQECGEQMFFMLAGNCQSYYYVCSLGYDS
PILMYCPPGLIFNKDLLVCDWPYNVAYC
>UniRef100_A4H3R8 Uncharacterized protein n=1 Tax=Leishmania braziliensis RepID=A4H3R8_LEIBR
@ 1 3 4 8 12 13 17 19 22 25 28 28 31 31 35 37 38 39 45 47 50 52 56 57 58 61 62 62 64 68 69 70 70 71 71 71 71 71 71 72
# SDALPWWPPSLFFSEPCRGGPLLYFFQMHCRGGPLLSFF 39 3.52824003904223 NO
MHCRGGPLLSFFQMHCRGGPLLSFFQRPAGGAPFFLFFRCTAVVAPFFFFFQGLPGGPPS
FFFSKACRGGPLLSFFQMHCRGGPLLYFFQRHCRGGPLLSLFSEACRGGPLLYFFQMHCR
GGPLLYFFQMHCRGGPLLSLFSEACRGGPLLYFFQMHCRGGPLLSLFSEACRGGPLSFFF
SDALPWWPPSFFSSDALPWWPPSLFLSDALPWWPPSFSFLRGLPWWPPSLFLSDALPWWP
PSLFLSDALPWWPPSFSFLRGLPWWPPSLFLSDALPWWPPSFSFLRGLPWWPPSLFLSDA
LPWWPPSFSFLRGLPWWPPSLFLSDALPWWPPSFSFLRGLPWWPPSLFLSDALPWWPPSL
FLSDALPWWPPSLFFSDALPWWPPFFLFFQRPAVGAPFFFFFKCPAGGAPFFFFFKCPAG
GAPFFIFFRCTAVGAPFFIFFRCTAVGAPFFFFFRCPAVVAPFLYFFQMHCRGGPLLYFF
QMPCRGGPLLYFFQMHCRGGPLLYFFQMPCRGGPLLYFFQMHCRGGPLLYFFQMPCRGGP
LLYFFQMHCRGGPLLYFFQMPCRGGPLLYFFQMPCRGGPLLSFFQMPCRGGPLLSFFQMP
AVVAPFLSFFQRPAVVAPFFISFRCTAVVAPFFLFFPRPAVVAPFFISFRCPAVVALFFL
FSPRPAVVAPFFISFRCTAVVAPFFISFRGTAVVAPFFISFRCTAVVAPFFLFLRGLPWW
PPSFFLSDALPWWPPFFLFSPRPAVVAPFFLSFRCPAVVAPFFLFFRCTAVVAPFFISFR
CTAVVAPFFIFFRCTAVVAPFFISFRCTAVVAPFFIFFRCTAVVAPFFISFRCTAVVAPF
FISFRCTAVVAPFFLFSPRPAVVAPFFISFRCTAVVAPFFISFRCTAVVAPFFISFRCTA
VVAPFFISFRCTAVVAPFFIFFRCTAVVVPFFISFRCTAVVVPFFISFRCTAVVAPFFIS
FRCTAVVAPFFLFFRCPAVVAPFLSLFSDALPWWPPFFISFRCTAVVAPFFISFRCTAVV
APFFIFFRCTAVVAPFFIFFRCTAVVAPFLYFFQMHCRGGPLLYFFQMHCRGGPLLSFSS
DALPWWPPSLFFSDALPWWPPSLFFSDALPWWPPSLFLSDALPWWPPSLFFSDALPWWPP
SLFFSEALPWWPPSLFFSDALPWWPPSFFFSDALPWWPPSLFFSEPCRGGPLLYFFQMHC
RGGPLLSFFQMPCRGGPLLYFFQMPCRGGPLSFFFSEACRGGPLLYFFQMHCRGGPLLYF
FQMPCRGGPLLYFFQMPCRGGPLLYFFQMHCRGGPLLYFFQMHCRGGPLLYFFQMHCRGG
PLLYFFQMHCRGGPLLYFFQMHCRGGPLLYFFQMPCRGGPLLYFFQMHCRGGPLLSFFSE
ACRGGPLLYFFQMHCRGGPLLSLFSEACRGGPLLYFFQMPCRGGPLLSFLQMPCRGGPLL
YFFQMHCRGGPLSFSFLRGVPWWSPSLFLSDALPWRPPSLFLSDALPWWPPSFFLSDALP
WWPPSLFLSDALPWWPPSFFSSVALPWWPPSLFLSDALPWWPPSLFLSDALPWWPPSLFL
SDALPWWPPSFFLSDALPWWPPSLFLSDALPWWPPSFFLSDALPWWPPFFLFFRCPAVVA
PFLSLFSEACRGGPLLSFFQMHCRGGPLLYFFQMHCRGGPLLSLFSEACRGGPLLYFFQM
HCRGGPLSFSFLQGLPWWPPSLFLSDALPWWPPSLSFFRALPWWPPSLFLSNALPWWPPS
LFLSDALPWWPPSFFFSEACRGGPLLYFFQMHCRGGPLSFFFLKGPAGGAPFFFFFKCPA
GGAPFFFFFRCTAGGAPFFFFFKCPAGGAPFFFFFKCTAGGAPFFFFFRGPAGGAPFFFF
FKCPAVGGPLFFFFQKACRGGPLFFFFQKPCRGGPLFFFFQMHCRGGPLFFFFSKARRGG
PPFFFFLRSRPGGPPFFFFLKGLPGGPPFFFFSEALPGGPPFFFFSDALPGGPPFFLFFP
RPAGGAPFLYFFSDALPWWPPSFFFSDALPWWPPSLFFSDALPWWPPSFFLSDALPWWPP
SFFLSDALPWWPPSFSFLRGLPWWSPSLFLSDALPWWPPFFLFSPRPAVVAPFFISFRCT
AVVVPFFLSFRCTAVVALFFLFSRRPAVVAPFFISFRCTAVVAPFFLSFRCPAVVAPFFI
SFRCTAVVAPFFLSFRCTAVVAPFLSLFSEACRGGPLLYFFQMHCRGGPLLSLFSEACRG
GPLLSFLQMHCRGGPLLYFFQMHCRGGPLLYFFQMHCRGGPLLSLFSKACRGGPLLYFFQ
MHCRGGPLLSLFSEACRGGPLLSFFQMHCRGGPLLYFFQMHCRGGPLLSLFSEACRGGPL
LYFFQMHCRGGPLLSLFSKACRGGPLLSFFQMHCRGGPLLYFFPRHCRGGPLLSFFQMHC
RGGPLLSFFPRHCRGGPLLYFFQMHCRGGPLLSLFSEACRGGPLLYFFQMHCRGGPLLYF
FQMHCRGGPLLFFSQRPAVVAPFFISFRCTAVVALFFISFRCTAVVAPFFISFRCTAVVA
PFFLSFRCTAVVAPFFLFSPRPAVVAPFFISFRCTAVVALFFISFRCTAVVVPFFISFRC
TAVVALFFLFSRRPAVVAPFFISFRCTAVVAPFFLSFRCPAVVAPFFLFFRCTAVVAPFF
ISFRCTAVVAPFFISFRCTAVVAPFFLFSPRPAVVAPFFISFRCTAVVALFFISFRCTAV
VAPFFISFRCTAVVAPFFLFSPRPAVVVPFFISFRCTAVVAPFLSLFSEACRGGPLLYFF
QMHCRGGPLLFFFHMHCRGGPLSFFFFKALPWWPPFFFFSNALPGGPPLFFFSKACRGGP
LFFFF
