# Supplementary material for: A TALE-inspired computational screen for proteins that contain approximate tandem repeats
Source: PLoS One. 2017 Jun 15;12(6):e0179173. doi: 10.1371/journal.pone.0179173 (PMC5472282; doi:10.1371/journal.pone.0179173)
Supplement: S3 Material — This pack contains txt and e.fasta files resulting from RR analysis which included identification of tandem repeat, removal of constitute repeats, removal of identical repeats and removal of repeats of Shannon score <3.5. The files contain protein IDs, consensus repeat sequences, repeat lengths and Shannon scores of the repeats for 320 sequences that constituted 85 tandem repeat clusters. (TAR) [file pone.0179173.s004.tar › search39.shannon_above_3.5.log]

SIZE 1 CONSENSUS: SDALPWWPPSLFFSEPCRGGPLLYFFQMHCRGGPLLSFF SHANNON 3.52824003904223
    SDALPWWPPSLFFSEPCRGGPLLYFFQMHCRGGPLLSFF >UniRef100_A4H3R8 Uncharacterized protein n=1 Tax=Leishmania braziliensis RepID=A4H3R8_LEIBR
====================================
SIZE 1 CONSENSUS: IDECSPDPCQNGGVCQDLVADFSCSCPAPYEGKMCEIYD SHANNON 3.76273355257368
    IDECSPDPCQNGGVCQDLVADFSCSCPAPYEGKMCEIYD >UniRef100_C3ZA73 Putative uncharacterized protein n=1 Tax=Branchiostoma floridae RepID=C3ZA73_BRAFL
====================================
