# Supplementary material for: A TALE-inspired computational screen for proteins that contain approximate tandem repeats
Source: PLoS One. 2017 Jun 15;12(6):e0179173. doi: 10.1371/journal.pone.0179173 (PMC5472282; doi:10.1371/journal.pone.0179173)
Supplement: S3 Material — This pack contains txt and e.fasta files resulting from RR analysis which included identification of tandem repeat, removal of constitute repeats, removal of identical repeats and removal of repeats of Shannon score <3.5. The files contain protein IDs, consensus repeat sequences, repeat lengths and Shannon scores of the repeats for 320 sequences that constituted 85 tandem repeat clusters. (TAR) [file pone.0179173.s004.tar › search40.shannon_above_3.5.efasta]

>UniRef100_R7TS24 Uncharacterized protein n=1 Tax=Capitella teleta RepID=R7TS24_CAPTE
@ 4 8 9 9 10 11 12 13 13 13 14 14 14 14 14 14 14 14 14 14 16 16 16 16 17 17 17 17 18 18 18 18 18 18 18 21 23 27 35 41 42
# YECNCNPGYILNADGKTCSEIDECKSENECEHICVNNAGS 40 3.60207840690058 NO
MSITCLKVSYDHDECIASSVQLCDHECKNTAGSYKCECRTGYELNVDQHTCDDINECADP
QLCDHECKNTGGSYKCECRTGYELNVDQHTCDDINECADPQLCDHECKNTGGSYKCECRT
GYELNVDQHTCDDINECADPQLCDHECKNTGGSYKCECRTGYELNVDQHTCDDINECADP
QLCDYECKNTAGSYKCECRTGYELNVDQHTCDDINECADPQLCDHECKNTAGSYKCECRT
GYDLNVDQHTCDDIDECEINIDHCSQLCVNKDGGYDCDCTEGWELDPQDLHTCIDKAECS
SATHDCEHYCREVLGSYECYCKSGYVPNGNACIDVNECDNPDKLCEHTCHNTDGNFYCSC
DTGYTLSSDGLHCEDLNECVDSSDECDHICVNSPGSYTCDCRHGYELDEDLQTCKEIDEC
SSNPCEYTCSDKIGSYECSCPAGYRLASDQTSCVDINECTDDPAICGSTCINIKGSYECL
CEKGYQLGDDKKTCYNHNECLTDNGGCQDNCTDTDGSYTCTCRPGYTLDIDGHSCNVQGC
NLPCEHFCQYLDEKYSCMCKTGFTLNSDGHTCQGSPDLAKPPPASAAPVQQRDNVLTGGT
IAGISLGVLILLALLFLLLFLWKRCTRPKIKNAGNQYLSTEAYDNMAYGELPARVPPIHK
DKKNFLLDDTIVAVPDGKDPIYDTIGAGPIPTKQPYWTSGKKKPELGNVKLSRRSSVDKI
SNSPEKEFSRNPLFSDDNNDYKKPDLEGEIVEAPPLPSKRDLSHEDFTVSISDEKALFTR
QVSNDSGLSLSSLTSDVSDNDSPPPYHLLGETKFHCQRLDTDDSGCMVPIDEKTEIESEY
NQAKFLDVRPKRKLVQPNREIDECKSDNECEHICVNNAGSYECNCNPGYILNADGKTCSE
IDECKSENECEHICVNNAGSYECNCNPGYILNADGKTCSEINECKSENECEYICINIEGS
YECNCNPGYILNADGKTCSEIDECKSDNECEHICVNNAGSYECNCNPGYILNADGKTCSE
IDECKSENECEHICVNNAGSYECNCNPGYILNADGKTCSEIDECKSENECEHICVNSAGS
YECNCNPGYILNADGKTCSEIDECKSENECEHICVNNAGSYECNCNLGYILNADGKTCSD
IDECKLDNECEHICVNNAGSYECNCNPGYILNADGKTCSEIDECKSENECEHICINIEGS
YECNCNPGYILNADGKTCSEIDECKSENECEHICINIEGSYECNCNPGYILNADGKTCSE
IDECKSENECEHICINIEGSYECNCNPGYILNADGKTCSDVDECEAQNPCQHLCVNDEGS
FHCECNHGYRLLADGRMCIEDCDDNCAQFCVVSNGTAHCSCKEPDVLTDDGVSCASPSDT
NIIQLKPIPGKKIVSNPVGTAESTQDGGGGVSFSLAAILGILAGLLVLSVALALALLARR
RCKRAPTDDAPKPRAMRSNSLVANAPSFANATYGVLPSMGAYQPKSGLPIKKKIPQTPSE
KSLPCTPSKSPSSNSFNPAFTPEDPEGAVGYDTFNPYDYLSPKKKMTPEEKSAAFDIFNP
VTKKVPPLDFTVETPPFKKNRKVSFSREVSFDTTQYSPNADDTEPLCNNVNPYTGLPIVM
LNIGDINKSALGKRRSKNRAKEQCKEQCKEQCKEQCKEQCKEQCKEQCKEQCKEQCKEQC
KEQNTEENIYAELSDFY
>UniRef100_H2YCH2 Uncharacterized protein n=2 Tax=Ciona savignyi RepID=H2YCH2_CIOSA
@ 0 4 4 8 11 15 18 19 24 24 24 24 25 25 25 25 26 27 27 27 27 27 28 29 29 30 31 31 31 31 33 33 34 34 34 35 35 35 36 36 36
# SCECRDGYHGDGKSCSDVDECSNTHECHENATCINHEGSY 40 3.53482950850326 NO
MQGFIFEVSSNSCADIDECLVSHTCHADAICINTQGSYNCQCNEGYQGNGLECSDVNECL
SNLTCSADAQCTNTIGSYSCQCNVGFEGNGHVCGDTNECVAGLCHSKAICRNIAGGFQCS
CRGGYMGDGMIECVDVNECLDPELSGCHQNATCINSEGAFDCLCELGFTGNGRSCSDINE
CLGPDSCHPFARCFNAIGSFECQCITGFRGDGHYCVDVNECRVENNCHENATCINHQGSY
SCECRDGYHGDGKSCEDVDECLNTHECHENATCINHEGSYSCECRDGYHGDGKSCEDVDE
CLNTHECHENAICINHEGSYSCECRDGYHGDGKSCEDVDECSNTHECHKNATCINHEGTY
SCECRDGYHGDGKSCSDVDECSNTHECHENATCINHEGSYSCECRDGYHGDGKSCEDVDE
CSNTHECHENATSINHEGTYSCECRDGYHGDGKSCSDVDECSNTHECHENATCINHEGSY
SCECRDGYHGDGKSCSDVDECSNTHECHENATCINHEGTYSCECRDGYHGDGKSCSDVDE
CSNTHECHENATCINHEGSYSCECRDGYHGDGKSCSDVDECSNTHECHENAICINHEGSY
LCKCRDGYHGDGKSCDDVDECLNIHECHVNAICINHKGRYSCECRDGYHGDGKSCSDVDE
CSNTHECHKNATCINHKGSYSCECRDGYHGDGKSCSDVDECSNTHECHENAICINHEGSY
LCECRDGYHGDGKSCEDVDECLNTHECHENATCINNKGSYSCECHDGYNGDGKSCDDVDE
CSNTHECHENAICINHEGSYLCECRDGYHGDGKSCDDVDECSNTHECHENASCINHEGRY
SCKCRDGYHGDGKSCEDVDECLNTHECHENATCINNKGSYSCECRDGYHGDGKSCDDVDE
CLNTHECHENASCINHQGSYSCECRDGYHGDGKSCDDVDECLTPHECHENAICINHEGSY
ACVCRDGYHGDGKSCDDVDECSTTHECHENASCINNKGSYSCDCRNGYHGDGKSCDDVDE
CSTTHECHENATCINNKGSYSCECRDGYHGDGKSCEDVDECSTTNECHENAICINNQGSY
LCECRDGYHGDGKSCDDVDECSTTNECHVNAICINHEGSYSCECRDGYRGDGKSCDDVDE
CSTTNECHENATCINNQGSYSCECRGEYHGDGKSCGDVDECLTPHECHKSAICINHEGSY
ACECRDGYHGDGKSCDDVDECLTTNECHENAICINHEGSYSCECREGYHGDGKSCADVDE
CSTTNECHENVICINHEGSYTCECREGYHGNGKYCEDINECLVEHNCHQNAACNNIEGSF
SCICNDGFRGDGIQCIDVDECLNITSNQCAEHSLCSNTIGSYQCTCLPGYRGNGRTCDDL
NECAAENNCDANAECLNIIGSYSCLCFSGFHGDGISCYDVNECASEIHDCDLELTTCRNY
FGGFSCDCIEGYER
>UniRef100_A7T5K1 Predicted protein (Fragment) n=1 Tax=Nematostella vectensis RepID=A7T5K1_NEMVE
@ 1 6 10 15 18 19 19 19 20 20 20 20 20 20 20 20 20 20 20 20 20 20 20 20 20 20 20 20 20 20 20 20 20 20 20 20 21 23 25 26 28
# HYQQGKYEEAIGHYKEALRLYQKTSDDQGQGKAHLLIGNT 40 3.63482950850326 NO
MACSVPDSTDIERERHLRLAQLLVEGGTTALRRFFDNIHPPATLATVLTTKQRQLQQLLN
KGILSSTQWSKLYPASGNPESRDFDITLLSVLLRNICRILTPTDPFWSTYPPDADISDEA
NLVRIRMLRNDFVHSTTIRLNESQFEIYWEKISSALGALGLDKFKIDDYKMCPIGTKDYT
SVIQQWVASDGKILEKLHDMASTAARHHEEVKAGIEEFLKLKPGIEEVLGLRGRLEELID
LLEPRSQHSLPSNGQVRETHNGESGDERDQAEELMGRGRKYYDMDNYEEAIGHSKEALRL
YQKTSDDQGQGKAHLLIGTTHDQQGKYEEAIGHYKEALRLYQKTSDDQGQGKAHLLIGNT
HDQQGKYEEAIGHYKEALRLYQKTSDDQGQGKAHLLIGNTHDQQGKYEEAIGHYKEALRL
YQKTSDDQGQGKANLLIGKTHYQQGKYEEAIGHYKEALRLYQKTSDDQGQGKAHLLIGNT
HDQQGKYEEARGHYKEALRLYQKTSDDQGQGKAHLLIGNTHDQQGKYEEAIGHYKEALRL
YQKTSDDQGQGEAHLLIGKTHYQQGKYEEARGHYKEALRLYQKTSDDQGQGKAHLLIGNT
HNQQGKYEEARGHYKEALRLYQKTSDDQGQGEAHLLIGNTHYQQGKYEEAIGHYKEALRL
YQKTSDDQGQGKAHLLIGNTHYQQGKYEEARGHYKEALRLYQKTSDDQGQGKAHLLIGNT
HYQQGKYEEAIGHYKEALRLYQKTSDDQGQGKAHLLIGNTHYQQGKYEEARGHYKEALRL
YQKTSDDQGQGKAHLLIGNTHYQQGKYEEAIGHYKEALRLYQKTSDDQGQGEAHLLIGNT
HYQQGKYEEAIGHYKEALRLYQKTSDDQGQGKAHLLIGNTHNQQGKYEEAIGHYKEALRL
YQKTSDDQGQGKAHLLIGNTHYQQGKYEEAIGHSKEALRLYQKTSDDQGQGEAHLLIGKT
HYQQGKYEEAIGHYKEALRLYQKTSDDQGQGKAHLLIGDIHYQQGKYEEAIGHYKEALRL
YQKTSDDQGQGEAHLLIGKTHYHQGKYEEAIGHYKEALRLYQKTSDDQGQGKAHLLIGET
HYQQGKYEEARGHSKEALRLYQKTSDDQGQGKAHLHIGNTHNLQ
>UniRef100_A7T3N1 Predicted protein n=1 Tax=Nematostella vectensis RepID=A7T3N1_NEMVE
@ 0 4 6 7 8 12 12 12 12 13 13 13 13 14 14 14 14 14 14 14 14 14 14 14 14 14 14 14 14 14 14 14 14 14 14 14 14 15 15 15 15
# QGKYEEAIGHYKEALRLYQKTSDDQGQGKAHLLIGNTHYQ 40 3.63482950850326 NO
MDNYEEAIEHYKEALRLYQKTSDDQRQGKAHLLIGNAHNLQGKYEEAIGHYKEALRLYQR
TSDDQGQGKAHLFIGNAHYQQGKYEEAIGHYKEALRLYQKTSDDQGQGEAHLLIGNTHDQ
QGKYEEARGHYKEALRLYQKTSDDQGQGKAHVLIGHKHDQQGKYEEAIGHYKEALRLYQK
TSDDQGQGKAHLLIGNTHNQQGKYEEAIGHYKEALRLYQKTSDDQGQGKAHLLIGNTHYQ
QGKYEEAIGHYKEALRLYQKTSDDQGQGEAHLLIGNTHYQQGKYEEAIGHYKEALRLYQK
TSDDQGQGKAHLLIGNTHYQQGKYEEARGHYKEALRLYQKTSDDQGQGKAHLLIGNTHDQ
QGKYEEARGHYKEALRLYQKTSDDQGQGKAHLLIGNTHNQQGKYEEAIGHYKEALRLYQK
TSDDQGQGEAHLLIGNTHYQQGKYEEAIGHYKEALRLYQKTSDDQGQGEAHLLIGITHYL
QGKYEEAIGHFKEALRLYQKTSDDQGQGGAHLLIGNTHYQQGKYEEAIGHSKEALRLYQK
TSDDQGHGEAHLLIGITHYLQGKYEEAIGHFKEALRLYQKTSDDQGQGGGAHLLIGNTHY
QQVIIIGLKFSAFEIAGKFFTSTLKVISGNNNFSYVISLL
>UniRef100_A7T5N6 Predicted protein n=1 Tax=Nematostella vectensis RepID=A7T5N6_NEMVE
@ 0 0 1 6 9 10 12 15 16 16 17 17 18 18 18 18 18 18 18 18 18 18 18 18 18 18 19 19 19 19 19 19 19 19 19 21 25 28 32 34 36
# LGNYEEAMKYYQQALQVFERTGNESKQADVRHNIGVVQQS 40 3.85869496956284 NO
MADVMDNRNEQAQVYLRKGNELYDLGKHREALEQYQQALQVYISTGNESDQADVRLNIGA
VYQSKGNYEEAMKYCQQALQVYISTGNESKQADVRQSIGLVQQSLGNYEEAIKYYQQALQ
VYISTGNESKQAGVRLNIGAVYQSLGNYEEAMKYCQQALQVYISTGNESKQADVRQSIGL
VQQSLGNYEEAIKYYQQALQVFIALEAMKYYQQALQVFESTGNESKQADVRQNIGLVQDS
LGNYEEAMKYYQQALQVFERTGNESEQAGVRLNIGGVQQRLGNYEEAMKYYQQALQVFER
TGNESEQAGVRHNIGVVQQSLGNYEEAMKYYQQALQVFERTGNESKQADVRHNIGVVQQS
LGNYEEAMKYYQQALQVFERTGNESDQADVRLNIGGVQQRLGNYEEAMKYFQQALQVFER
TGNESDQAGVRMNIGGVQQRLGNYEEAMKYYQQALQVFERTGNESDQAGVRLNIGGVQRR
LDNYEEAMKYYQQALQVFERTGNESKQADVRHNIGVVQQSLGNYEEAMKYYQQALQVYER
TGNESKQANVRLNIGGVQQRLGNYEEAMKYFQQALQVFERTGNESDQAGARMNIGGVQQR
LGNYEEAMKYYQQALQVFERTGNESDQAGVRLNIGGVQQSLGNYEEAMKYYQQALQVYER
TGNESKQANVRHNIGVVQQSLGNYEEAMKYYQQVLQVFERTGNESDQADVRHNIGVVQQS
LGNYEEAMKYYQQALQVFERTGNESKQANVRHNIGVVQQSLGNYEEAMKYYQQALQVFER
TGNESDQADVRNNIGVVQQSLGNYEEAMKYYQQALQVFERTGNESAKAGVYNSIGSMYRK
KQNYLDAESHFTKSFELFESCFTKIQSLPDSKITFVDTFIHVCQQLVDVSILLDKPEQAL
LVSERGRSRVLGDILLEKHGLQKTAPSDKTRCDDLSSLISYADSLFAVVSLTHQCLHMFA
LTTGQPLVVKSTSPEVMERAAPQFSGNVKTRIQEILKQLINDANKHVHENRDETFEDRSL
DIGDASRRPHVSAGQERDETESEMFCKATGVRGEPSENDEEEDASSSKKKDKAKPQEWEA
TSDDSEYQLPKLSSSKEDTGKPQEWEATSDHSECPSKKDTGKTQESPSGKVPQEHEEDIE
TLHQSNHTPSAPVATICFDPLNVLYQILISPIKDQLTKPEVVFIPEGVTFMVPFGALKSP
DGTFLAEKHCIRTGPSLKTLKLLKMCPEEKHCSSGALIVANPRSDAIVWSLKNEQWGLDS
FNSVFQNLPMASKEAQEIGKVLSDVTSNVTCLVARQATKDAVMSRLKEGVGVIHIASHGD
ATTGKILVAPETRNPILVEEEDYLLTMKEVSACRINAKLVVLSCCHSGKGERIRAEGVMG
LTRAFLAAGALSVLATLWKISDEATQYFMLKFYRNLASGMTTSASLKKTIRNTIADNNRY
SHPYYWGAFVLVGDDVRLY
>UniRef100_W6S7X9 TPR domain protein (Modular protein) n=2 Tax=Arthrospira RepID=W6S7X9_9CYAN
@ 4 14 19 25 33 35 37 37 37 37 38 38 38 38 38 38 39 39 39 39 39 39 39 39 39 39 39 39 39 39 39 39 39 39 40 41 45 48 51 54 55
# YNQALPLLRAVEDRGGEATTLNNIGGVYSDLGEKQTALDY 40 3.69958177014784 NO
MIKPQQLIEIGLITATLSVMLGESVLATSSQLKTNSSSPQPTPIIIAQNSSNSEADRLLN
EGFILFQQGTAESLREALEKWQAARELYRAAGDRGGEATTLNNIGAVYSDLGEKQTALDY
YNQALPLSRAVGDRRGEATTLNNIGAVYDSLGEKQTALDYYNQALPLSRAVEDRRGEATT
LNNIGGVYSDLGEKQTALDYYNQALPLLRAVEDRGGEATTLNNIGGVYSDLGEKQTALDY
YNQALPLLRAVEDRGGEATTLNNIGGVYSDLGEKQTALDYYNQALPLSRAVEDRGGEATT
LNNIGGVYSDLGEKQTALDYYNQALPLSRAVEDRGGEATTLNNIGGVYSDLGEKQTALDY
YNQALPLLRAVEDRGGEATTLNNIGGVYSDLGEKQTALDYYNQALPLLRAVEDRGGEATT
LNNIGGVYSDLGEKQTALDYYNQALPLRRAVEDRGGEATTLNNIGAVYSDLGEKQTALDY
YNQALPLSRAVEDRGGEAATLHNIGAVYSDLGEKQTALDYYNQALPLRRAVEDRGGEAAT
LNNIGGVYSDLGEKQTALDYYNQALPLRRAVEDRGGEATTLNNIGGVYSDLGEKQTALDY
YNQALPLLRAVEDRGGEAATLNNIGLVYSDLGEKQTALDYYNQALPLSRAVEDRGGEATT
LNNIGGVYSDLGEKQTALDYYNQALPLSRAVEDRGGEATTLNNIGGVYSDLGEKQTALDY
YNQALPLRRAVEDRGGEATTLNNIGGVYSDLGEKQTALDYYNQALPLRRAVGDRGGEATT
LNNIGLVYDSLGEKQTALDYYNQALPLRRAVGDRGGEAATLNNIGLVYDSLGEKQTALDY
YNQALPLRRAVEDRGGEATTLNNIGLVYDSLGEKQTALDYYNQALPLLRAVEDRRGEATT
LNNIGAVYSSLGEKQTALDYYNQALPLRRAVEDRGGEATTLNNIGAVYSSLGEKQTALDY
YNQALPLLRAVEDRGGEATTLNNIGAVYSDLGEKQTALDYYNQALPLSRAVEDRRGEAAT
LNNIGAVYSDLGEKQTALDYYNQALPLLRAVEDRGGEATTLNNIGGVYSDLGEKQTALDY
YNQALPLSRAVEDRGGEATTLNNIGGVYSDLGEKQTALDYYNQALPLLRAVEDRRGEAAT
LNNIGAVYSDLGEKQTALDYYNQALPLLRAVEDRRGEAATLNNIGFVYHSLGEKQTALDY
YNQALPLRRAVEDRGGEAGTLNNIGAVYSDLGEKQTALDYYNQALPLVRAVGDRRGEAAT
LNNIGAVYSDLGEKQTALDYYNQALPLLRAVEDRGGEATTLNNIGGVYSDLGEKQTALDY
YNQALPLSRAVEDRGGEATTLNNIGGVYSDLGEKQTALDYYNQALPLRRAVEDRGGEATT
LNNIGGVYSDLGEKQTALDYYNQALPLLRAVEDRGGEATTLNNIGGVYSDLGEKQTALDY
YNQALPLSRAVEDRGGEATTLNNIGGVYSDLGEKQTALDYYNQALPLRRAVGDRGGEAAT
LNNIGLVYDSLGEKQTALDYYNQALPLRRAVEDRGGEATTLNNIGAVYSSLGEKQTALDY
LNQALPLLRAVEDRRGEATTLNNIGHVYSSLGEKQTALDYYNQALPLRRAVEDRGGEANT
LNNIGAVYSSLGEKQTALDYLNQALPLFRAVEDREGEANTLTNMASLQRSQGELTEALVN
MEKAINLTEELRSLAPPGELRQTFFSTVQDRYQLYIELLMELHQQNPQKGYDALAFHASE
RSRARRLLELLAEAGANIREGVDPQLLQQEQSLIQQFNAIEHQRYELTRGQFTTAQIDAL
TTQSQSLINQLNQLQTQIRVVSPNYANLQYPQPLNLEQVQQQVLDDDTLLLQYYLGEERS
FLWAVTKDSITSYILPNSTEIEAVATPYREAINLDNTTTVAQGLALSEILIAPVVNQLNN
QRLLIVGDGILQFIPFAALPIPSQPDTPLLVEHEIVTASSATLIANQREQLANRPTAAQA
VAVIADPIFESDDPRLNSQISSENNPPSLDNLALARATRSLGLGDTAPQLNRLEFTRYEA
QNIAELFPENERMKALDFEASRYLATHPNLSQYQIIHFATHGLIDPVNPELSGLVLSLFN
PQGESDNGFLRLNDIFNLNLPAELVVLSACQTGLGRQVRGEGLVGLTRGFMYAGARRVVV
SLWNVNDLATSQLMTRFYQQMLNENQPPIIALRQAQLEMWNSGQWQSPYYWGAFTIQGDW
R
>UniRef100_A0ZAZ0 Uncharacterized protein n=1 Tax=Nodularia spumigena CCY9414 RepID=A0ZAZ0_NODSP
@ 1 1 2 4 7 10 10 10 10 11 11 11 11 11 11 11 11 11 11 11 11 11 11 12 12 12 12 12 12 12 12 12 12 12 12 14 17 24 25 27 29
# EKQEALKYYNQALPIYRAVEDKGGEATTLNNIGAVYDSLG 40 3.74394270791827 NO
MNNNANFDRVRWYLLPKITRQGLILLLSAVLLSDAVGATQRNQGLQIAQQPETTQQNASR
AAAERVYQEGVQLYQQGTAESLRQAIGKWQEALKLWQQIDNKRWEANTLNNIGFVYDSLG
EKQEALKYYNQALPIYRAVGDKGGEATTLNNIGAVYSSLGEKQEALKFYNQALPIYRAVE
DKGGEATTLNNIGAVYSSLGEKQEALKYYNQALPIRRAVEDKGGEATTLNNIGFVYDSLG
EKQEALKFYNQALPIYRAVGDKGGEATTLNNIGAVYSSLGEKQEALKFYNQALPIYRAVE
DKGGEATTLNNIGSVYDSLGEKQEALKFYNQALPIYRAVEDKGGEATTLNNIGSVYDSLG
EKQEALKYYNQALPIRRAVGDKGGEAITLNNIGSVYDSLGEKQEALKFYNQALPIYRAVG
DKGGEATTLNNIGLVYSSLGEKQEALKYYNQALPIRRAVEDKGGEATTLNNIGFVYDSLG
EKQEALKFYNQALPIRRAVGDKGGEATTLNNIGLVYDSLGEKQEALKYYNQALPIYRAVE
DKGGEATTLNNIGAVYDSLGEKQEALKFYNQALPIYRAVGDKGGEATTLFNIANLERSQG
NLQQAQTHIQAAIEIVEDLRTKIASQELRASYFASVQKYYKFYTDLLMELHKKDPSKRYD
AKALEVSERSRTRGLVELLTEANVDIRKGVEPKLLTEERQLQWRIDAQEKLLSQLFSQKE
PSTQLIATTKQQIQDLLKQHQELKTKFRNTNPQYAGLKYPEPLSLRQIQQQLDKDTVLLQ
YSLDKDRSYLWLVTPNSVDTYELPGSEKIETAASNLYKELTKEHIQGATEAEKAQYLADT
TKAAQELSQIILAPVAEKLGKKRLVVVADGILHKIPFAVLSDLTPQRPSLQGKQEQKYQP
MLVNHEIITLPSVTSLATHRQQLKGRKPAAKTFAVLADPVFSADDTRVTGKTPPASSSLD
LELERSALKRSLNNINRTGLDRLPGTRQEADAVLKMVSPQESLQAFDFDANYKFVTSKQL
SQYRLVLFATHGIFDDTNPELSGIVTSLIDKDGKPQKGFLRLNDIFNLDLPAELIVLSAC
ESGLGKEVKGEGLIGLTRGLMYAGAARVVVSLWKVDDQATSELMQQLYTQILQQGKTPVV
ALREAQLKLWQQKDWQNPRYWSAFTIQGEWN
>UniRef100_A7NQ99 TPR repeat-containing protein n=1 Tax=Roseiflexus castenholzii (strain DSM 13941 / HLO8) RepID=A7NQ99_ROSCS
@ 1 4 7 10 13 14 15 16 16 16 16 16 16 16 16 16 16 16 16 16 16 16 16 16 16 16 17 17 17 17 17 17 17 17 21 22 27 31 34 35 36
# AMGDVQQFRKEVEAALASYGQALALYRAIGDRLGEANVLT 40 3.6561983328101 NO
MTPVRMLALIAAPLVMKRADHDLVPIDLLPAQEELETLAETCGALGAALEIQAEIATADR
IGHVFATAPLPFDLLHFVGHGSLQLDGSSVLALEDEVGALRPMSADELRRVFGGRTPCRL
AFLSACHSAGLADALIDAGVPHVVVINAADAVLDLAARAFAKRFYAALLAGRAVAEAFEA
GRTAVALHDELRIRRDPQTLQPYNVREELKFRLLPEDDPVHRQSLFPAPPRGDVTFHRAL
WERTNLSPASADPFVGRARELHTIAVRLRDHRCVAIHGMGGMGKTALALAAARWQHERTR
WSDGVWLVQLRNIADAREARNRIALALNLDPKAAESDTTLAAALRDRHSLIVLDDLDALL
THDRSGAAALLTALLETRRLKLITTARRDLPGSVHHQLVELARLDPRDAQIAFTIYAPPI
EEWGAWTQDDWLDLHRFLDGYPFPIRLTATAMRQARLQLRELLRRLRENPQGTVRYPGDE
EDRETSLAATLDLSYHLLPDDAQRVCTLLALFPAGLTRDAARAILGAASDAALETLVQHS
MAELRDENGYRQVALPEPARRYAEARLPANALATYAPKALVFFADLIDNVQEAMNRNQEV
AGRRMLTLEWPNIEQVLAWGYDHEACRDGVSRAARATAQLRFYWFLSGELGRPETLDRLQ
RALAAAQRAGDRLGEAHVLTAMGVVQQFRKEVEAALARYGQALALYRAIGAKLGEAHVLT
AMGDVQQFRKEVEAALASYGQALALYRAIGDRLGEANVLKAMGDVQQFRKEVEAALASYG
QALALYRAIGDRLGEANVLRAMGDVQQFQDEREAALASYGQALALYRAIGAKQGEANVLK
AMGDVQQFRKEVEAALASYGQALALYRAIGAKQGEANVLKAMGDVQQFRKEVEAALASYG
QALALYRAIGDRLGEANVLRAMGDVQQFRKEVEAALARYGQALALYRAIGDRLGEANVLT
AMGDVQQFRKEVEAALASYGQALALYRAIGAKLGEANVLTAMGDVQQFRNEVEAALASYG
QALALYRAIGDRLGEANVLRAMGDVQQFRNEVEAALASYGQALALYRAIGAKQGEANVLT
AMGDVQQFRKEVEAALASYGQALALYRAIGDRLGEANVLRAMGDVQQFRNEVEAALASYG
QALALYRAIGDRLGEANVLRAMGDVQQFRNEVEAALASYGQALALYRAIGDRLGEANVLR
AMGDVQQFRKEVEAALASYGQALALYRAIGDRLGEANVLTAMGDVQQFRNEVEAALASYG
QALALYRAIGAKLGEANVLTAMGDVQQFRNEVEAALASYGQALALYRAIGAKLGEANVLR
AMGDVQQFRKEVEAALASYGQALALYRAIGAKLGEANVLAALSCLRIDDDPPESRRLLEQ
ALALRRAINDRYGEGADLGNYGIALMQRGRGAEALPFLERARNLFASLGLTHLVEDVEQR
IAAAKGGFQG
>UniRef100_B8GAF6 Tetratricopeptide TPR_4 n=1 Tax=Chloroflexus aggregans (strain MD-66 / DSM 9485) RepID=B8GAF6_CHLAD
@ 0 0 6 10 12 13 13 13 14 14 14 14 14 14 14 14 14 14 14 14 14 14 14 14 14 14 14 14 14 14 14 14 15 16 19 22 27 35 41 46 47
# HNMAGVLVTRGDLDGALRLYEQSLAIQERLGDVQGKSATL 40 3.71491122145002 NO
MPITICLQRTAIDRAEARINDQPLTSFEPAALLVDQPLFSQRPVPSDPLAYGRRLFAALG
GDTLRVMLAALPRAPHHDSLIAIETDDPELAAIPWEYLHDGDEYLIFTYLFVREVPNAPL
PAPPDPALPWRLVVMGSDPLVQEVRDPETGLFAGYAPLPRLKVVQELDLLRDDLARQTPP
APIRWQRIAPTRQALIDDLVTTEPILFHYTGHGDVENGKPVLCFDDGTGCMDPRPVADLA
ADLRGGTYFAFLNACRTADSREPGANLALALVRHGIPAVLGMQYQVLDEAAAHVARTFYR
GLAAGQHPAQALYRARLQLKNQLRSEPREWAVPVLYLARGYVWQVQRPALNEPLPPLEPP
APNTAQLRAPDPASGRFVGRDRELLDLARLFINEQRRIVTIRGAGGMGKTALVNALAHRL
RFHFRDGIVAISLFLPGENVPLRAATVRRSLADLLGIRHPAFDRPDAADAQELVLAEALR
SRPRLLLIWDNYETVLWRLGREESDPRSAPFDEGQRAEAAAVQRLVRLLADKGVHLLFTT
RQSPVGLAGEVFYPPAEQGHQLDGLEPRDSVSLLRNRVGQRVPSTAFLEQLAAAVGHNPL
ALELAAARWAKSHDDEATFLTNLRDELSKASDSSAQMYQQSSLEINVRLSLNALPADLRA
DLLALTIIANPLIVPQHGAVIWGLEDETRWFTEQAHTRLELLNQASLLQGQDYDEQRNRA
FAYSMQPVIAGVLARLAQGADLSAARARYARWADQLVTRAYSSESGIDADAEVAALTHFF
LADIAAAIPYLPPKQRGWAAWRAAWVFERLGQPTQAEQSIRLAETTASETENQELLSRVY
HQQANLLVTRGDLDGALRLYEQSLAIKERLGDVQGKSATLHAMANVLVTRGDLDGALRLY
EQSLAITERLGDVQGKSATLHQMAGVLVTRGDLDGALRLYEQSLAITERLGDVQGKSATL
RDMAGVLVTRGDLDGALRLYEQSLAIQERLGDVQGKSATLHNMAGVLVTRGDLDGALRLY
EQSLAIQERLGDVQGKSATLHAMANVLVRRGDLDGALRLYEQSLAIQERLGDVQGKSATL
HAMANVLVTRGDLDGALRLYEQSLAITERLGDVQGKSATLRDMAGVLVTRGDLDGALRLY
EQSLAITERLGDVQGKSATLHEMAGVLVTRGDLDGALRLYEQSLAIKERLGDVRGKSATL
HNMAGVLVTRGDLDGALRLYEQSLAIQERLGDVRGKSATLHNMAGVLVRRGDLDGALRLY
EQSLAITERLGDVQGKSATLRDMAGVLVTRGDLDGALRLYEQSLALDESLRDVRGKSATL
HNMAGVLVTRGDLDGALRLYEQSLALDESLRDVRGKSATLHNMAGVLVTRGDLDGALRLY
EQSLAIQERLGDVQGKSATLHNMAGVLVTRGDLDGALRLYEQSLAIQERLRDVRGKSATL
IMMAQIQFVRGEHEQALSNARESLDLLQAIGAAPDAAKVAQIIQKMEAALAGGATLQPSE
FTPARLVGALTGAVVLVKRGQMPGGGVRAELERLSTEETLTPITAALLAAIDGATDAAAR
LLTAAEPLLAQGTAAERADALVGIGNLANLLNDSATELRAREAAVTAFRAAGEDRQNLVN
LRIALYNLAIFHAGQGNFAAAVPLLEEVVALDERTSHPDLASDRAKLDEMRRRAGGMPEV
SLVDVIAQWRDGGRDDEQFVALLNLVCNLYVQTMRDGTRDRRYQLAADLAHLRAIRPLPI
AGANDFLHVLQLCLRDEPGMAARAAQIRAALPAQLARALAAMEQQIRGEAVVPSADPDEQ
AAAAELAAMLSRLPPEQQAELLVLAQVVPLLQQGVRLLRQSGITAAERGRLADGLEHAAT
QAEAGERAGSPWLTAAAALRHLAAWLKGAPTEPDLLDEPYRSLVTALLKEVSDE
