# Supplementary material for: A TALE-inspired computational screen for proteins that contain approximate tandem repeats
Source: PLoS One. 2017 Jun 15;12(6):e0179173. doi: 10.1371/journal.pone.0179173 (PMC5472282; doi:10.1371/journal.pone.0179173)
Supplement: S3 Material — This pack contains txt and e.fasta files resulting from RR analysis which included identification of tandem repeat, removal of constitute repeats, removal of identical repeats and removal of repeats of Shannon score <3.5. The files contain protein IDs, consensus repeat sequences, repeat lengths and Shannon scores of the repeats for 320 sequences that constituted 85 tandem repeat clusters. (TAR) [file pone.0179173.s004.tar › search40.shannon_above_3.5.log]

SIZE 1 CONSENSUS: EKQEALKYYNQALPIYRAVEDKGGEATTLNNIGAVYDSLG SHANNON 3.74394270791827
    EKQEALKYYNQALPIYRAVEDKGGEATTLNNIGAVYDSLG >UniRef100_A0ZAZ0 Uncharacterized protein n=1 Tax=Nodularia spumigena CCY9414 RepID=A0ZAZ0_NODSP
====================================
SIZE 2 CONSENSUS: QGKYEEAIGHYKEALRLYQKTSDDQGQGKAHLLIGNTHYQ SHANNON 3.63482950850326
    QGKYEEAIGHYKEALRLYQKTSDDQGQGKAHLLIGNTHYQ >UniRef100_A7T5K1 Predicted protein (Fragment) n=1 Tax=Nematostella vectensis RepID=A7T5K1_NEMVE
    QGKYEEAIGHYKEALRLYQKTSDDQGQGKAHLLIGNTHYQ >UniRef100_A7T3N1 Predicted protein n=1 Tax=Nematostella vectensis RepID=A7T3N1_NEMVE
====================================
SIZE 1 CONSENSUS: YNQALPLLRAVEDRGGEATTLNNIGGVYSDLGEKQTALDY SHANNON 3.69958177014784
    YNQALPLLRAVEDRGGEATTLNNIGGVYSDLGEKQTALDY >UniRef100_W6S7X9 TPR domain protein (Modular protein) n=2 Tax=Arthrospira RepID=W6S7X9_9CYAN
====================================
SIZE 1 CONSENSUS: AMGDVQQFRKEVEAALASYGQALALYRAIGDRLGEANVLT SHANNON 3.6561983328101
    AMGDVQQFRKEVEAALASYGQALALYRAIGDRLGEANVLT >UniRef100_A7NQ99 TPR repeat-containing protein n=1 Tax=Roseiflexus castenholzii (strain DSM 13941 / HLO8) RepID=A7NQ99_ROSCS
====================================
SIZE 1 CONSENSUS: LGNYEEAMKYYQQALQVFERTGNESKQADVRHNIGVVQQS SHANNON 3.85869496956284
    LGNYEEAMKYYQQALQVFERTGNESKQADVRHNIGVVQQS >UniRef100_A7T5N6 Predicted protein n=1 Tax=Nematostella vectensis RepID=A7T5N6_NEMVE
====================================
SIZE 1 CONSENSUS: SCECRDGYHGDGKSCSDVDECSNTHECHENATCINHEGSY SHANNON 3.53482950850326
    SCECRDGYHGDGKSCSDVDECSNTHECHENATCINHEGSY >UniRef100_H2YCH2 Uncharacterized protein n=2 Tax=Ciona savignyi RepID=H2YCH2_CIOSA
====================================
SIZE 1 CONSENSUS: HNMAGVLVTRGDLDGALRLYEQSLAIQERLGDVQGKSATL SHANNON 3.71491122145002
    HNMAGVLVTRGDLDGALRLYEQSLAIQERLGDVQGKSATL >UniRef100_B8GAF6 Tetratricopeptide TPR_4 n=1 Tax=Chloroflexus aggregans (strain MD-66 / DSM 9485) RepID=B8GAF6_CHLAD
====================================
SIZE 1 CONSENSUS: YECNCNPGYILNADGKTCSEIDECKSENECEHICVNNAGS SHANNON 3.60207840690058
    YECNCNPGYILNADGKTCSEIDECKSENECEHICVNNAGS >UniRef100_R7TS24 Uncharacterized protein n=1 Tax=Capitella teleta RepID=R7TS24_CAPTE
====================================
