# Supplementary material for: A TALE-inspired computational screen for proteins that contain approximate tandem repeats
Source: PLoS One. 2017 Jun 15;12(6):e0179173. doi: 10.1371/journal.pone.0179173 (PMC5472282; doi:10.1371/journal.pone.0179173)
Supplement: S3 Material — This pack contains txt and e.fasta files resulting from RR analysis which included identification of tandem repeat, removal of constitute repeats, removal of identical repeats and removal of repeats of Shannon score <3.5. The files contain protein IDs, consensus repeat sequences, repeat lengths and Shannon scores of the repeats for 320 sequences that constituted 85 tandem repeat clusters. (TAR) [file pone.0179173.s004.tar › search41.shannon_above_3.5.efasta]

>UniRef100_Q57YR3 Uncharacterized protein n=1 Tax=Trypanosoma brucei brucei (strain 927/4 GUTat10.1) RepID=Q57YR3_TRYB2
@ 7 15 15 15 15 16 16 17 17 17 17 17 17 17 17 17 17 17 17 17 17 17 17 17 17 17 17 17 17 17 17 17 17 17 17 19 20 24 29 34 38 38
# NERLRDDTSSIAFETLLEPNAIVGATPSGLQTARRAEPQTT 41 3.63488882210368 NO
MKGSTSNSALWVTADQRSSERLEEKDVDYSKEPLFFDIPPIQQADAAVRPVKSTRGIPWR
RIRESGVIAPDLDLKPPSPIRVVIDIRDKRERKGSKDDGVFAALPPRSGSFSLKSSRDVP
GPPKTVEELLGAQWGPQCTGRASSDSETGYVSPSLVEVATTAVTTAAGNKHVNPRFTGDA
LILRSPRQTRAALLRREFNARTAREKVLSAFAQSTPRSLPTSKRPSIDLSEEYNAVARRR
GAWVGVKGFPAAAATCVGSASCLGWPTGLPPRGKSSASPRTMKSATSLPFDPHSVIERNR
ECDDKRKVQGSSPYLSAVPSPALRGNCSSKKNTGTATNEHVGGPAPRIASCSIASFDDHF
SSTSPRKGTVNNENTGKSLTDWPMTSVARRTNVPYELTSSVDSIDTEEFDYEKCLLQKND
HYATQSHGHPGKNRCKHSLGHDNDSCQLNIVEVSDVTEVDGPTKAGQAGHCRHKMNLSTG
SCVPFFRELLDGRGKLQDDTSSIAFETLLEPNAIVGATLSGLQTARRAEPQTTNERLRDD
TSSIAFETLLEPNAIVGATPSGLQTARRAEPQTTNERLRDDTSSIAFETLLEPNAIVGAT
PSGLQTARRAEPQTTNERLRDDTSSIAFETLLEPNAIVGATPSGLQTARRAEPQTTNERL
RDDTSSIAFETLLEPNAIVGATLSGLQTARRAEPQTTNERLRDDTSSIAFETLLEPNAIV
GATPSGLQTARRAEPQTTNERLRDDTSSIAFETLLEPNAIVGATLSGLQTARRAEPQTTN
ERLRDDTSSIAFETLLEPNAIVGATLSGLQTARRAEPQTTNERLRDDTSSIAFETLLEPN
AIVGATPSGLQTARRAEPQTTNERLRDDTSSIAFETLLEPNAIVGATPSGLQTARRAEPQ
TTNERLRDDTSSIAFETLLEPNAIVGATLSGLQTARRAEPQTTNERLRDDTSSIAFETLL
EPNAIVGATPSGLQTARRAEPQTTNERLRDDTSSIAFETLLEPNAIVGATPSGLQTARRA
EPQTTNERLRDDTSSIAFETLLEPNAIVGATLSGLQTARRAEPQTTNERLRDDTSSIAFE
TLLEPNAIVGATPSGLQTARRAEPQTTNERLRDDTSSIAFETLLEPNAIVGATPSGLQTA
RRAEPQTTNERLRDDTSSIAFETLLEPNAIVGATPSGLQTARRAEPQTTNERLRDDTSSI
AFETLLEPNAIVGATPSGLQTARIITADISEDRCSWVNSTVSLESLSDAGLGTNNIVGDF
MTSDVIVDSLGESPQGNSGVRDEVQSESRDTFTGESSLTPRSLKSCFDNGETDSLPPILR
SGARSVIVPNSSRVSFSGAGTRKTLSEVRRPSSDNGDGCVISTRSSSPRLWTPSKIRIRG
EDILVPRHHRTENKGVRVDSPAGRSVLSTYATLRNRNYLGLMRRYFLTWKGLAKHCTTRT
ASTIGQSPTTCGSCVDDSSCGFVPTTAVVASLAAAAAAAAPTSSRAHGVNNPHSDPSKIR
NLTARSLKLLLGDNYHSADYVYNHLRRKRLGQPRSHYRMVPPDEDDYVSSGSRHRSICSA
ETSFSYPSDDVTTPISMA
>UniRef100_F6SMQ3 Uncharacterized protein (Fragment) n=1 Tax=Ciona intestinalis RepID=F6SMQ3_CIOIN
@ 0 2 7 8 11 14 17 20 22 24 25 26 27 29 29 29 29 29 29 29 30 32 32 33 33 33 34 36 38 40 41 41 42 42 42 43 43 43 44 45 47 49
# GSFTCACKTGFTGDGVSCTDIDECALGTHNCHANANCTNTI 41 3.51545962814661 NO
IDTNECALGTHNCHANATCTNTNGSFTCTCNIGFSGDGVNCTDIDECTLGTHNCHANATC
TNTTGSFTCICNTGFSGDGVSCTDIDECTFGNANCTNTNGSFTCACNTGFTGDGVSCTDI
SVCKTGFTGDGVSCTDINECTLNTDNCDTNATCTNTNGSFTCTCNTGFTGDGVNCTDINE
CTLGTHNCHANANCTNTTGSFTCTCNTGFTGDGVSCTDIDECTLGTHNCHANANCTDTVG
SFTCACKTGFFGDGVSCADIDECTLGTHNCDTNATCTNTNGSFTCTCNTGFTGDGVNCTD
INECTLGTHNCHANANCTNTTGSFTCTCNTGFTGDGVSCTDIDECTLGTHNCHANANCTD
TVGSFTCACKTGFFGDGVSCTDIDECTLGTHNCHANANCSNTNGSFTCACKTGFTGDGVT
CTDIDECTLVHTTVMQIFTCACKTGFFGDGVSCTDIDECTLGTHNCHANATCSNTTGSFT
CACNTGFTGDGVSCTDIDECTLANANCTNTNGSFTCACKTGFTGDGVSCTDIDECTLGTH
NCHANATCTNTTGSFTCICNTGFSGDGVSCTDIDEDALGTHNCHTNATCINTTGSFTCTC
NSGFTGDGVSCTDIDECTLGTHNCHTNATCTNTTGSFTCICNTGFSGDGVSCTDIDECAL
GTHSCHANATCTNTTGSFTCTCNTGFTGDGVLCTDIDECKVGTHNCHVNATCTNTTGSFT
SGDGVSCTDIDECTLGTHNCNTNATCSNTIGSFTCACKTGFTGDGVSCTDIDECALGTHN
CHANATCSNTIGSFTCACNTGFTGDGVSCTDIDECALGTHNCHANANCANTIGSFTCACK
TGFTGDGVSCTDIDECTLGTHNCHANANCTNTIGSFTCACKTGFTGDGVSCTDIDECALG
THNCHANATCSNTIGSFTCACKTGFTGDGVSCTDIDECALGTHNCHANATCSNTICDGVS
CTDIDECALGTHNCHANANCANTIGSFTCACKTGFTGDGVSCTDIDECALGTHNCHANAN
CTNTIGSFTCACKTGFTGDGVSCTDIDECALGTHNCHANANCTNTNGSFTCACKTGFTGD
GVSCTDIDECALGTHNCHANANCMNTNGSFTCACKTGFTGDGVNCTDIDECALGTHNCHA
NAKCSNTVGSFTCACKTGFTGDGVTCTDIDECALGTHNCHANANFNTNGSFTCACKTGFT
GDGVKCTDIDECALGTHNCHANANCMNTIGSFTCSCKTGFTGDGVTCTDIDECALGTHNC
HANANCMNTIGSFTCSCKTGFTGDGVNNCTDIDECALGTHNCHANAACTNTIGSFTCACK
TGFTGDGVTCTDIDECALELPCKCNCTNTIGSFTCSCKTGFTGDGVSCTDIDECTLGTHN
CHANANCTNTIGSFTCACKTGFTGDGVSCTDIDECALGTHNCHANANCINTIILMNVHWV
HTTAMQMLIVPTQMGSFTCACKTGFTGDGVSCTDIDECALGTHNCHANANCINTNGSFTC
ACKTGFTGDGVTCTDIDECALGTHNCHANATCNTIGSFTCVCKTGFTGDGVSCTDIDECA
LGTHNCHVSNTIGSFTCCCNTGFTGDGVSCTDIDECALGTHNCHANAACSNTIGSFTCAC
NTGFTGDGVSCTDIDECALVPCKCTCSNTIGSFTCACKTGFTGDGVSCTDIDECALGTHN
CHANATCSNTIGSFTCSAILGLLVMVYHAQILMNVHWVHTTVIKTGFTGDGVSCADIDEC
TLGTHNCHANANCTNTIGSFTCSCKTGFTGDGVSCTDIDECALGTHNCHANANCTNTIGS
FTCFCKTGFTGDGVSCTDIDECALGTHNCHANANCANTIGSFTCACKTGFTGDGVSCTDI
DECALGTHNCHANANCTNTIGSFTCVAILGLLVMVYNCTDIDECALGTHNCHANANCTNT
IGSFTCVCKTGFTGDGVSCADIDECALGTHNCHANANCTNTIGSFTCACKTGFTGDGVSC
TDIDECTLGTHNCHANAACTNTDGNFECSCFNGF
>UniRef100_B4VIM5 Putative uncharacterized protein n=1 Tax=Coleofasciculus chthonoplastes PCC 7420 RepID=B4VIM5_9CYAN
@ 0 1 2 3 7 11 12 12 12 12 12 12 12 12 12 12 12 12 13 13 13 13 13 13 13 13 13 13 13 13 14 14 15 15 16 17 21 23 32 42 45 45
# LSVTFSPDGAQIASASEDGTVRLWDKKGAELAVLRGHEDWV 41 3.78768546860344 NO
MSQLPDITPENQTELEELALTLDAFQGQFLLVFARCNYDRVRSRLIQVLQDSSPLNIRTI
TLSPDDTALYQRIQRELQGDKPGALMVLGLESVLSLEKMLAGADLVREEFRHHCPFPVVV
WVTDSVKAQWMQFARNLQSWGVSSQFTISRGELAAFIQGKADQWLADGLNLTEMECIELR
GELEAAEGELQLEDNGLEPELAAALFTLLGICQEQQGEIQTAIDYFEQAWECWQELQRFE
YEGIVLREMVYGYFCQINRIQPGTISRDDYNQIQAKIKDSIQQALTAFHRAQRPDLIADS
IGVFGAVLRELQDWQQLRDLAEQALVFDQGENRRDKLALDYTFLADVALAEERWQAAQEL
AETALSHIELIADTILSGAVETATTQTKPAGVYPRAKRRAGSKTLNLNLLLVRAGGLGLS
SREFHSPRNRIDVELISRCYWIKARSHVNLGQCLAAIEQLEFAHGISQPLSYPRLYLDIL
GDLHDLYWQTKDYLKAFKIKQERQTVETQLGLRAFIGASRIPSTVGANLSPNLSPSRREA
LNTSHSVLNTPHFVLNSPPSVLNSPPSLAGKGAGGLGFIAPEIIASGREKDVRELVQRVT
RNDHKVIVLHGFSGVGKSSLVNAGLVPTLRQTTASGQRIFPILIQVYTDWLQEIGQQLTA
TLETHNIPITQPLDSQAAILEALRQSETQQVRIVFIFDQFEEFFFVANRKALRNELFRFL
GNCLNILPVKIIFSIRRDYLHHLVDRPGMESIGNDLLSKNVLYKITNFTPEEAQSLIVQL
TERSNFKLESALIEQLVQDLAGDYQKVRPIELQVVGAQLQAEGIRTLAEYQQFGTKEELV
LRYLAEVVEDCGEENQPVAEVLLYLLTDEKERRLLKTRGELEEELKDFVTVAASQLDLIL
EILVLSGLVFVVPDTPDDRYQLVHDYLVSFIRQQQEPKIQEIIAQLNREREQRQQLERSI
ERVRGELRLVQGERERVMVEVEQAEQTKQELAAENRKVSRRVRVGSVVLVLTVISAGFGL
AWTGATANRDIQEAQQREQAARQAELAAQQGEEDAKQGEEDALQGVEIAKQQFVEAQKQA
DNARQRLNETEKREKEALERAKIAKQRVVAAQQQVAAAQQRETTAQQNAAQAQQQAEAAN
RQVEVAKRREQEANEQVELAEAKVKDAQEQFEFAQASLAQAEAERAEANKQTEEALKGTE
LERRGTLALRQFNYTQIPALLTAMEAGKELKALVKDQPINQYPAYSPLSALQQILDQIRE
RNQLRGHEDWVRSVTFSPDGEQIASASSDGTVRLWDKKGAELAVLRGHEASVLSVTFSPD
GAQIASASEDGTVRLWDKKGAELAVLRGHEDWVSSVTFSPDGAQIASASEDGTVRLWDKK
GAELAVLRGHEDWVGSVTFSPDGEQIASASGDGTVRLWDKKGAELAVLRGHESWVGSVTF
SPDGAQIASASEDGTVRLWDKKGAELAVLRGHEASVLSVTFSPDGAQIASASGDGTVRLW
DKKGAELAVLRGHEASVISVTFSPDGEQIASASDDGTVRLWDKKGAELAVLRGHESWVGS
VTFSPDGAQIASASSDGTVRLWDKKGAELAVLRGHESSVGSVTFSPDGAQIASASWDKTV
RLWDKKGKELAVLRGHEDSVRSVTFSPDGEQIASASDDGTVRLWDKKGAELAVLRGHESS
VGSVTFSPDGAQIASASSDGTVRLWDKKGAELAVLRGHESSVGSVTFSPDGAQIASASWD
KTVRLWDKKGKELAVLRGHENWVRSVTFSPDGAQIASASGDGTVRLWDKKGAELAVLRGH
EDWVLSVSFSPDGKQIASASGDGTVRLWRVETLDDLLVRGCDWLQDYLHTNPDVSDIDEF
CAGELGVAE
>UniRef100_Q111Z3 Peptidase C14, caspase catalytic subunit p20 n=1 Tax=Trichodesmium erythraeum (strain IMS101) RepID=Q111Z3_TRIEI
@ 1 3 6 9 10 12 12 12 12 12 12 12 12 12 12 12 12 12 12 12 12 12 13 13 14 14 14 14 14 14 14 14 14 14 14 16 17 21 26 34 36 36
# FSPDGKTIATASSDKTARLWDTENGKELATLNHQSSVNAVA 41 3.80270795676798 NO
MDKKNLRQALVVGINRYPLLKKKKLGDLNLKAAVKDAEAIANILEKYGKFRIQRLPSLPS
LPKNYDQEGTERFDPKGKVKINELQEAIINLFKPRKKNETPDVALLFFAGHGYVDEKGDI
REGFLATSEAHLSENVYGISLNWLKRLLQDSPVQEQIVWLDCCFSGEFLNFDREANPGTE
GKKISRCFITASRSFQTAEEKLDGKHGLFTDNLLAGLNPENYVDGWVTNYVLAEFINKKM
SRTSQAPMFQNSGDAIILTTNTLTEYKDERWKNLAPYRGLSYFRQQENDAVFFHGRTLLT
DELIDRVRTNNFVAVLGASGSGKSSLLRAGLLYQLRQGQKISGSDRWRYLNPFTPTFSPL
KSLELAINREGEKQENFTDNFTDNLIRFIDLVEAERVVMIIDQFEEVFTLCQGDEEKEQE
RLDFFDCFLDVLERRGDKFCLVLGMRADFLDRCSEYGRLANQIKRHQLLVTPLEKDEIDE
VIKKPAELVGVGVEPGLIAQIREDFLRNPGSLPLLEYTLDALWKFATQGENKSQFLTLAT
YTKLGGIKGTLTKRADAVFQSLNDEERSVAKRIFLELVQPGEKEISSGKITDTRRRVILE
KLPNKRHSLELLSAVSDRLADPNNRLITKDNSEGGILLDIVHEDLIRSWKTLREWVEEYQ
EALPVERKIEADAAEWKKDGKNEGLLLRAGRLTKAEEYLKKYDEMALLDGVAYEFIEASR
ELKIREEEKEKERQRKVEEQAARILGMLSDSMIRQKPSLLDKGVLLGIESMKQYFDIKKR
YGKVDSDLLFELDQTLRNGVSQLPKHLYTLKHQSDVYAVAFSPDGKTIATASYDKTARLW
DTENGKELATLKHQSDVYAVAFSPDGKTIATASSDKTARLWDTENGKELATLNHQSSVNA
VAFSPDGKTIATASSDKTARLWDTENGNVLATLNHQSSVNAVAFSPDGKTIATASSDKTA
RLWDTENGKELATLNHQSSVNAVAFSPDGKTIATASSDKTARLWDTENGKELATLNHQSW
VNAVAFSPDGKTIATASSDKTARLWDTENGNVLATLNHQSSVNAVAFSPDGKTIATASSD
KTARLWDTENGKELATLNHQSSVNAVAFSPDGKTIATASSDKTARLWDTENGKELATLNH
QDTVRAVAFSPDGKTIATASSDKTARLWDTENGNVLATLNHQSSVIAVAFSPDGKTIATA
SSDKTARLWDTENGNVLATLNHQSSVIAVAFSPDGKTIATASSDKTARLWDTENGKVLAT
LNHQSRVNAVAFSPDGKTIATASDDKTARLWDTENGNVLATLNHQDWVFAVAFSPDGKTI
ATASSDKTARLWDTENGNVLATLNHQDWVFAVAFSPDGKTIATASSDNTARLHWATPEGL
IQEGCRRLSRNLTAEEWQQYINSDLETYQKTCKNIPVHPSLIAEAKNLAKTGEKPKIKQA
ISIFKKALELEPEIDLDPDTKTRETDPQLVANKLAASAKLK
>UniRef100_Q10VX7 WD-40 repeat n=1 Tax=Trichodesmium erythraeum (strain IMS101) RepID=Q10VX7_TRIEI
@ 0 2 4 6 9 11 13 13 13 13 13 13 13 13 13 13 13 14 14 14 14 14 14 14 14 14 14 14 14 14 14 14 14 16 16 16 18 24 30 32 36 36
# ASSDKTARLWDTENGKVLATLNHQSSVNAVAFSPDGKTIAT 41 3.78429606647131 NO
MERKYLREALVVGVNRYPMLKNKKVGDSNLKAAAKDAEAIANMLEKYGKFRVQRLPKKYD
EEGKETCDHEGIVKVDDLKKAIINLFTPPGKNETPDVALLFFAGHGYVNIEEDIREGFLA
TSDAKFAKKLSNNEDIFGVPLSWLKDLLQKSQVQKQIVWLDCCFSGELLNFDGVANLNTQ
EKKVSRCFITASRSFQTATEKIDGEHGLFTDNLLECLNPENYVDGWVDNHVLTESIQEKM
SQTSQAPMCDNSGDTIILTTNSLNEPLDERWKNDPPYRGLSYFRQQENDGVFFHGRTSLT
DKLIELVKDNNFVAVLGASGSGKSSLLRAGLLYQLKRGQKISGSDRWFYIAPFTPEESPL
KSLLKSLGKSLGEIKIKGEKVEGLIQFVDQTEAEQTEGKKVDFLTKELIEEKLIEFIDVV
EAERVIMVMDQFEESFTLCKTHEERLDFFDCFLAVLERRGEKFCVVLGIRADFLGRCSEY
GGLANKIQGHQLLVTPLDEGEIEEVIKKPAKLVGMDVEPNLVAKMREDFLRNPGSLPLLE
YTLDALWSFATQGENKSPYLTLENYTSLGEIEGALTKRADAVFESLNDEEKSVAKRIFLE
LVQPGEGKISPGKITDTRRRVILEKLPNERHSLELLSAVSDRLADKNNRLMTKDRSEAGI
LLDIVHEDLIRSWKTLRKWVEEYQEALPVERKIEADAADWEKEGKSENLLLRAGRLTKAE
EYLENYGEMALLDGLAYEFIEASRELKIREEEKEKERQRKEKERQRKVEEQAARILGMLS
DSMIRQKLSLLDKGVLLSVESMKQYFDIKKRYGKADSGLLVELDQTLRNGVSQLPKHLYT
LKHQSDVYAVAFSPDGKTIATASLDKTARLWDTENGNVLATLNHQSSVNAVAFSPDGKTI
ATASYDKTARLWDTENGKELATLNHQDWVNAVAFSPDGKTIATASYDKTARLWDTENGKE
LATLNHQSSVIAVAFSPDGKTIATASSDKTARLWDTENGNVLATLNHQDWVIAVAFSPDG
KTIATASSDKTARLWDTENGKVLATLNHQSSVNAVAFSPDGKTIATASSDKTARLWDTEN
GKVLATLNHQSSVRAVAFSPDGKTIATASYDKTARLWDTENGNVLATLLHQDLVIAVAFS
PDGKTIATASWDKTARLWDTENGKVLATLNHQSSVRAVAFSPDGKTIATASSDKTARLWD
TENGKVLATLNHQSSVNAVAFSPDGKTIATASSDKTARLWDTENGKVLATLNHQSSVRAV
AFSPDGKTIATASSDKTARLWDTENGKVLATLNHQSRVFAVAFSPDGKTIATASSDKTAR
LWDTENGNVLATLNHQFWVNAVAFSPDGKTIATASSDKTARLWDTENGKVLATLNHQSRV
FAVAFSPDGKTIATASSDKTARLWDTENGKELATLNHQSLVNAVAFSPDGKTIATANYDN
TARLHWATSEGLIQEACSRLSRNLTAKEWQQYINSDLETYQKTCENLPVHPSVTAEAALT
SSDQTLWFDL
>UniRef100_B2J0I0 WD-40 repeat protein n=1 Tax=Nostoc punctiforme (strain ATCC 29133 / PCC 73102) RepID=B2J0I0_NOSP7
@ 3 7 12 12 12 12 12 12 12 12 12 12 13 13 13 13 13 13 13 13 13 13 13 13 13 13 13 13 13 13 13 13 13 13 13 15 16 17 21 25 28 29
# NRNGQLLQTLTGHSSSVRGVAFSPDGQTIASASDDKTVKLW 41 3.78366602869172 NO
MGNPSIYTVGGTVQAGSGIYIPRQADEELLGLCRSAIFAYVLTPRQMGKSSLMVRTADTL
REEGISSVIVDLQELGASVTAEQWYFGFLVKLDDQLMFDTDVVSWWQEHEHLGVSQRLTQ
FFEKVLLAEVEGQVVIFVDEIDSTLSLDFTDDFFIAIRYLYVARATNPEFGRLSFVLMGV
ATPGDLISDAKRTPFNIGQRVDLTDFTFEEALPFAEGLGLPSDESKQVLRQVLKWTGGHP
YLTQRLCDALVLIPPTPLKKGGNELPDLEIPTAPVSNSSIVPPFLRGVRGDRVLSSADID
SIVSSTFFGAMSEQDNNLQFVRDMLTKRSPDPEVLTIYREIRWGKRAVVDEEQSLAKSHL
KLSGVVRRENNVLRVRNEVYRQVFDYKWINKHLPFNLRDRWEQLKPALPYVIVMIVFSTL
STGVAWYIYKQNLIAQKARDSEKEQRLIAQDALKREQTQRQEADRQTKNAQNQQQKAEEQ
HREADKQRQRAETGEAQAKSAQELAEKRGIDLEKALKQTKAAEQLAKDRQADAEKQRNIA
QKQEQQAIAAKADADKRRINAEILANSLKSQNLMASNFELDALIEGLKVGKRLKTPNKKV
EPNTRVLAVATLQQVIYGVKERNRLEAHSSSVRGVAFSPDGQTIASASDDKTVKLWNRNG
QLLQTLTGHSSSVWGVAFSPDGQTIASASDDKTVKLWNRNGQLLQTLTGHSSSVRGVAFS
PDGQTIASASDDKTVKLWNRNGQLLQTLTGHSSSVWGVAFSPDGQTIASASDDKTVKLWN
RNGQLLQTLTGHSSSVWGVAFSPDGQTIASASDDKTVKLWNRNGQLLQTLTGHSSSVRGV
AFSPDGQTIASASDDKTVKLWNRNGQLLQTLTGHSSSVNGVAFRPDGQTIASASDDKTVK
LWNRNGQLLQTLTGHSSSVWGVAFSPDGQTIASASDDKTVKLWNRNGQLLQTLTGHSSSV
WGVAFSPDGQTIASASDDKTVKLWNRNGQLLQTLTGHSSSVRGVAFSPDGQTIASASDDK
TVKLWNRNGQLLQTLTGHSSSVWGVAFSPDDQTIASASDDKTVKLWNRNGQLLQTLTGHS
SSVRGVAFSPDGQTIASASDDKTVKLWNRNGQLLQTLTGHSSSVRGVAFSPDGQTIASAS
DDKTVKLWNRNGQLLQTLTGHSSSVWGVAFSPDGQTIASASSDKTVKLWNLNLDDLMVKG
CTWVRDYLQNNPNVSKDDKHLCDDIGTRR
