# Supplementary material for: A TALE-inspired computational screen for proteins that contain approximate tandem repeats
Source: PLoS One. 2017 Jun 15;12(6):e0179173. doi: 10.1371/journal.pone.0179173 (PMC5472282; doi:10.1371/journal.pone.0179173)
Supplement: S3 Material — This pack contains txt and e.fasta files resulting from RR analysis which included identification of tandem repeat, removal of constitute repeats, removal of identical repeats and removal of repeats of Shannon score <3.5. The files contain protein IDs, consensus repeat sequences, repeat lengths and Shannon scores of the repeats for 320 sequences that constituted 85 tandem repeat clusters. (TAR) [file pone.0179173.s004.tar › search41.shannon_above_3.5.log]

SIZE 2 CONSENSUS: FSPDGKTIATASSDKTARLWDTENGKELATLNHQSSVNAVA SHANNON 3.80270795676797
    FSPDGKTIATASSDKTARLWDTENGKELATLNHQSSVNAVA >UniRef100_Q111Z3 Peptidase C14, caspase catalytic subunit p20 n=1 Tax=Trichodesmium erythraeum (strain IMS101) RepID=Q111Z3_TRIEI
    FSPDGKTIATASSDKTARLWDTENGKVLATLNHQSSVNAVA >UniRef100_Q10VX7 WD-40 repeat n=1 Tax=Trichodesmium erythraeum (strain IMS101) RepID=Q10VX7_TRIEI
====================================
SIZE 1 CONSENSUS: NRNGQLLQTLTGHSSSVRGVAFSPDGQTIASASDDKTVKLW SHANNON 3.78366602869172
    NRNGQLLQTLTGHSSSVRGVAFSPDGQTIASASDDKTVKLW >UniRef100_B2J0I0 WD-40 repeat protein n=1 Tax=Nostoc punctiforme (strain ATCC 29133 / PCC 73102) RepID=B2J0I0_NOSP7
====================================
SIZE 1 CONSENSUS: LSVTFSPDGAQIASASEDGTVRLWDKKGAELAVLRGHEDWV SHANNON 3.78768546860344
    LSVTFSPDGAQIASASEDGTVRLWDKKGAELAVLRGHEDWV >UniRef100_B4VIM5 Putative uncharacterized protein n=1 Tax=Coleofasciculus chthonoplastes PCC 7420 RepID=B4VIM5_9CYAN
====================================
SIZE 1 CONSENSUS: GSFTCACKTGFTGDGVSCTDIDECALGTHNCHANANCTNTI SHANNON 3.51545962814661
    GSFTCACKTGFTGDGVSCTDIDECALGTHNCHANANCTNTI >UniRef100_F6SMQ3 Uncharacterized protein (Fragment) n=1 Tax=Ciona intestinalis RepID=F6SMQ3_CIOIN
====================================
SIZE 1 CONSENSUS: NERLRDDTSSIAFETLLEPNAIVGATPSGLQTARRAEPQTT SHANNON 3.63488882210368
    NERLRDDTSSIAFETLLEPNAIVGATPSGLQTARRAEPQTT >UniRef100_Q57YR3 Uncharacterized protein n=1 Tax=Trypanosoma brucei brucei (strain 927/4 GUTat10.1) RepID=Q57YR3_TRYB2
====================================
