# Supplementary material for: A TALE-inspired computational screen for proteins that contain approximate tandem repeats
Source: PLoS One. 2017 Jun 15;12(6):e0179173. doi: 10.1371/journal.pone.0179173 (PMC5472282; doi:10.1371/journal.pone.0179173)
Supplement: S3 Material — This pack contains txt and e.fasta files resulting from RR analysis which included identification of tandem repeat, removal of constitute repeats, removal of identical repeats and removal of repeats of Shannon score <3.5. The files contain protein IDs, consensus repeat sequences, repeat lengths and Shannon scores of the repeats for 320 sequences that constituted 85 tandem repeat clusters. (TAR) [file pone.0179173.s004.tar › search42.shannon_above_3.5.efasta]

>UniRef100_D5G210 HET-R (Fragment) n=1 Tax=Podospora anserina RepID=D5G210_PODAS
@ 0 1 3 3 9 13 13 13 13 13 13 13 13 13 13 13 13 13 13 13 13 13 13 13 13 13 13 13 13 13 13 13 13 13 13 13 13 13 13 13 13 13 13
# LEGHRGSVSSVAFSADGQRLASGAVDRTVKIWDPASGQCLQT 42 3.77925537606794 NO
LEGHNGSVYSVAFSADGQRLASGAGDRTVKIWDPASGQCFQTLEGHNGSVYSVAFSPDGQ
RLASGAVDDTVKIWDPASGQCLQTLEGHNGSVYSVAFSADGQRLASGAGDDTVKIWDPAS
GQCLQTLEGHRGSVSSVAFSADGQRLASGAVDRTVKIWDPASGQCLQTLEGHNGSVYSVA
FSPDGQRLASGAVDDTVKIWDPASGQCLQTLEGHNGSVYSVAFSADGQRLASGAGDDTVK
IWDPASGQCLQTLEGHRGSVSSVAFSADGQRLASGAVDRTVKIWDPASGQCLQTLEGHTG
SVSSVAFSPDGQRFASGVVDDTVKIWDPASGQCLQTLEGHRGSVSSVAFSPDGQRFASGA
GDRTIKIWDPASGQCLQTLEGHRGWVYSVAFSADGQRFASGAGDDTVKIWDPASGQCLQT
LEGHRGSVSSVAFSPDGQRFASGAGDRTVKIWDPASGQCLQTLEGHRGSVSSVAFSPDGQ
RFASGAGDRTIKIWDPASGQCLQTLEGHTGSVSSVAFSPDGQRLASGAVDDTVKIWDPAS
GQCLQTLEGHNGSVSSVAFSADGQRLASGAVDCTVKIWDPASGQCLQT
>UniRef100_D5G217 HET-D (Fragment) n=1 Tax=Podospora anserina RepID=D5G217_PODAS
@ 0 2 3 3 7 10 11 11 11 11 11 11 11 11 11 11 11 11 11 11 11 11 11 11 11 11 11 11 11 11 11 11 11 11 11 11 11 11 11 11 11 11 11
# LEGHGGSVNSVAFSPDSKWVASGSDDHTIKIWEAATGSCTQT 42 3.80253409103669 NO
LEGHSGSVNSVAFSPDSKWVASGSDDHTIKIWEAATGSCTQTLEGHGGWVLSVAFSPDSK
WVASGSADSTIKIWEAATGSCTQTLEGHGGWVLSVAFSPDSKWVVSGSADSTIKIWEAAT
GSCTQTLEGYGGWVWLVAFSPDSKWVASGSADSTIKIWEAATGSCTQTLEGHGGSVNSVA
FSPDSKWVASGSTDRTIKIWEAATGSCTQTLEGHGGWVYSVAFSPDSKWVASGSADSTIK
IWEAATGSCTQTLEGHGGPVNSVAFSPDSKWVASGSDDHTIKIWEAATGSCTQTLEGHGG
PVNSVTFSPDSKWVASGSDDHTIKIWEAATGSCTQTLEGHGGWVYSVAFSPDSKWVASGS
ADSTIKIWEAATGSCTQTLEGHGGSVNSVAFSPDSKWVASGSDDHTIKIWEAATGSCTQT
LEGHGGPVNSVTFSPDSKWVASGSDDHTIKIWEAATGSCTQTLEGHGGWVYSVAFSPDSK
WVASGSADSTIKIWEAATGSCTQT
>UniRef100_D5G216 HET-D (Fragment) n=1 Tax=Podospora anserina RepID=D5G216_PODAS
@ 0 2 3 3 7 10 11 11 11 11 11 11 11 11 11 11 11 11 11 11 11 11 11 11 11 11 11 11 11 11 11 11 11 11 11 11 11 11 11 11 11 11 11
# LEGHGGSVNSVAFSPDSKWVASGSDDHTIKIWEAATGSCTQT 42 3.80253409103669 NO
LEGHSGSVNSVAFSPDSKWVASGSDDHTIKIWEAATGSCTQTLEGHGGWVLSVAFSPDSK
WVASGSADSTIKIWEAATGSCTQTLEGHGGWVLSVAFSPDSKWVVSGSADSTIKIWEAAT
GSCTQTLEGYGGWVWLVAFSPDSKWVASGSADSTIKIWEAATGSCTQTLEGHGGSVNSVA
FSPDSKWVASGSTDRTIKIWEAATGSCTQTLEGHGGWVWSVAFSPDSKWVASGSADSTIK
IWEAATGSCTQTLEGHGGPVNSVAFSPDSKWVASGSDDHTIKIWEAATGSCTQTLEGHGG
PVNSVTFSPDSKWVASGSDDHTIKIWEAATGSCTQTLEGHGGWVYSVAFSPDSKWVASGS
ADSTIKIWEAATGSCTQTLEGHGGSVNSVAFSPDSKWVASGSDDHTIKIWEAATGSCTQT
LEGHGGPVNSVTFSPDSKWVASGSDDHTIKIWEAATGSCTQTLEGHGGWVYSVAFSPDSK
WVASGSADSTIKIWEAATGSCTQT
>UniRef100_B2AN39 Podospora anserina S mat+ genomic DNA chromosome 6, supercontig 4 (Fragment) n=1 Tax=Podospora anserina (strain S / ATCC MYA-4624 / DSM 980 / FGSC 10383) RepID=B2AN39_PODAN
@ 0 1 3 8 9 10 10 11 11 11 11 11 11 11 11 11 11 11 11 11 11 11 11 11 11 11 11 11 11 11 11 11 11 11 11 11 11 11 11 11 11 12 12
# NGQVQEAVELLEQVVAIKAKTLTQEHPDRLASQHELARAYQA 42 3.62135217497867 NO
NGQVQEAVELLEQVVAIKAKTLTQEHPSRLASQHTLAIAYQANGQVQEAIELLEQVVAIQ
AKTLTQEHPSRLASQHTLAIAYQANGQVQEAIELLEQVVAIQAKTLTQEHPDRLASQHEL
ARAYQANGQVQEAVELLEQVVAIRAKTLTQEHPSRLASQHELARAYQANGQVQEAVELLE
QVVAIQAKTLTQEHPSRLASQHTLAIAYQANGQVQEAIELLEQVVAIEAKTLTQEHPDRL
ASQHELARAYQANGQVQEAVELLEQVVAIKAKTLTQEHPDRLASQHELARAYQANGQVQE
AVELLEQVVAIQAKTLTQEHPDRLASQHELARAYQANGQVQEAVELLEQVVAIQAKTLTQ
EHPSRLASQHTLAIAYQANGQVQEAVELLEQVVAIKAKTLTQEHPDRLASQHELARAYQA
NGQVQEAVELLEQVVAIKAKTLTQEHPSRLASQHTLAIAYQANGQVQEAVELLEQVVAIK
AKTLTQEHPDRLASQQWLAYILKAADCDEARV
>UniRef100_F8NSL4 Putative uncharacterized protein n=1 Tax=Serpula lacrymans var. lacrymans (strain S7.9) RepID=F8NSL4_SERL9
@ 1 4 5 8 10 10 10 10 10 10 10 10 10 10 10 10 10 10 10 10 10 10 10 10 10 10 10 10 10 10 10 10 10 10 10 10 12 12 12 13 14 14 15
# SIFRRDDDETVADNSDISLSGLKPILKDAGSVLGDLPSFNLS 42 3.52749554379161 NO
MVPTSILTVAMAVAATTLSVVAAPINGDTSSAFSTGAFNKVTVGQVPSVPGSLPRPFNLT
TSEADSIRKRAGHTSTSSRLGRRKLTTPKISSGDVATGITAGSTSSSNTDSRKQRDVNEA
AQQIRSLLAIAKYVNSVQRRDESVADNSDFSLSGLEPILKGAGDFNLSSIFRRDDDGTVA
DNSDISLSGLKPIIKDAGSVLGDLPSFNLSSIFRRDDGETVADNSDISLSGLKPILKDAG
SVLGDLPSFNLSSIFRRDDDGTVADNSDISLSGLKPIIKDAGSVLGDLPSFNFSSIFRRD
DDGTVADNSDISLSGLKPIIKDAGSVLGDLPSFNLSSIFRRDDDETVADNSDISLSGLKP
ILKDAGSVLGDLPSFNFSSIFRRDDDETVADNSDISLSGLKPILKDAGSVLGDLPSFNLS
SIFRRDDDETVAYNSDISLSGLKPIIKDAGSVLGDLPSFNFSSIFRRDDDETVAYNSDIS
LSGLKPIIKDAGSVLGDLPSFNFSSIFRRDDDETVADNSDISLSGLKPILKDAGSVLGDL
PSFNFSSIFRRDDDETVADNSDISLSGLKPILKDAGSVLGDLPSFNLSSIFRRDDGETVA
DNSDISLSGLKPILQDAGSVIDDLPSFNLSSIFKRDSELVY
>UniRef100_B8LXS9 G-protein beta WD-40 repeats containing protein, putative n=1 Tax=Talaromyces stipitatus (strain ATCC 10500 / CBS 375.48 / QM 6759 / NRRL 1006) RepID=B8LXS9_TALSN
@ 0 1 3 3 6 10 12 12 12 12 12 12 12 12 12 12 12 12 12 12 12 12 12 12 12 12 12 12 12 13 13 13 13 13 13 13 13 15 15 19 32 37 38
# QTLQGHSGSVYSVAFSPDGQTLASGSRDETVKLWDVKTGSEL 42 3.70729599579859 NO
MTEPPAKFAHGDYTVGWICALPETELVAAMTMLDERHPGLPATDPHDANSYVLGRIGDHN
VVIACLPAAITGKASAATVAKDMIRSFPAVRFGLMVGIGGGAPYYGAKGNDDYAGGEDEG
EDSEDSENDPEDIRDIRLGDVVISLPSKSSDAVVQYDFGKSLQEKEFIRSGGKLNKPPNI
VLSAVSQLQAQHKLDGHNNIRETLSESVSKYPVHAINFQYPVSKKDRLFKSTIVHDEGKK
SCKSCCGPQNCNLVQRKDRPNNSPQLHYGTIGSADQVMKDAILRDKWAWEESIICFEMEA
AGLMDSFPCLVIRGISDYADSHKNKVWQPYAAATAASYAKELLLVISGLGVERMDPIKQI
EKSIREIHDVVQETGVVVQNLSNDSRHEKVFRKLPYAKGSSFDASDAEHEARCHPKTRIG
LLHQIQEWAEDPRQKCIFWLNGMAGTGKSTISRTVAQYFKEKGQLGASFFFKRGERDRGT
AKMFFTTICAQLLLRVPALIHHVEMAIDTDPYISGKLMKEQFDKLLLQPLLSLNQSEPIT
IMIVIDALDECEYAGDIRAILQLLPQVQKSKSIRLRIFLTSRPELAIRLGFNQDNSYQDL
VLHELPKPEIEHDIRVYLEDELSKIREERSFSNDWPGNEAIKELAQMAVPLFIFAATACR
FIKKGTHPNNRLQDFLKFQVTTSASQMGKVYLPVLNQLMGDKEDDPKELLKEFQDIVGVI
ILLATPLSVKSLARLLDLPEQTINELLDPLHSVLNIPSDKDVPTRILHLSFRDYLLTTES
LFHIDEKETHQKIALHCLDVMNTSLKHNICGLPSYGTQRDDIDSQAVHRNLSADLQYACQ
YWVYHLDHSEAHIVEFPAFDFLKKHFLHWLEALSLMGVISEAVAMIDAVQSSDGVSTDVE
ISGFLYDAKRFILKNAYIAGIAPLQLYSSGLVFSPMQSIVRRIFPGSILKHLHIQPQVED
LWSPGLQTLEGHSGWVDSVAFSPDGQTLASGSDDMTVKLCDVKTGSELQTLQGHSGSVYS
VAFSPDGQTLASGSHDKTVKLWDVKTGSELQTLQGHSSLVHSVAFSPNGQTLASGSHDKT
VKLWDVKTGSELQTLQGHSDLVHSVAFSPDGQTLASGSRDETVKLWDIKTGSELQTLQGH
SDWVDSVAFSPDGQTLASGSDDETVKLWDVKTGSELQTLQGHSSLVHSVAFSPDGQTLAS
GSRDETVKFWDVKTGSELQTLQGHSGSVYSVAFSPDGQTLASGSRDETVKLWDVKTGSEL
QTLQGHSSLVYSVAFSPDGQTLASGSRDETVKLWDVKTGSELQTLQGHSGSVYSVAFSPD
GQTLASGSRDETVKLWDVKTGSELQTLQGHSGSVYSVAFSPDGQTLASGSDDETVKLWDV
KTGSELQTLQGHSDSVHSVAFSPNGQTLASGSHDKTVKLWDVKTGSELQTLQGHSHWVHS
VAFSPDGQTLASGSRDETVKLWDVKTGSELQTLQGHSSLVDSVAFSPDGQTLVSGSWDKT
VKLWDVKTGSELQTLQGHSDSVDSVAFTLLAEEHTATRSGRIPQPHNKCDPTLYSINPQI
SLSNNWVALGGENLLWLPPEHRQFTISAVKEATLALGYSDGRVSIIGFHTL
>UniRef100_Q2GV04 Putative uncharacterized protein n=1 Tax=Chaetomium globosum (strain ATCC 6205 / CBS 148.51 / DSM 1962 / NBRC 6347 / NRRL 1970) RepID=Q2GV04_CHAGB
@ 0 0 2 4 7 10 11 11 11 11 11 11 11 11 11 11 11 11 11 12 12 12 12 12 12 12 12 12 12 12 12 12 12 12 12 12 13 15 20 26 32 36 36
# TLASASDDTTIRLWDTATGAHRQTLEGHGDWVRAVAFSPDGN 42 3.70436854207445 NO
MSAEYKSKSWKKWLKKPFGRRRAASPAPSATLSTDIQSSDQGNAEHGSKASSIVATESCA
PPSPSAAAAKAAQPRTNARVPNDHQPPAASQALPPALPAEPAPKPPPTECTDPPTPTLSV
SERLWNAAYDSLETDNAELVVSYLKTLETVLGANPGITPDTDISAEFHDPTKRQIHMRRL
VEEGRAKLSRASKITNGVGDVADFVLSVKGIIDLAVQSVPQAALPWAGVCVGLQMLRNPA
QAMKSNLAGLAHVISRMDWYCALTEHLLNKQNVATGKDIQAVLRQLERSIVELYKSLLQY
QMKSVCSYYHNQMLEFLRGMVNLDDWDVDLKLVTDAEATVQNDAAQSFQEQTKISLGKLV
EHAEGMERRLGDIRQDIRDFISLQKDARRDDIESACRRDLRVVDPQHDMERIEKNKDELL
DDAYKWILRTPEYTAFTNWDDSGSDHLPRRLLWIKGHAGTGKTMLMIGLIRQLSDQPVAL
SPALSFFFCQGTHTALNNATAVLRSLIWLLLLQQPCLISHLLQKYKESGADLFRDQNAFI
ALSEVFRNMLKDPQLSPVYLAVDALDECVQGRSDVIHLISTSLSVSQKVRWLLSSRPEVD
LLAGLKEQSVNSFNPSNSLVELDTQRLEEPVNAYINHKLMGFKYRGGYDDRVLAEVSREV
RQRAENTFLWVALVFKELSSVEGCDAVETVQSIPPGLTDLYGHMMTRIDEGNERNRQRCK
NVLVATFLVHRPLSLSELIVVAGLPAKINPRAVVDRCGSFLTIKDETVYLIHQSAKDYLG
DNYATRLQPAGPAQGHSEIVRRSTDAMSSMLRHNIYNLDRGFKPENMAAPDPDPLAPIRY
SCVFWADHLCSLNSDNSRFLGELTDDGKVFGFLKECFLRWLESLSLIGQLSSGLFSIRKI
LHAAQTYGSALVFSPTLSEIRNRYWKERLSVIEMAAGIRDHWGAHRQTLEGHGDWVSAVA
FSPDGNTLASTSDDKTIRLWDTATGAHRQTLEGHGHWVRAVAFSPDGNTLASASDDKTIR
LWDTATGAHRQTLEGHGDSVRAVAFSPDSNTLASASRDKTIRLWDTATGAHRQTLEGHGH
WVSAVAFSPDGNTLASASDDTTIRLWDTATGAHRQTLEGHGDSVRAVAFSPDSNTLASAS
DDKTIRLWDTATGAHRQTLEGHGHWVSAVAFSPDGNTLASASDDTTIRLWDTATGAHRQT
LEGHGDSVRAVAFSPDGNTLASASDDKTIRLWDTATGAHRQTLEGHGHWVRAVAFSPDGN
TLASASDDTTIRLWDTATGAHRQTLEGHGDWVNAVAFSPDGNTLASASRDKTIRLWDTAT
SAHRQTLEGHGHWVRAVAFSPDGNTLASASRDKTIRLWDTATSAHRQTLEGHGDWVSAVA
FSPDGNTLASASDDTTIRLWDTATGAHRQTLEGHGDWVRAVAFSPDGNTLASASDDTTIR
LWDTATGAHRQTLEGHGDWVSAVAFSPDGKCLETNRGLLSITVNSEALSSSGGQKPASGF
LFVDDDWVTIDGKHVLWLPADYRATCVAVHGHTLILGHSSGRVTFFRFAFAE
>UniRef100_Q2H112 Putative uncharacterized protein n=1 Tax=Chaetomium globosum (strain ATCC 6205 / CBS 148.51 / DSM 1962 / NBRC 6347 / NRRL 1970) RepID=Q2H112_CHAGB
@ 1 5 6 7 10 11 12 12 12 12 12 12 12 12 12 12 12 12 12 13 13 13 13 13 13 13 13 13 13 14 14 14 14 14 14 14 14 14 15 21 27 31 32
# RLTEAESMYQRALEGKEKALGRDHTSTLDTVNNLGILYRDQG 42 3.79661385114414 NO
MPAGALRLLALDGGGVRGLSSLMILRRLMAAVDPDAPPSPCDYFDMIGGTSTGGLIAIML
GRLRMTVDECINAYTALSDRVFEKKSHRVNIKGKLQGRFDSAELERAVKTILLDRGLAED
TLLKDPDSPCKVFVCATSKETGDTVCLANYRSPRSDNSDLLSATTIWQACRATSAATTFF
DPIAIGPFNEQFVDGALGANNPVYALWNQAQDVWGDQLRGSLKCLVSIGTGLPTLRPVRD
DVLGIWATLKDLTTETEKTAQQFHRDKSHLDDEGRYYRFNVDRGLEEIGLEESKRKTEIA
AATRRYVESQAVFKQMKACANNIAGRESRPLAIAELEECLLPRRRSRKNQRRIFVLYGLG
GIGKTQLAADFARRYQAVFSSVFWLDGRSEDRLRQSLASCAARIPEGQVSQRSRNAVLHS
EEDLKAVVADVLDWLARPDNRDWLLIFDNVDQDVDQGGETGAYDVRRYLPGDHGSVLITT
RLSRLAQLGESTLLRGVDEQLAKAIFQRWRGAEGAMDEAGRELLGLLDGLPLALAQAASY
IRETGLDTASYVRLYKQQWDDLMGSDGESGPPLVDYEQGSVATTWTVSFKVVEAQNKNAA
NLLRLWAFVDGRDLWHGLLQAAVDGGEQWPGWLCDVAGNEVRYLDAVRLLLRYSMIESQE
SVQGSHMMHPVVHRWASHIQDGAGKREVLRLAVMIVGLSVPSSTSKEYWVVQRRLLPHTE
RCSWWIGEIYKAGRSFDDTRATDAVHMLGNLYAYQGRLTEAESMYQRALEGKEKALGRDH
TSTLDTVNNLGILYRDQGRLTEAESMYQRALEGYEKALGRDHTSTLDTVNNLGILYRDQG
RLTEAESMYQRALEGKEKALGRDHTSTLDTVNNLGILYRDQGRLTEAESMYQRALEGYEK
ALGRDHISTLDTVSNLGILYRNQGRLTEAESMYQRALEGYKKALGRDHTSTLNTVNNLGN
LYRDQGRLTEAESMYQRALEGKEKALGRDHTSTLDTVNNLGILYRDQGRLTEAESMYQRA
LEGKEKALGRDHTSTLDTVNNLGILYRNQGRLTEAESMYQRALEGKEKALGRDHTSTLDT
VNNLGILYRDQGRLTEAESMYQRALEGKEKALGRDHISTLDTVSNLGILYRNQGRLTEAE
SMYQRALEGKEKALGRDHTSTLNTVNNLGNLYRDQGRLTEAESMYQRALEGKEKALGRDH
TSTLDTVNNLGILYRDQGRLTEAESMYQRALEGKEKALGRDHTSTLDTVNNLGILYRDQG
RLTEAESMYQRALEGYEKALGRDHISTLDTVSNLGILYRNQGRLTEAESMYQRALSGFQV
ALGPSHWKTQSVMRNLDVLPYAKGPSAITEPPPPKAKVKILEKLRVKFRGFPKERRRPLS
>UniRef100_C3ZKW3 Putative uncharacterized protein n=1 Tax=Branchiostoma floridae RepID=C3ZKW3_BRAFL
@ 0 0 3 8 13 18 22 24 28 31 32 32 34 35 37 38 38 38 39 39 40 40 40 40 41 41 41 45 46 47 47 47 48 48 48 49 49 52 56 62 75 85 90
# PVQTFQLLGPVRTVRVTLGMREMDTHVQISMDVLATRAMPML 42 3.63402048392247 NO
MLPDGTIASNWNDFGHSWLVEDEDDERCVVGPPPPPCPHGLMTVVSANDMCGLIMDHYGP
FGVCHDLGVDPQDFFDDCVFDMCARDGDIVGLCENLEAYADACEEAGAIGFTWRSATLCP
LPCPPNSHYNPCASPCPATCQNPDAPNQPCITLCVECCECDPGYVMSGPHCVPLEDCGCT
DPMTGRYYPVLKARDGTVMEQVSDFKYLGSFSNTAYDVSHRIGIAWGASHSLRKSYTTNT
QLYNGLPRITRVIRDRRLALAGHVMRHDEMVGRVLLWRPDDKRRRGRPSLTLKRVIEEDV
GLQDGYLLSVMRDRAAWRNLRPCPPGVDLVSCSQDPCVNAECAAHPTAMCKANYCGGCNA
VFYDEQGNKVDCMAMNMYVMTDTLSNLMHRYSRVGAARTKQRQKHEVDCVGLGSSAVHLR
RWDKCTGSMHNGEDRDGELCDCNVGGVIDCVPVNCDVDGGYAWTEVDGVWGCNCVGDCCD
RAICKAFGDPHICTPDDTSHSFQGPCTYTFAKDCTGNDFTVETKHEPSGSNPSVSTVHEV
YVKMTIDGVEWKISVLQGKVVQVNDVTRTLPLSLAGGQIDVKLTGRYVRIELVDLCVVIL
YDGLHQVKVEIPRNYQGRMCGLCGNFNDDNTDDYMLPNGSTTTDLNTFGNSWQTNAPCNG
DPPTGDPPTLGPCDAQYSDPCNVLTDPTGPFAYCHDYVDPTPYWNACVFDMCSTEGEWLC
CDLETYYDACMDIDADPFIWRSTDLCPMDCPANSVYSPCVSPCHATCLNPNGPDNCDLPC
VEGYIDGCDPNPCDANAACADVPAPGTGQDYTDGCDPNPCDANAVCTDVVAPGTGQDCTC
NAGYEGDGYTCTDIDGCDPNPCDANAACTDVAAPGTGQDCSCNTGYEGDGYTCTDIDGCD
PNPCDANAACADVAAPGTGQDCTCNTGYSGDGYTCTDTDGCDPNPCDANAVCTDVVAPGT
GQDCSCNAGYEGDGYTCTDIDGCDPNPCDANAACTDVAAPGTGQDCSCNTGYEGDGYTCT
DIDGCDPNPCDANAACADVPAPGTGQDCTCNTGYSGDGYTCTDTDGCDPNPCDANAACAD
VAAPGTGQDCTCNAGYEGDGYTCTDIDGCAGDPCDANAACTDVSAPGTGQDCTCNAGYEG
DGYTCTDIDGCDPNPCDANAACADVAAPGTGQDCTCNAGYEGDGYTCTDIDGCDPNPCDA
NAACTDVAAPGTGQDCSCNTGYEGDGYTCTVYVANHFLQISMGAIPTRAMPMLPVQTLQL
LGPVRNARVTLGMREMDTFVQISMVAIPTRAMPMLPVQTSQLLGPVKTVHVTLGMREMVT
HVQISMDAIPTRAMPMLPVQTFQRLGPVRTARVTLGMREMDTHVQIPMDAIPTRAMPMQP
VQTFQLLGPARTVHVMLGMREMDTHVQGITVMVKFMGPDAQTSMVAIRIRVISSLPAKMF
LLRGPVQFVPARLDMRAMEQWVVPGAQKSMDVMATRAIPMLPVQTSQLLGPVRSVRVTLG
MREMDTPVQILTDVLATRAMPMLPVQTFQLLGPVRNARVMLGMREMDTHVQISMDVLATR
AMPMLPVQTFPLLGPVRTVHVMLGMREMDTHVQISMDVLATRAMPMLPVQTFQLLGPVRT
VRVMLGMKEMDTHVQILMDVLAPRAMPMLPVQTFQLLGPVRNARVTLAMREMDTLVQILM
DVLATRAMPMLPVQTFQLLGPVRNVRVTLGMREMDTHVQISMDVLAPRAMPMLPVQTFQL
LGPVRSVRVTLGMREMDTLVQILMDVLATRAMPMLPVQTFQLLGPVRSVRVTLGMREMDT
HVQISMDVLAPRAMPMLPVQTFQLLGPVRNARVMLGMREMDTLVQISMDVLAPRAMPMLP
VQTFQLLGPVRNARVTLGMREMDTLVQILMDVLAPRAMPMLPVQTFQLLGPGRNARVTLG
MREMDIHVQISMDVLAPRAMPMLPVQTFQLLGPVRSVRVTLGMREMDTLVQISMDVLATR
AMPMLTVQTFQLLGPVRTVLVTLGMREMDTHVQISTDAIPTHVTPMLPVQTSQLLGPVKT
VRVTLGIREMDTHVQTSAVAIRIRVFTTLPAKMFLLQGPVQFVSARLDMRAMEQWVGPGA
QISMDVMATRAMPMLPVQTSQLLGPVRTVLVTLGMREMDTHVQISMDVLVTRAMPMLPVQ
TFQLLGPVRNISMDVLVTRAMPMLPVQTFQLLGPVRTVLVTLGMREMDTPVQISMDVLAT
RAMPMLPVQTFQLLGPVRTVRVTLGMREMDTHVQISMDVLATRAMPMLPVQTFQLLGPVR
TVHVMLGMREMDTHVQISMDVLETRAMPMLPVQTSQLPGPVRTVHVMLGMREMDTHVQIS
MDVLVTRAMPMLLVRTFQLLGPVRTVLVTLGMKEMGTLVQILMDAIPTRATPMLPVQTSQ
LLGPARTVLVTLGMREMDTHVQISMDAIPTRATLMLPVQTFQLLGPVKTVRVTLGIREMD
THVQTSAVAIRIRVFTTLPAKMFLLLGPVQFVSVRLDMRAMEQWVGPGAQISMDVMATRA
MPMLPVQTFQLLGPVRSVRVTLGMREMDTHVQISMDVLATRAMPMLHVQTFQLLGPARNV
HVMLGMREMDTHVQISMDAIPTRAMPMLPVQTFQLLGPVRTVHVTLGMREMGTHVQISMD
VLATRAMPMLPVQTSQLLGPVRTVRVTLGMREMDTRAQISMDVKATRAMPMLLVQMFQLL
GPARSVRVTLGMREMDTHVQISMDAIPTHVIPMLPVQTSQLLAPVRSVRVMLGMREMDTH
VQISMGAIPTRATLMLPVQTSQLLGPVRTVRVTLDMREMDTHVQTSMDAIPTRAMPMLPV
QTFQLLGPVRTVRVTPGTLEMDTHVQTSAVAIRIRVFTSLPAKMFLLLGPVQFVSARLDM
RAMEQWVETGAQISADAIPTRAIPMLPVQTSQLLGPVRNVRVTLGMREMDTHVQISMDAT
PTRAIPMLPVQTSQLLEPVRNVRVTLGMREMDTPVQTSMVVIPTRVFQWLPVKTSHLPKP
GRFVTVHLGRGICRSCGDPHTTMFDRTRHHFQGPCRYTFAKDCGNSSDFTVEVQHVPVPH
RPVVSVVREVYVIAYGYEIGIHQGNEVTVNGVMYTGSIPFWLAMGKIRVRYRGIWVHVRL
VEYCVDIFYNGRHCVKVKVTPFYWDRMCGLCGNFNGDMTDDYMLPDGTIVSNWNDFGHSW
LVEEEEEEKYTFAKDCGNSSDFTVEVQHVPVPHRPVVSVVREVYVIAYGYEIGIHQGNEV
TVNGVMYTGSIPFWLAMGKIRVRYRGIWVHVRLVEYCVDIFYNGRHCVKVKVTPFYWDRM
CGLCGNFNGDMTDDYMLPDGTIVSNWNDFGHSWLVEEEDEENCGGGGGPGPCPEGLMTVV
SANDMCGLIMDHYGPFGVCHDHGVDPQDFFDDCVYDMCAQEDIVGLCENLEAYADACEDA
GVVITWRTATLCPLPCPPNSHYNPCASPCPATCQDPDAPNNCPDVCVECCECDPGYVMSG
PHCVLLEDCGCTDPMTGRYYPLEETWIQNGRRCVCTRNGIVCTECSFDIVFILDRSSSIG
PYGMYIAEKYIAHIIRCLRGLDVEVGYIVFDCISKWLISLGLYNVDTTALIPEVKAAEFT
GGESRVGNAIYHLMCTSTYRNGIPSAAIVLTDGAAYEEYPSNLYEIQSNAARAMGIELYA
VAIGREFLFNLNALANIANGADRVFDLYSCCALAIRLLEDLCEPCPPGVDLVNCTEDPCM
YAECAAHPTAMCKANYCGGCNAVFYDDQGNKVDCMAMDMYGGQEQPVSVFCPPVSSSLLH
RSNPMHLRVRRCFMVSA
>UniRef100_B3S715 Putative uncharacterized protein n=1 Tax=Trichoplax adhaerens RepID=B3S715_TRIAD
@ 0 0 1 2 8 11 15 17 20 23 23 24 24 24 24 24 24 24 24 24 24 25 25 25 25 25 25 25 25 25 25 25 25 25 27 27 27 27 27 29 29 31 31
# KSLKIQLTQLGDNHPSIAATYHNIGGVYRDQGKYDDALSMYN 42 3.85590492246969 NO
MAAYESTKLTILDETEFIHKKGMKCFEEGDYEQALLHYKEAVTQIQSTSKNSNNNHHHQL
EHDIYLDIADYYLNQYKLIEADKWRGNAEILAEQLQDRVRIAKCFDRQGCIKELQGDLNG
ALKDFNKSLGIKSEWSENEDINMSKSYLNIGSIYDKQGKYDDALSMYNKSLKIQLTQLDD
NHPKIAVTYSNIGGVYNDQGKYDDALSMYNKSLKIQLTQLGDNHPSIATTYHNIGGVYYH
QGKYDDALSMYNKSLKIQLTQLDDNHPSIATTYHNIGGVYNDQGKYDDALSMLNKSLKIQ
LTQLGDNHPSIATTYHNIGDVYRDQGKYDDALSMYNKSLKIQLTQLGDNHPSIASTYHSI
GSVYNRQGKYDDALSMYNKSLKIQLTQLGDNHPSIAATYHNIGGVYNHQGKYDDALSMYN
KSLKIQLTQLGDNHPSIATTYHNIGGVYNRQGKCDDALSMYNKSLKIQLTQLGDNHPSIA
ATYHNIGGVYRDQGKYDDALSMYNKSLKIRLTQLGDNHPSIAATYHNIGGVYNDQGKYDD
ALSMYNKSLKIKLTQLGDNHPSIATTYHNIGGVYNRQGKCDDALSMYNKSLKIKLTQLGD
NHPSIAATYHNIGGVYRHQGKYDDALSMYNKSLKIQPTQLGDNHLSIAATYHNIGSVYIH
QGKYDDALSMYNKSLKIQLTQFGDNHLSIAVTYSNIGQVYNHQGKYDDALSMYNKSLKIE
LTQLGDNHPSIATTYINIGSVYKDQGKYDDALSMYNKSLKILLTQLGDNHPSIALTYNNI
GQVYRDQGKYDDALSMYNKSLKIRLTQLDDNHPSIAITYSNVGQVYNDQGKYDDALSMYN
KSLKIKLTQLGHNHPSIAATYHSIGDVYKDQGKYDDALSMYNKSLKIKLTQLNDNHPSIA
TTYHNIGVVYKDQGEYDDALSMCNKSLKIQLTQLGHNHPGIAATYNSIGSIYKDQGKYDD
ALSMYNKSLKIKLTQLGHNHPSIATTYHNIGNVYKDQGNYDDALSMYNKSLKIQLTQLGD
NHPSIATTYNSIGSVYKDQGKYDDALSMYNKSLKIKLTQLGHNHPGIATTYHNIGVVYED
QGNYDDALPMYNKSLKIQLTQLAHNHPSIATTYNSIGSVYNDQGKYDDALSMYNKSLKIK
LTQLGHNHPSIATTYHNIGGVYNHQGNYDDALSMYNKSLKIQLTQLGHNHPSIATTYLSI
GSVYKDQGKYDDALSMLNKSLQIFLVTLDPKKHFFQTANTIGLDWTRLAATLDQSIDVDS
IKDKESKVFDQAMKFLNKWYNKNYPNVNVDQLQAALRRIDRNDIALAIKPTKT
>UniRef100_B3SE38 Putative uncharacterized protein (Fragment) n=1 Tax=Trichoplax adhaerens RepID=B3SE38_TRIAD
@ 0 1 2 6 11 14 16 22 24 26 26 26 26 26 26 26 26 26 27 27 27 27 28 28 28 28 28 30 30 30 30 30 30 31 31 31 31 32 32 33 34 34 35
# LKIQLTQLGDNHPSIATTYHNIGSVYKDQGKYDDALSMYNKS 42 3.77864033918787 NO
MAAYESTKLTIIDETESIHKKGAKCFEEGNYEQALLHYKEAATQIQSMSKNSNNNYDHQL
ECDIYLDIADCYLSQYKLIEADKWRRNAKKLAEQPQDRVRIAKCFDRQGCIKQLQGDLNG
ALEDFNKSLRIKSEWSESEDINISESYRNIASIYGNQGKYNDALSMYNKSLKIKLTQLGD
NHPSIAVTYTNIGQVYKDQGKYDDALSMCNKSLKIQLTQLGDNHPSIATTYHSIGGVYYH
QGKYDDALSMYNKSLKIDLTQLGDNHPSVAVTYTNIGQVYNDQGKYDDALSMYNKSLKIK
LTQLGDNHPSIATTYHNIGGVYKVQGKYDDAVSIYNKSLKIDLTQLGDNHPSIATTYHSI
GGVYYHQGKYGDALSMYNKSLKIKLTQLGDNHPSIAVTYTNIGLAYKDQGKYDDALSMYN
KSLKIHLTQLGDNHPSIAVTYTNIGQVYNDQGKYDDALSMYNKSLKIKLTQLGDNHPSIA
TTYHSIGGVYYHQGKYDDALSMYNKSLKIKLTQLGDNHPSNATTYHSIGDVYYHQGKYDD
ALSMYNKSLKIKLTQLGDNHPSNATTYHSIGGVYEDQGKYDDALSMYNKSLKIKLTQLGD
NHPSIAMTYHNIGSVYKDQGKYDDALSMYNKSLKIKLTQLGDNHPSIATTYHYIGSVYED
QGKYDDALSMYNKSLKIKLTQLGDNHPSIATTYHNIGNVYNDQGKYDDALSMYNKSLKIK
LTQLGDNHPSIAMTYHNIGSVYEDQGKYDDALSIYNKSLKIHLTQLGDNHPSIATTYHNI
GSVYEDQGKYDDALSMYNKSLKIQLTQLGDNHPSIAATYHNIGGVYKDQGKYDDALSMYN
KSLKIQLTQLGDNHPSIATTYHNIGGVYYYQSKFDDALSMYNKSLKIHLTQLGDNHPSIA
MTYHNIGSVYKDQGKYDDALSMYNKSLKIQLTQLGDNHPSIATTYCNIGGVYYYQSKYDD
ALSMYNKSLKIKLTQLGDNHPSIAVTYTNIGLVYKNQGKYDDALSMYNKSLKIQLTQLGD
NYPSIAATYTNIGLVYNDQGKYDDALSMYNKSLKINLTQLGDNHPSIATTYCNIGSVYKD
QGKYDDALSMYNKSLKIQLTQLGDNHPSIATTYHNIGSVYEDQGKYDDALSIYNKSLKID
LTQLGDNHSNIATTYHNIGSVYEDQGKYDDALSMYNKSLKIKLTQLGDNHPSIAATYRNI
GQVYNDQGKYDDALSMYNKSLKIHLTQLGDNHPSIATTYHNIGSVYQGKYDDALSMYNKS
MKIDLTQLDDNHPSIAVTYTNIGQVYKDQGKYDDALSMYNKSLKIQLTQLGDNHPSIATT
YHNIGSVYKDQGKYDDALSMYNKSLKIQLTQLGDNHPSIATTYHNIGSVYKDQGKYDDAL
SMLNKSLQISLVTLGENHLHTAQLYRSQAVVNYKLSNYRQAFSLYRKSINSLRNVYGESH
PQIIEDEKQINYCSNQLQENEKEPSALEIANIIRQLLAQYADNKR
>UniRef100_B3S709 Putative uncharacterized protein n=1 Tax=Trichoplax adhaerens RepID=B3S709_TRIAD
@ 2 2 4 6 7 12 13 13 13 13 13 13 13 13 13 13 13 13 13 13 14 14 14 14 14 14 14 14 14 15 15 16 16 16 16 16 16 17 18 19 20 21 22
# QLTQLGDNHPSIAATYHNIGGVYNDQGKYDDALSMYNKSLKI 42 3.77864033918787 NO
MGAYESTKLTILDETESIHKKADCYLNQYKLIEADKWRRNAKILAEQLQDRVRFAKCFDR
QGCIKELQGDLNGALKDFNKSLGIKSEWSENEDINMSESYLNIGSIYDKQGKYDDALSMY
NKSLKIQLTQLGDNHPKIAVTYSNIGQVYNHQGKYDDALSMYNKSLKIQLTQLGDNHPSI
AVTYTNIGQVYNDQGKYDDALSMYNKSLKIQLTQLGDNHPSIATTYHNIGSVYRDQSKYD
DALSMYNKSLKIQLTQLGDNHPSIAVTYTNIGQVYNDQGKYDDALSMYNKSLKIQLTQLG
DNHPSIATTYHNIGGVYRDQGKYDDALSMYNKSLKIQLTQLGDNHPSIATTYHNIGGVYR
DQGKYDDALSMYNKSLKIELTQLGDNHPSIATTYHNIGSVYRDQGKYDDALSMYNKSLKI
QLTQLGDNHPSIATTYHSIGGVYNRQGKYDDALSMYNKSLKIQLTQLGDNHPSIAATYHN
IGGVYNDQGKYDDALSMYNKSLKIQLTQLGDNHPSIAATYHNIGGVYNDQGKYDDALSMY
NKSLKIQLTQFGDNHPSIAATYHSIGGVYNDQGKYDDALSMYNKSLKIKLTQLGDNHPSI
ATTYHNIGGVYRDQGKYDDALSMYNKSLKIDLTQLGDNHPSIAATYHSIGGVYNHQGKYD
DALSMYNKSLKIQLTQLGDNHPSIASTYHSIGGVYRDQGKYDDALSMLNKSLQIFLVTLG
ENHLHTAQLYRSQAVVNCKLSNYRQAIALYRKSINSLRNVYGESHPQIVEDEKQINYCSN
QLQENEKEPSPLEIANIIRQLLAQYADNQTVIDDQSPSSLEEESEHSSQYGKAQDNSRQQ
RQDPKEHFFQIANTIGSDWTRLAATLDQSIDVDSIKDEESKVFDRAMKILNKWCEKNYPN
VNVDQLQAALRQINRNDIVLAIKPTTT
>UniRef100_W4XDW8 Uncharacterized protein n=1 Tax=Strongylocentrotus purpuratus RepID=W4XDW8_STRPU
@ 3 6 9 10 10 10 10 10 10 10 10 10 10 10 10 10 10 10 11 11 11 11 11 11 11 11 11 11 11 11 11 11 11 11 11 11 12 12 13 14 15 16 16
# GNSSSCICPDGYYGEHCEYHQGNGSDPCSFAPCLNGGTCYSN 42 3.54884309027351 NO
MNGGTCYGSGLSHDCSCPYGYNGYNCEGNESNPCLSAPCLNGGYCYSEYLYHSDDTYFEC
RCRDGYDGEYCQNEIIEIDPCMSAPCLNGGECSSRGESFSCSCQDFYYGAFCQNGRGPDR
CDSVTCLNGGTCYNGRNSFWCSCESGYYGPYCENDPCESTPCQNGGFCDSVGGTFTCTCP
SGYFGERCQGNGSDPCISAPCLNGGTCYSNGNSSSCFCPDGYYGEHCKYHQGNGSDPCIS
APCLNGGTCYSNGNSSSCICPDGYYGEHCEYHQGNGSDPCISAPCLNGGTCYSNGNSSSC
ICPDGYYGEHCEYHQGNGSDPCSFAPGLNGGTCYSNGNSSSCICPDGYYGEHCEYHQGNG
SDPCSFAPCLNGGTCYSNGNSSSCICPDGYYGEHCEYHQGNGSDPCSFAPCLNGGTCYSN
GNSSSCICPDGYYGEHCEYHQGNGSDPCSFAPGLNGGTCYSNGNSSSCICPDGYYGEHCE
YHQGNGSDPCSFAPCLNGGTCYSNGNSSSCICPDGYYGEHCEYHQGNGSDPCSFAPCLNG
GTCYSNGNSSSCICPDGYYGEHCEYHQGNGSDPCSFAPCLNGGTCYSNGNSSSCFCQDGY
YGEHCEYHQGNGSDPCSFAPCLNGGTCYSNGNSSSCFCPDGYYGEHCEYHHGNGSDPCSF
APCLNGGTCYSNGNSSSCFCPDGYYGEHCEYHQGKFASQSWFDKLSVEYF
>UniRef100_W6SIW0 WD-40 repeat protein n=1 Tax=Arthrospira sp. RepID=W6SIW0_9CYAN
@ 1 1 3 4 8 10 13 13 13 13 13 13 13 13 13 13 13 13 13 13 14 14 14 14 14 14 15 15 15 15 15 15 15 15 15 15 15 15 16 17 17 19 19
# RAVSASGDYTLKLWDLETGTELATLTGHSSWVMAVAIAPDGK 42 3.71996430474239 NO
MTSFIERLNKLYPEKRRYALEEIPKHLVNTAQTARLHQLLTDFDFMQAKLAECGVQALIE
DYDLAMSSDVLLNPEQTETLQLIAGTLRLSAHVLASDTTQLAEQLWGRLLSFENPEIVAL
LEQAKQWRGKPWFCPLTANLTPPGGPLIRTLTGHSSQVNAVAIAPDGKRAVSASRDYTLK
LWDLERGTELATLTGHSDWVRGVAIAPDGKRAVSASDDNTLKLWDLERGTELATLTGHSD
WVRGVAIAPDGKRAVSASDDNTLKLWDLETGTELATLTGHSDDVNAVAIAPDGKRAVSAS
EDKTLKLWDLETGRELATLTGHSGRVMAVAIAPDGKRAVSASEDKTLKLWDLETGRELAT
LTGHSGRVMAVAIAPDGKRAVSASWDNTLKLWDLETGTELATFTGHSSRVNAVAIAPDGK
RAVSASDDNTLKLWDLETGTELATLTGHSDWVRAVAIAPDGKRAVSASEDKTLKLWDLET
GTELATLTGHSSWVMAVAIAPDGKRAVSASRDNTLKLWDLETGTELATLTGHSSGVNAVA
IAPDGKRAVSASRDNTLKLWDLETGTELATLTGHSGSVWAVAIAPDGKRAVSASGDYTLK
LWDLETGTELATLTGHSSLVNAVAIAPDGKRAVSASGDYTLKLWDLETGTELATLTGHSS
WVMAVAIAPDGKRAVSASGDYTLKLWDLETGKELATFTGHSSLVYAVAIAPDGKRAVSAS
RDYTLKLWDLETGTELATLRGHSDWVYAVAIAPDGKRAVSASFDKTLKLWDLETGKELAT
FTGEARMLSCAVAPDGVTVAAGDEAGVVHFLRLEGLRG
>UniRef100_H1WKA7 WD-40 repeat protein n=1 Tax=Arthrospira sp. PCC 8005 RepID=H1WKA7_9CYAN
@ 1 1 3 5 8 10 13 13 13 13 13 13 13 13 13 13 13 13 13 13 14 14 14 14 14 14 15 15 15 15 15 15 15 15 15 15 15 15 16 17 17 19 19
# RAVSASGDYTLKLWDLETGTELATLTGHSSWVMAVAIAPDGK 42 3.71996430474239 NO
MTSFIERLNKLYPEKRRYALEEIPKHLVNTAQTARLHQLLTDFDFMQAKLAECGVQALIE
DYDLAMSSDVLLNPEQTETLQLIAGTLRLSAHVLASDTTQLAEQLWGRLLSFENPEIVAL
LEQAKQWRGKPWFCPLTANLTPPGGPLIRTLTGHSSQVNAVAIAPDGKRAVSASRDYTLK
LWDLERGTELATLTGHSDWVRGVAIAPDGKRAVSASDDNTLKLWDLERGTELATLTGHSD
WVRGVAIAPDGKRAVSASDDNTLKLWDLETGTELATLTGHSDDVNAVAIAPDGKRAVSAS
EDKTLKLWDLETGRELATLTGHSGRVMAVAIAPDGKRAVSASEDKTLKLWDLETGRELAT
LTGHSGRVMAVAIAPDGKRAVSASWDNTLKLWDLETGTELATFTGHSSRVNAVAIAPDGK
RAVSASDDNTLKLWDLETGTELATLTGHSDWVRAVAIAPDGKRAVSASEDNTLKLWDLET
GTELATLTGHSFWVMAVAIAPDGKRAVSASRDNTLKLWDLETGTELATLTGHSSGVNAVA
IAPDGKRAVSASRDNTLKLWDLETGTELATLTGHSGSVWAVAIAPDGKRAVSASGDYTLK
LWDLETGTELATLTGHSSLVNAVAIAPDGKRAVSASGDYTLKLWDLETGTELATLTGHSS
WVMAVAIAPDGKRAVSASGDYTLKLWDLETGKELATFTGHSSLVYAVAIAPDGKRAVSAS
RDYTLKLWDLETGTELATLRGHSDWVYAVAIAPDGKRAVSASFDKTLKLWDLETGKELAT
FTGEARMLSCAVAPDGVTVAAGDEAGVVHFLRLEGLRG
>UniRef100_A5V0G7 NB-ARC domain protein n=1 Tax=Roseiflexus sp. (strain RS-1) RepID=A5V0G7_ROSS1
@ 3 3 3 8 12 14 15 16 16 16 16 16 16 16 16 16 17 17 17 17 17 17 17 17 17 17 17 17 17 17 17 17 17 17 18 20 21 22 23 27 33 35 36
# HDRTVKVWEAESGRLLRSLEGHTGSVRAVAVSPDGRTIVSGS 42 3.5528321616792 NO
MLLEPLFAAIAEAVFVYLLQESTLTERIRATLGLDPTRRAFQTALARAYTVFARHYPEWT
TTLFDQPFLTSPTVVPLLAELLTRRGQPDPAHLARLFAAHLGHPDPDRWERLGDATRAAA
DFLTWLEGELARQDALQPLFDSRALERIAEHTGAIRRALEALAHNRQTAADLDLLRQALR
DGQVALATGERAVALGSSADSVVIVTGDGNIVQVLNVQQRTDLERLLTTRRYNLPSLPEH
YVLREADLERLRQALLNNGAVALGIVGVKGMGGIGKSVLAAALARDLAVQAAFPDGIVWL
PIGREPNLPARQEELYLFLTGQRENFRDAIQGRSFLSVALEGKTCLVILDDVWDSSHAEA
FPVVTGSATRYLITTRNAEVLQTLNAPPVSLDVLSPDQALSLLADWTGQPVANLPSIACE
VARECGYLPLALAMVGAFVRQNPESWERALHRLQTADLAKLRRLFPGYEHPTLLAALEVS
VEAMAATDRARYLDLAVFPEEAAIPLPVLHAFWQPLGLDEDDVADLAETFVNRSLARRDE
DGRLRLHDLQHDYLRACAGANLPVLHRRFLLACARSFLGASGETLEGLPWHRLPSQPNYL
WDRLVYHHLQAGAWDAIYALLTDFDFLEARCRATTVFELEADYRLALNAWPQEDTARREV
LSAFEERLRLEASRIAQAPEWFFPALYNHLRWLDAPDGGPLHRLCETAAFHRTNYLRSRL
DPRPEPPLWLRSLEGHTHWVLAVAVSPDGRTIVSGSHDRTVKVWEAESGRLLRSLEGHTG
SVRAVAVSPDGRTIVSGSHDRTVKVWEAESGRLLRSLEGHTGSVRAVAVSPDGRTIVSGS
HDRTVKVWEAESGRLLRSLEGHTGSVRAVAVSPDGRTIVSGSHDRTVKVWDAASGRLLRS
LKGHTGSVLAVAVSPDGRTIVSGSHDRTVKVWEAESGRLLRSLEGHTGSVRAVAVSPDGR
TIVSGSWDNTVKVWEAESGRPLRSLEGHTGSVRAVAVSPDGRTIVSGSDDRTVKVWEAES
GRLLRSLEGHTDWVLAVAVSPDGRTIVSGSRDRTVKVWEAESGRLLRSLEGHTGSVLAVA
VSPDGRTIVSGSHDRTVKVWEAESGRLLRSLEGHTDWVRAVAVSPDGRTIVSGSWDNTVK
VWEAESGRLLRSLEGHTGSVRAVAVSPDGRTIVSGSHDRTVKVWDAASGRLLRSLEGHTD
WVLAVAVSPDGRTIVSGSHDRTVKVWEAESGRLLRSLEGHTGGVNAVAVSPDGRTIVSGS
DDRTVKVWEAESGRLLRSLEGHTGSVLAVAVSPDGRTIVSGSDDRTVKVWEAESGRLLRS
LEGHTGSVLAVAVSPDGRTIVSGSDDRTVKVWEAESGRLLRSLEGHTDWVRAVAVSPDGR
TIVSGSWDNTVKVWEAESGRLLRSLKGHTGSVRAVAVSPDGRTIVSGSWDNTVKVWEAES
GRLLRSLEGHTGGVNAVAVSPDGRTIVSGSWDHTIRAWNLESGESCVLFWNDAAIRSLAL
SGDGQLLVCGDVSGRVWLFDVVG
>UniRef100_A9WKH3 NB-ARC domain protein n=2 Tax=Chloroflexus RepID=A9WKH3_CHLAA
@ 5 8 9 9 9 12 13 13 14 16 16 17 17 17 17 18 18 18 18 18 18 18 18 18 18 18 18 18 18 18 18 18 18 18 19 21 23 28 33 35 37 38 38
# YPTARRYYEEALAIKDDVLGRRHRETAVTLHALGKVAQAAGD 42 3.57948491117358 NO
MSDLQPKIALVIGVNGGPETGLAPLRYAEETARQVADMLASSVCNFTLHGGGPLLGEAAT
TDAVRRAIFDARRAAGQHGTLLIYFIGHGRYVTDHHGHSDVYLVTSNFRTDDARDDPHAH
LSMEWLQEKVLRHHTPDRLLIVLDCCYAGAVGDAAPDPVVANLRRRLAQALDIQAPDTNR
GVVSSMRKTLAAVSPWQKAYERDGATCYSAALLHGLRGAAVLEDGRVTWQSLHALLQREL
ADYQPGEYGFDRSEGVVLAYYPDRARVRTPNHQPFVIPHVPLPDADFVGREEELQRLAAM
LIGADAGDVALLPAITGIGGIGKTRLAIEFVHRYRHHFPDGIFWLTMERPDTIEAQIAAC
GGTRGLQLFDDDQSELSSRQSTDFDGGTRNTERLSLHQRAELVRTIWEQPGCRLIIFDNL
EDPALLHQWRPRGGGSRLLITTRRQTWATTSGVRTFSLNTLSDAASQALLLRPRAADRGC
TIDQLLADPAEAKAAQAIIQELGGLPLALTLAGGYLAKSSVTLTRYRELLRSESIRHQSL
NQELSEGLPQAERASIVAAFALSYQRLGDDPIDSLARTIWLAAAQLAPEPILEEVLMRAA
AIDPADEDRCEQGTQALQRLRELGLIERSADGYRLHRLLGAYARSVSPDCAADWRRAAQG
LAQTIQRLDDEWELSAPPFRDHIRRLLDAQMAGRDADSAALFHAAGLVMYADDNYPTARC
YYEEALAIKDDVLGRRHRETAVTLHELGKVAQAAGDYPTARRYYEEALAIKDDVLGRRHR
ETAVTLHELGKVAQAAGDYPTARRYYEEALAIKDDVLGRRHRSTAVTLHALGNLAQEEGD
YPTARRYFLEDLEITEAVLGRRHRSTAVTLHALGKVAQAAGDYPTARCYYEEALAIKDDV
LGRRHRETAVTLHALGKVAQAAGDYPTARRYYEEALAIKDDVLGRRHRETAVTLHALGKV
AQAAGDYPTARRYYEEALAIKDDVLGRRHRETAVTLHALGKVAQAAGDYPTARRYYEEAL
AIKDDVLGRRHRETAVTLHALGKVAQAAGDYPTARRYYEEALAIKDDVLGRRHRETAVTL
HALGKVAQAAGDYPTARRYYEEALAIKDDVLGRRHRSTAVTLHELGKVAQAAGDYPTARR
YFLEDLEITEAVLGRRHRETAVTLHALGKVAQAAGDYPTARRYFLEDLEITEAVLGRRHR
ETAVTLHELGKVAQAAGDYPTARRYFLEDLEITEAVLGRRHRETAVTLHELGKVAQAAGD
YPTARRYFLEDLEITEAVLGRRHRETAVTLHELGKVAQAAGDYPTARRYFLEDLEITEAV
LGRRHRETAVTLHALGNLAQEEGDYPTARRYYEEALAIFEAVLGRRHRETAVTLHALGNL
AQEEGDYPTARRYYEEALAIFEAVLGRRHRETAVTLHELGKVAQAAGDYPTARRYYEEAL
AIKDDVLGRRHRETAVTLHALGNLAQEEGDYPTARRYYEEALAIFEAVLGRRHRETFITR
FARGWLVWQAIWETAACAVLTWFVLPDQIALIGAGLVLVLGAVGYFRWRQATGVVRVLWR
VQVGWLVTLLLLNLLDPAPVDLSPVMVYALAAGGAALGLLWPRIMALPALRTARLRGRRW
LYRGLQRLRALRRR
>UniRef100_K9V4E2 Tetratricopeptide TPR_1 repeat-containing protein n=1 Tax=Calothrix sp. PCC 6303 RepID=K9V4E2_9CYAN
@ 1 1 3 4 9 11 11 12 12 12 12 13 14 14 14 14 14 14 14 15 15 15 15 15 15 15 16 16 16 16 16 16 16 16 16 16 16 18 19 21 22 22 23
# GRYEAAEPLYIQALELYKQLLGENHPDVATSLNNLAGLYKSQ 42 3.68102449466145 NO
MTKNNHNPNPEIQNQDAYDDLIVSIEAGVGKLNILIAVCDYADLRNEIIDRYEQELQPHF
CTYRAVLDKKEPDLKAAIQRLVDEKLVKESTSLHQNQASVITITGTENLFFLRLGEEQSP
QEKFFGYLQWTREGLREFHFAIILWISHQLMSNLIKKAPDFWSWRNGVFRFASHAKNVVS
ASEIEGIRFALKGTELENVNSDYEHFLPIEDLQRLIQQIEQQNGIKDGKLASLYIELANI
YKRRLDRGEAEKYQEELGLAVKYRCKALELQKELGLKEDYATSLNNLAGLYESQGRYEAA
EPLYIQALELYKQLLGENHPNVATSLNNLAGLYVSQGRYEAAEPLYIQALELYKQLLGEN
HPDVATSLNNLAGLYKSQGRYEAAEPLYIQALELTKQLLGENHPSVATSLNNLAALYESQ
GRYEAAEPLYIQALELYKQLLGENHPNVATSLNNLAYLYVSQGRYEAAEPLYIQALEIAE
RVLGANHPDVATSLSHLAGLYKSQGRYEAAEPLYIQALELYKQLLGENHPHIATSLNNLA
LLYYSQGRYEAAEPLYIQALELYKQLLGENHPHIATSLNNLALLYYSQGRYEAAEPLYIQ
ALELRKQLLGENHPDVATSLNNLAGLYRSQGRYEAAEPLYIQALELRKQLLGENHPDVAT
SLNNLAYLYVSQGRYEAAEPLYIQALELRKQLLGENHPHVATNLNNLALLYYSQGRYEAA
EPMYLQALELYKQLLGENHPDVATSLNNLAVLYKSQGRYEAAEPMYLQALELCKQLLGEN
HPDVASSLNNLAALYESQGRYEAAEPLYIQALELCKQLLGENHPDVATSLNNLATLYSSQ
GRYEAAEPLYIQALELRKQLLGENHPDVATSLNNLAGLYYSQGRYEAAEPLYIQALELRK
QLLGENHPSVATSLNNLAAFYRSQKRYEAAEPLYIQALEIAERVLGANHPNTVTIRGNLE
YLRTKQQERK
>UniRef100_E0UKE4 TPR repeat-containing protein n=1 Tax=Cyanothece sp. (strain PCC 7822) RepID=E0UKE4_CYAP2
@ 0 2 5 9 10 10 10 10 10 10 10 10 10 10 10 10 10 10 10 10 10 10 10 10 10 10 10 11 11 11 11 11 11 11 11 11 11 12 14 18 19 20 22
# YEEAEPLYKQALELRKRLLGDNHPNVASSLNNLAGLYDSQGR 42 3.60613766066795 NO
MMSDKNASSESWNVAGNAQKNIFEGNTAPIIKDTSGNVTINYANRESFLSGNPFKPPLPR
EGGLFGRKEDLERLHNLLQSGRNVCLVSGMGGVGKTELARFYAASEDCKTLFPGGVFYID
VRSGKDLAADLVVLTKYHFKGEIQHDLSPQQKLMACWDVWKRQTDKVLLILDDLSGLGKN
VRQYLPPSDLVTVRLLMTSRETPDKPIPQELKLEVLLPSAARELLSSIIGRQRVDAELQE
TDKLCEELGYLPLALELVGYYLDDEDYQELSLSAMRVKLKEKVQHPSLSPEDVPMGMKAT
RGVQAAFDLSWDELTPQAKHLACVLGAFGDAAIHWGLVTAIYKILQGESFSEDNLKDRWL
KSLRKLHLVRTVKTDIYNLHPLIRDYLGEQLKKHCQYSEIKQAFCDVFSNVARKVDQSIA
LETFNLIEPHLKKMIAWCEGNQDTQLAFSLNQLALLYYSQGRYEQAEPLYKQALELRKRL
LGDNHPDVASSLNNLAGLYYSQGRYEQAEPLYKQALELRKRLLGDNHPDVASSLNNLAGL
YSSQGRYEEAEPLYKQALELRKRLLGDNHPDVASSLNNLAGLYSSQGRYEEAEPLYKQAL
ELRKRLLGDNHPNVATSLNNLAGLYDSQGRYEEAEPLYKQALELSKRLLGDNHPDVATSL
NNLAGLYSSQGRYEQAEPLYKQALELSKRLLGDNHPDVATSLNNLAALYDSQGRYEEAEP
LYKQALELSKRLLGDNHPNVATSLNNLAALYDSQGRYEEAEPLYKQALELIKRLLGDNHP
DVATSLNNLAALYDSQGRYEEAEPLYKQALELRKRLLGDNHPNVASSLNNLAGLYDSQGR
YEEAEPLYKQALELSKRLLGDNHPNVATSLNNLAGLYSSQGRYEEAEPLYKQALELRKRL
LGDNHPNVATSLNNLAGLYYSQGRYEQAEPLYKQALQICEQTLGVAHPNSITIGGNYAQC
LRRGR
>UniRef100_B2IXC4 WD-40 repeat protein n=1 Tax=Nostoc punctiforme (strain ATCC 29133 / PCC 73102) RepID=B2IXC4_NOSP7
@ 1 4 7 10 10 10 10 11 11 11 11 12 12 12 12 12 12 12 12 12 12 12 12 12 12 12 12 12 12 12 12 12 12 12 12 12 13 13 16 19 22 25 28
# GKEIKTLTGHTNSVNGISFSPDGKMLASASSDNTVKLWDTTT 42 3.69170023313065 NO
MSKQGEIQQSVTESEYAATSATGNATITVTNYYYREEARLVASDSTDAADESLPCPYRGL
FHFGPNDADIFFGREIFIEELYSATKTRNFIPVLGASGSGKSSVVLAGLVPKLQTAGNWQ
FTHFRPGADPFHALAVALVPLYTPNLDATDQIAQARKLAGYLQDGSMLISDVFAKIRQNH
PNQRVLLIADQFEEIYTLCHHQETRHKFLDCLLASLETSSSLSASATVWVTTMRADFLGN
ALSYRPFADILQNADVKLGPMNREELTQVIEKPAEKLGVTFASGLVERILEDVENQPGNL
PLLEFALTELWNKRTGKQLTHKIYEEIGQVEGALARHADEKYGNLTEEEKEKVRRIFIQL
VRPGEGTEDTRRVAMKAELGEQSWDLVKQLADARLVVTSRNATSQETVEVVHEALIRNWG
ELREWMNKDRVFRAWQERLRSAKGQWEATQRDEGALLRGAALVEGEEKLKQRREDISAGE
QEFIQASVALRDREQKQRERTKRLTFSGLAGGLVLALGLSGLAGIGWGNAEISQINAFAQ
SSDGFLSLDGRKAVESSVKAAVKMRGKFWVDANTRTQVKLTLLNTVHNVAAPNTLGGHAK
EVQGISFSPDGKMLASASDDNTVKLWDTTTGKEIKTLTGHTNSVLGISFSPDGKMLASAS
SDNTVKLWDTTTGKEIKTLTGHTNSVLGISFSPDGKMLASASADNTVKLWDTTTGKEIKT
LTGHRNSVFGISFSPDGKMLASASADNTVKLWDTTTGKEIKTLTGHRNSVFGISFSPDGK
MLASASFDNTVKLWDTTTGKEIKTLTGHRNSVNDISFSPDGKMLASASDDNTVKLWDTTT
GKEIKTLTGHRNSVNDISFSPNGKMLASASFDNTVKLWDTTTGKEIKTLTGHTNSVNDIS
FSPDGKMLASASGDNTVKLWDTTTGKEIKTLTGHRNSVNDISFSPDGKMLASASGDNTVK
LWDTTTGKEIKTLTGHTNSVNGISFSPDGKMLASASGDKTVKLWDTTTGKEIKTLTGHTN
SVNGISFSPDGKMLASASGDKTVKLWDTTTGKEIKTLTGHTNSVNGISFSPDGKMLASAS
SDNTVKLWDTTTTGKKIKTLTGHTNSVNGISFSPDGKMLASASSDNTVKLWDTTTGKEIK
TLTGHTNWVYGISFSPDGKMLASASTDNTVKLWRLDFDYLLQKGCSFMREYYKTNPPDNE
SDKHLCDGVGNL
>UniRef100_UPI0003012E1B hypothetical protein n=1 Tax=Calothrix sp. PCC 7103 RepID=UPI0003012E1B
@ 1 3 4 4 6 11 11 11 11 11 11 11 11 11 11 11 11 11 11 11 11 11 11 11 11 11 11 11 11 11 11 11 11 11 11 12 12 15 16 21 22 24 24
# SEAEPLFQKALSLRQRLLGEEHPDVATSYNNLAGLYDNQGRY 42 3.76896481641247 NO
MNLSGRQRKEIREALVSAFPTKASLEQMLSFELDKNLEAIASSGNLQDIIFTIIQTAEAG
GWIKDLICAAYKTNPGNSELQAIAKRIKTAPQKVCNIPYPRNPFFTGRETVLQEIRNALL
ARKSAALSGLGGIGKTQTAIEFAYRYGNEYEAILWVRAPDKLELVSGFVEVAQLLNLPVS
QEKDESLIITAVKQWLATHHGWLLILDNADEIPMLVPFLPGAHQGQVLLTTRAFATGIYQ
RIEVKKMLAKDGALLLLRRAKLIAEQAGLDGVSESERNLAQTISREMDGLPLALDQAGAF
IEEIPSSLAEYLQFYREEGARLLAERGELAIDHESASITFSLAFKKVLERNPTAADLIRV
SAFLAADAIPEEIFTQGAAQLGDFLSFLADKPLDFVKIIAEAGRFSLIYRNSTHKTFDIH
RLVQLVLKAEMDSDSCRLWAERTVCAVTQVFPDAGEYTNWQDCERLLPHAIAAIYWVEQY
QFELEQAALLFSRTGYYLNERGRYSEAEPLFQKALSLRQRLLGEEHPDVATSYNNLAALY
DNQGRYSEAEPLFQKALSLRQRLLGEEHPDVATSYNNLAGLYDNQGRYSEAEPLYQKALS
LSQRLLGEEHPDVATSYNNLAALYRDQGRYSEAEPLYQKALSLRQRLLGEEHPSVATSYN
NLAALYRDQGRYSEAEPLYQKALSLRQRLLGEEHPDVASSYNNLAQLYFNQGRYSEAEPL
FQKALSLRQRLLGEEHPDVASSYNNLAQLYFNQGRYSEAEPLYQKALSLSQRLLGEEHPD
VATSYNNLAGLYDNQGRYSEAEPLFQKALSLRQRLLGEEHPDVASSYNNLAGLYLYQGRY
SEAEPLFQKALSLRQRLLGEEHPDVASSYNNLAGLYLYQGRYSEAEPLFQKALSLSQRLL
GEEHPDVATSYNNLAGLYRDQGRYSEAEPLFQKALSLFQRLLGEEHPDVASSYNNLAQLY
LYQGRYSEAEPLFQKALSLFQRLLGEEHPSVASSYNNLAGLYRDQGRYSEAEPLFQKALE
IAELSLGADHPTTATIRENLKSLRDYYA
