# Supplementary material for: A TALE-inspired computational screen for proteins that contain approximate tandem repeats
Source: PLoS One. 2017 Jun 15;12(6):e0179173. doi: 10.1371/journal.pone.0179173 (PMC5472282; doi:10.1371/journal.pone.0179173)
Supplement: S3 Material — This pack contains txt and e.fasta files resulting from RR analysis which included identification of tandem repeat, removal of constitute repeats, removal of identical repeats and removal of repeats of Shannon score <3.5. The files contain protein IDs, consensus repeat sequences, repeat lengths and Shannon scores of the repeats for 320 sequences that constituted 85 tandem repeat clusters. (TAR) [file pone.0179173.s004.tar › search42.shannon_above_3.5.log]

SIZE 1 CONSENSUS: QTLQGHSGSVYSVAFSPDGQTLASGSRDETVKLWDVKTGSEL SHANNON 3.70729599579859
    QTLQGHSGSVYSVAFSPDGQTLASGSRDETVKLWDVKTGSEL >UniRef100_B8LXS9 G-protein beta WD-40 repeats containing protein, putative n=1 Tax=Talaromyces stipitatus (strain ATCC 10500 / CBS 375.48 / QM 6759 / NRRL 1006) RepID=B8LXS9_TALSN
====================================
SIZE 2 CONSENSUS: LEGHGGSVNSVAFSPDSKWVASGSDDHTIKIWEAATGSCTQT SHANNON 3.80253409103669
    LEGHGGSVNSVAFSPDSKWVASGSDDHTIKIWEAATGSCTQT >UniRef100_D5G217 HET-D (Fragment) n=1 Tax=Podospora anserina RepID=D5G217_PODAS
    LEGHGGSVNSVAFSPDSKWVASGSDDHTIKIWEAATGSCTQT >UniRef100_D5G216 HET-D (Fragment) n=1 Tax=Podospora anserina RepID=D5G216_PODAS
====================================
SIZE 3 CONSENSUS: KSLKIQLTQLGDNHPSIAATYHNIGGVYRDQGKYDDALSMYN SHANNON 3.85590492246969
    KSLKIQLTQLGDNHPSIAATYHNIGGVYRDQGKYDDALSMYN >UniRef100_B3S715 Putative uncharacterized protein n=1 Tax=Trichoplax adhaerens RepID=B3S715_TRIAD
    KSLKIQLTQLGDNHPSIATTYHNIGSVYKDQGKYDDALSMYN >UniRef100_B3SE38 Putative uncharacterized protein (Fragment) n=1 Tax=Trichoplax adhaerens RepID=B3SE38_TRIAD
    KSLKIQLTQLGDNHPSIAATYHNIGGVYNDQGKYDDALSMYN >UniRef100_B3S709 Putative uncharacterized protein n=1 Tax=Trichoplax adhaerens RepID=B3S709_TRIAD
====================================
SIZE 2 CONSENSUS: RAVSASGDYTLKLWDLETGTELATLTGHSSWVMAVAIAPDGK SHANNON 3.71996430474239
    RAVSASGDYTLKLWDLETGTELATLTGHSSWVMAVAIAPDGK >UniRef100_W6SIW0 WD-40 repeat protein n=1 Tax=Arthrospira sp. RepID=W6SIW0_9CYAN
    RAVSASGDYTLKLWDLETGTELATLTGHSSWVMAVAIAPDGK >UniRef100_H1WKA7 WD-40 repeat protein n=1 Tax=Arthrospira sp. PCC 8005 RepID=H1WKA7_9CYAN
====================================
SIZE 1 CONSENSUS: YEEAEPLYKQALELRKRLLGDNHPNVASSLNNLAGLYDSQGR SHANNON 3.60613766066795
    YEEAEPLYKQALELRKRLLGDNHPNVASSLNNLAGLYDSQGR >UniRef100_E0UKE4 TPR repeat-containing protein n=1 Tax=Cyanothece sp. (strain PCC 7822) RepID=E0UKE4_CYAP2
====================================
SIZE 1 CONSENSUS: TLASASDDTTIRLWDTATGAHRQTLEGHGDWVRAVAFSPDGN SHANNON 3.70436854207445
    TLASASDDTTIRLWDTATGAHRQTLEGHGDWVRAVAFSPDGN >UniRef100_Q2GV04 Putative uncharacterized protein n=1 Tax=Chaetomium globosum (strain ATCC 6205 / CBS 148.51 / DSM 1962 / NBRC 6347 / NRRL 1970) RepID=Q2GV04_CHAGB
====================================
SIZE 1 CONSENSUS: SEAEPLFQKALSLRQRLLGEEHPDVATSYNNLAGLYDNQGRY SHANNON 3.76896481641247
    SEAEPLFQKALSLRQRLLGEEHPDVATSYNNLAGLYDNQGRY >UniRef100_UPI0003012E1B hypothetical protein n=1 Tax=Calothrix sp. PCC 7103 RepID=UPI0003012E1B
====================================
SIZE 1 CONSENSUS: LEGHRGSVSSVAFSADGQRLASGAVDRTVKIWDPASGQCLQT SHANNON 3.77925537606794
    LEGHRGSVSSVAFSADGQRLASGAVDRTVKIWDPASGQCLQT >UniRef100_D5G210 HET-R (Fragment) n=1 Tax=Podospora anserina RepID=D5G210_PODAS
====================================
SIZE 1 CONSENSUS: GRYEAAEPLYIQALELYKQLLGENHPDVATSLNNLAGLYKSQ SHANNON 3.68102449466144
    GRYEAAEPLYIQALELYKQLLGENHPDVATSLNNLAGLYKSQ >UniRef100_K9V4E2 Tetratricopeptide TPR_1 repeat-containing protein n=1 Tax=Calothrix sp. PCC 6303 RepID=K9V4E2_9CYAN
====================================
SIZE 1 CONSENSUS: HDRTVKVWEAESGRLLRSLEGHTGSVRAVAVSPDGRTIVSGS SHANNON 3.5528321616792
    HDRTVKVWEAESGRLLRSLEGHTGSVRAVAVSPDGRTIVSGS >UniRef100_A5V0G7 NB-ARC domain protein n=1 Tax=Roseiflexus sp. (strain RS-1) RepID=A5V0G7_ROSS1
====================================
SIZE 1 CONSENSUS: YPTARRYYEEALAIKDDVLGRRHRETAVTLHALGKVAQAAGD SHANNON 3.57948491117358
    YPTARRYYEEALAIKDDVLGRRHRETAVTLHALGKVAQAAGD >UniRef100_A9WKH3 NB-ARC domain protein n=2 Tax=Chloroflexus RepID=A9WKH3_CHLAA
====================================
SIZE 1 CONSENSUS: NGQVQEAVELLEQVVAIKAKTLTQEHPDRLASQHELARAYQA SHANNON 3.62135217497867
    NGQVQEAVELLEQVVAIKAKTLTQEHPDRLASQHELARAYQA >UniRef100_B2AN39 Podospora anserina S mat+ genomic DNA chromosome 6, supercontig 4 (Fragment) n=1 Tax=Podospora anserina (strain S / ATCC MYA-4624 / DSM 980 / FGSC 10383) RepID=B2AN39_PODAN
====================================
SIZE 1 CONSENSUS: SIFRRDDDETVADNSDISLSGLKPILKDAGSVLGDLPSFNLS SHANNON 3.52749554379161
    SIFRRDDDETVADNSDISLSGLKPILKDAGSVLGDLPSFNLS >UniRef100_F8NSL4 Putative uncharacterized protein n=1 Tax=Serpula lacrymans var. lacrymans (strain S7.9) RepID=F8NSL4_SERL9
====================================
SIZE 1 CONSENSUS: GKEIKTLTGHTNSVNGISFSPDGKMLASASSDNTVKLWDTTT SHANNON 3.69170023313065
    GKEIKTLTGHTNSVNGISFSPDGKMLASASSDNTVKLWDTTT >UniRef100_B2IXC4 WD-40 repeat protein n=1 Tax=Nostoc punctiforme (strain ATCC 29133 / PCC 73102) RepID=B2IXC4_NOSP7
====================================
SIZE 1 CONSENSUS: PVQTFQLLGPVRTVRVTLGMREMDTHVQISMDVLATRAMPML SHANNON 3.63402048392247
    PVQTFQLLGPVRTVRVTLGMREMDTHVQISMDVLATRAMPML >UniRef100_C3ZKW3 Putative uncharacterized protein n=1 Tax=Branchiostoma floridae RepID=C3ZKW3_BRAFL
====================================
SIZE 1 CONSENSUS: GNSSSCICPDGYYGEHCEYHQGNGSDPCSFAPCLNGGTCYSN SHANNON 3.54884309027351
    GNSSSCICPDGYYGEHCEYHQGNGSDPCSFAPCLNGGTCYSN >UniRef100_W4XDW8 Uncharacterized protein n=1 Tax=Strongylocentrotus purpuratus RepID=W4XDW8_STRPU
====================================
SIZE 1 CONSENSUS: RLTEAESMYQRALEGKEKALGRDHTSTLDTVNNLGILYRDQG SHANNON 3.79661385114414
    RLTEAESMYQRALEGKEKALGRDHTSTLDTVNNLGILYRDQG >UniRef100_Q2H112 Putative uncharacterized protein n=1 Tax=Chaetomium globosum (strain ATCC 6205 / CBS 148.51 / DSM 1962 / NBRC 6347 / NRRL 1970) RepID=Q2H112_CHAGB
====================================
