# Supplementary material for: A TALE-inspired computational screen for proteins that contain approximate tandem repeats
Source: PLoS One. 2017 Jun 15;12(6):e0179173. doi: 10.1371/journal.pone.0179173 (PMC5472282; doi:10.1371/journal.pone.0179173)
Supplement: S3 Material — This pack contains txt and e.fasta files resulting from RR analysis which included identification of tandem repeat, removal of constitute repeats, removal of identical repeats and removal of repeats of Shannon score <3.5. The files contain protein IDs, consensus repeat sequences, repeat lengths and Shannon scores of the repeats for 320 sequences that constituted 85 tandem repeat clusters. (TAR) [file pone.0179173.s004.tar › search43.shannon_above_3.5.efasta]

>UniRef100_B0E4G5 Predicted protein (Fragment) n=1 Tax=Laccaria bicolor (strain S238N-H82 / ATCC MYA-4686) RepID=B0E4G5_LACBS
@ 1 4 8 8 10 10 10 10 10 10 10 10 10 10 11 11 11 11 11 11 11 11 11 11 11 11 11 11 11 11 11 11 11 11 11 11 11 11 11 14 17 18 20 21
# GSHDKTVRVWDAQTGQSVMDPLKGHDHWVTSVAFSPDGRHIVS 43 3.76384746504247 NO
MLQKPNFDNLRGILDHLKGDAIKIQQQNPYKGLANFRKDQEYIADFQVKLNALPNFQVCL
SVEEESNVKRDIWEGPIMTGPNMSIEKRHVGERPTTTENVSQRNMFAHAHDFQINDGVFN
SANIININDNRGLEAANVQKWLQELKAPSHGKVRDRCMPGTRKDVLTLINTWLNDPNEPN
IFWLSGSPGSGKTTIASTVVADFDCLSGKFFFRRDEAELRDPDNLWRRIALDFSSGSSDF
GKSISQALETQKADIRGLDISMQFEHLISKPLQEIFGTSVKPLLVVVDALDECDSYDKLL
PSLVSWSHLSKSLKLLITSRHYLKIQSRLRSVSVYHNLNTGHEVSAQTHDDLEKYFVARF
SEANWLPPKWPGPDKILFLVRKAAGLFVWAKSAMDFILFDGGQSVMDPLKGHDHWVTSVA
FSPDGRHIVSGSHDKTVRVWDAQTGQSVMDPLKGHDHWVTSVAFSPDGRHIVSGSHDKTV
RVWDAQTGQSVMDPLKGHDHWVTSVAFSPDGRHIVSGSHDKTVRVWDAQTGQSVMDPLKG
HDSWVTSVAFSPDGRHIVSGSYDKTVRVWDAQTGQSVMDPLKGHDSWVTSVAFSPDGRHI
VSGSYDKTVRVWDAQTGQSVMDPLKGHDHWVTSVAFSPDGRHIVSGSHDKTVRVWDAQTG
QSVMDPLKGHDSWVTSVAFSPDGRHIVSGSYDKTVRVWDAQTGQSVMDPLKGHDDWVTSV
AFSPDGRHIVSGSRDKTVRVWDAQTGQSVMDPLNGHDHWVTSVAFSPDGRHIASGSHDKT
VRVWDAQTGQSVMDPLNGHDHWVTSVAFSPDGRHIVSGSRDKTVRVWDAQTGQSVMDPLN
GHDHWVTSVAFSPDVRHIVSGSYDKTVRVWDAQTGQSVMDPLKGHDSWVTSVAFSPDGRH
IVSGSDDPTVRVWDARDSYDI
>UniRef100_UPI0003840051 PREDICTED: uncharacterized protein LOC100848899, partial n=1 Tax=Bos taurus RepID=UPI0003840051
@ 3 10 11 11 11 11 12 12 12 12 12 12 12 12 12 12 12 12 12 12 12 12 12 12 12 12 12 12 12 12 12 12 12 12 12 12 12 12 12 13 13 13 13 13
# CPSIVHGDSPVCGKFRIQSLRGQILSAYIQWRFVHGQSQSVWS 43 3.75147376793457 NO
CPSIVHGDSPVCGKFRIQSLHGQILSAYIQWRFVHGQSQSVWSCPSIVHGDSPVCGKFRI
QSLRGQILSAYIQWRFVHGQSQSVWSCPSIVHGDSPVCGKFRIQSLRGQILSAYIQWRFV
HGQSQSVWSCPSIVHGDSPVCGTFRIQSLRGQILSAYIQWRFVHGQSQSVWSCPSIVHGD
SPVCGKFRIQSLRGQILSAYIQWRFVHGQSQSVWSCPSIVHGDSPVCGTFRIQSLRGQIL
SAYIQWRFVHGQSQSVWSCPSIVHGDSPVCGKFRIQSLRGQILSAYIQWRFVHGQSQSVW
SCPSIVHGDSPVCGKFRIQSLRGQILSAYIQWRFVHGQSQSVWSCPSIVHGDSPVCGKFR
IQSLRGQILSAYIQWRFVHGQSQSVWSCPSIVHGDSPVCGTFRIQSLRGQILSAYIQWRF
VHGQSQSVWSCPSIVHGDSPVCGKFRIQSLRGQILSAYIQWRFVHGQSQSVWSCPLIVHG
DSPVCGTFRIQSLRGQILSAYIQWRFVHGQSQSVWSCPSIVHGDSPVCGKFRIQSLRGQI
LSAYMHWRFVRDQSQSVWSCLLILHGGVHSFV
