# Supplementary material for: A TALE-inspired computational screen for proteins that contain approximate tandem repeats
Source: PLoS One. 2017 Jun 15;12(6):e0179173. doi: 10.1371/journal.pone.0179173 (PMC5472282; doi:10.1371/journal.pone.0179173)
Supplement: S3 Material — This pack contains txt and e.fasta files resulting from RR analysis which included identification of tandem repeat, removal of constitute repeats, removal of identical repeats and removal of repeats of Shannon score <3.5. The files contain protein IDs, consensus repeat sequences, repeat lengths and Shannon scores of the repeats for 320 sequences that constituted 85 tandem repeat clusters. (TAR) [file pone.0179173.s004.tar › search43.shannon_above_3.5.log]

SIZE 1 CONSENSUS: CPSIVHGDSPVCGKFRIQSLRGQILSAYIQWRFVHGQSQSVWS SHANNON 3.75147376793457
    CPSIVHGDSPVCGKFRIQSLRGQILSAYIQWRFVHGQSQSVWS >UniRef100_UPI0003840051 PREDICTED: uncharacterized protein LOC100848899, partial n=1 Tax=Bos taurus RepID=UPI0003840051
====================================
SIZE 1 CONSENSUS: GSHDKTVRVWDAQTGQSVMDPLKGHDHWVTSVAFSPDGRHIVS SHANNON 3.76384746504247
    GSHDKTVRVWDAQTGQSVMDPLKGHDHWVTSVAFSPDGRHIVS >UniRef100_B0E4G5 Predicted protein (Fragment) n=1 Tax=Laccaria bicolor (strain S238N-H82 / ATCC MYA-4686) RepID=B0E4G5_LACBS
====================================
